# Supplementary material for: Integrated bioinformatics analysis of IFITM1 as a prognostic biomarker and investigation of its immunological role in prostate adenocarcinoma
Source: Front Oncol. 2022 Dec 14;12:1037535. doi: 10.3389/fonc.2022.1037535 (PMC9795034; doi:10.3389/fonc.2022.1037535)
Supplement: Supplementary file 1 [file DataSheet_1.zip]

Archive with 65 entries (57 files):
- raw data 1/
- raw data 1/Fig 1/
- raw data 1/Fig 1/DEGs code.zip
- raw data 1/Fig 1/DEGs.xlsx
- raw data 1/Fig 1/Fig 1a.pdf
- raw data 1/Fig 1/Fig 1b.pdf
- raw data 1/Fig 1/GSE32571DEGS.mtx
- raw data 1/Fig 2/
- raw data 1/Fig 2/Fig 2a.tiff
- raw data 1/Fig 2/Fig 2b.tiff
- raw data 1/Fig 2/Fig 2c.tiff
- raw data 1/Fig 2/XCELL.xlsx
- raw data 1/Fig 2/xCELL immueScore.txt
- raw data 1/Fig 2/xcell code.zip
- raw data 1/Fig 3/
- raw data 1/Fig 3/DEISRGs code.zip
- raw data 1/Fig 3/DEISRGs.xlsx
- raw data 1/Fig 3/Fig 3a.pdf
- raw data 1/Fig 3/Fig 3b.pdf
- raw data 1/Fig 4/
- raw data 1/Fig 4/DEIRGs 301.cys
- raw data 1/Fig 4/Fig 4a.png
- raw data 1/Fig 4/Fig 4b.png
- raw data 1/Fig 4/Fig 4c.png
- raw data 1/Fig 4/Fig 4d.png
- raw data 1/Fig 4/Fig 4e.png
- raw data 1/Fig 4/MCODE 4.133 16 nodes 31 edges.cys
- raw data 1/Fig 4/MCODE 4.353 18nodes 37 edges.cys
- raw data 1/Fig 4/MCODE 6.462 14nodes 42edges.cys
- raw data 1/Fig 4/Prognostic marker.xlsx
- raw data 1/Fig 4/string_interactions_short.tsv
- raw data 1/Fig 5/
- raw data 1/Fig 5/Fig 5a.pdf
- raw data 1/Fig 5/Fig 5b.tiff
- raw data 1/Fig 5/Fig 5c.tiff
- raw data 1/Fig 5/Fig 5d.tiff
- raw data 1/Fig 5/Fig 5e.tiff
- raw data 1/Fig 5/Fig 5f.tiff
- raw data 1/Fig 5/fig 5b IFITM1 EXP.xlsx
- raw data 1/Fig 5/fig 5c IFITM1 exp.xlsx
- raw data 1/Fig 5/fig 5d IFITM1 exp.xlsx
- raw data 1/Fig 5/fig 5e IFITM1 exp.xlsx
- raw data 1/Fig 5/fig 5f IFITM1 exp.xlsx
- raw data 1/Fig 6/
- raw data 1/Fig 6/fig 6a.tiff
- raw data 1/Fig 6/fig 6a.xlsx
- raw data 1/Fig 6/fig 6b.tiff
- raw data 1/Fig 6/fig 6b.xlsx
- raw data 1/Fig 6/fig 6c.tiff
- raw data 1/Fig 6/fig 6c.xlsx
- raw data 1/Fig 6/fig 6d.tiff
- raw data 1/Fig 6/fig 6d.xlsx
- raw data 1/Fig 6/fig 6e.tiff
- raw data 1/Fig 6/fig 6e.xlsx
- raw data 1/Fig 6/fig 6f.tiff
- raw data 1/Fig 6/fig 6f.xlsx
- raw data 1/Fig 6/fig 6g.tiff
- raw data 1/Fig 6/fig 6g.xlsx
- raw data 1/Fig 6/fig 6h.tiff
- raw data 1/Fig 6/fig 6h.xlsx
- raw data 1/Fig 6/fig 6i.tiff
- raw data 1/Fig 6/fig 6i.xlsx
- raw data 1/Fig 7/
- raw data 1/Fig 7/fig 7 roc.xlsx
- raw data 1/Fig 7/fig 7.tiff
