# Supplementary material for: Integrated bioinformatics analysis of IFITM1 as a prognostic biomarker and investigation of its immunological role in prostate adenocarcinoma
Source: Front Oncol. 2022 Dec 14;12:1037535. doi: 10.3389/fonc.2022.1037535 (PMC9795034; doi:10.3389/fonc.2022.1037535)
Supplement: Supplementary file 1 [file DataSheet_1.zip › raw data 1/Fig 1/DEGs.xlsx]

## Sheet: Sheet1
Tag	logFC	AveExpr	t	P.Value	adj.P.Val	B
MARCKSL1	1.48416	10.9071	18.8436	1.89498e-34	4.75374e-30	67.5476
RAB17	1.71007	9.47855	17.1613	2.26419e-31	2.83998e-27	60.6593
CAV1	-1.53898	9.89197	-15.734	1.22391e-28	1.02344e-24	54.5187
DUOX1	-1.15117	6.76769	-15.6603	1.70589e-28	1.06985e-24	54.1941
COL17A1	-1.37921	7.21875	-15.5693	2.57262e-28	1.29073e-24	53.7925
SLC16A5	-1.25737	7.873	-15.5048	3.44383e-28	1.43987e-24	53.5073
HPN	2.15392	9.28643	15.4519	4.37761e-28	1.56881e-24	53.2727
FLJ22184	1.38747	8.52763	15.1604	1.65006e-27	5.17418e-24	51.9746
PPARGC1A	-1.024	7.01869	-14.8621	6.4839e-27	1.80728e-23	50.6351
PYCR1	1.23498	8.75709	14.5187	3.17698e-26	7.96978e-23	49.0787
AOX1	-1.30087	7.61158	-14.27	1.01305e-25	2.24515e-22	47.9423
CRYAB	-1.51994	9.6151	-14.257	1.07642e-25	2.24515e-22	47.8829
COL4A6	-1.09853	7.1013	-14.2404	1.16348e-25	2.24515e-22	47.8066
TACSTD1	1.38999	11.5772	14.1846	1.51126e-25	2.70796e-22	47.5503
EFS	-1.16107	7.93011	-14.0811	2.45653e-25	4.1083e-22	47.074
ENAH	-0.93767	7.89861	-13.8186	8.46629e-25	1.3035e-21	45.8606
UCK2	0.884462	8.06311	13.8017	9.17189e-25	1.3035e-21	45.7821
DLX1	1.87568	7.45575	13.7976	9.35304e-25	1.3035e-21	45.7629
TP73L	-1.43291	7.6491	-13.6386	1.98737e-24	2.62395e-21	45.0235
TRIP6	-1.01627	9.26792	-13.5996	2.39143e-24	2.99957e-21	44.8419
LOC145837	2.07027	9.22875	13.4217	5.58e-24	6.66571e-21	44.0105
HOXC6	2.47832	8.69538	13.3755	6.95753e-24	7.82386e-21	43.7939
STOX2	-1.10468	7.71694	-13.3691	7.17328e-24	7.82386e-21	43.764
SOX15	-0.969057	7.61233	-13.3601	7.48901e-24	7.82789e-21	43.7217
KRT5	-1.41256	7.46557	-13.264	1.18621e-23	1.17228e-20	43.2702
C1orf175	-0.564806	6.45569	-13.259	1.21499e-23	1.17228e-20	43.2467
TCEAL2	-1.49576	9.21837	-13.2244	1.43438e-23	1.3327e-20	43.0837
CYP3A5	-1.40803	7.18489	-13.1564	1.98767e-23	1.78081e-20	42.7635
TGFBR3	-1.07408	8.97694	-13.1101	2.48211e-23	2.14711e-20	42.5454
CSRP1	-1.18682	12.4575	-13.0946	2.67493e-23	2.20084e-20	42.4719
SERPINB5	-1.1587	7.04274	-13.0911	2.71969e-23	2.20084e-20	42.4556
SLC2A5	-1.92739	8.4921	-13.0348	3.56611e-23	2.79561e-20	42.1895
RRAS	-0.996708	9.98858	-12.9917	4.38759e-23	3.33536e-20	41.986
WFDC1	-1.40828	8.80717	-12.955	5.23679e-23	3.86383e-20	41.8122
ROR2	-1.05759	7.48425	-12.8917	7.10804e-23	5.09464e-20	41.5122
DUOXA1	-0.82863	6.50745	-12.8637	8.13551e-23	5.66909e-20	41.3796
SYNPO2	-1.14639	8.60546	-12.8454	8.89163e-23	6.02852e-20	41.2923
PRICKLE2	-0.925907	8.07199	-12.7917	1.15277e-22	7.6101e-20	41.0372
RHBDL3	-0.663751	6.80134	-12.7161	1.66202e-22	1.06906e-19	40.6778
HOXD10	-0.565847	6.41115	-12.6771	2.00741e-22	1.25894e-19	40.4924
FER1L3	-1.14395	9.2629	-12.5806	3.20777e-22	1.96269e-19	40.0318
SBK1	1.04018	8.07164	12.5477	3.76329e-22	2.24776e-19	39.8749
TRIM29	-0.849959	7.02494	-12.5041	4.65148e-22	2.67447e-19	39.6667
COX7A1	-1.18656	8.76929	-12.5024	4.69093e-22	2.67447e-19	39.6584
TPM2	-1.06005	13.348	-12.4548	5.91463e-22	3.29721e-19	39.4307
DMKN	-0.996116	7.4266	-12.4312	6.63546e-22	3.61863e-19	39.3176
RGN	-0.650859	6.90859	-12.4065	7.48189e-22	3.99342e-19	39.1997
HSPB8	-1.01049	7.14619	-12.3933	7.97921e-22	4.17014e-19	39.1364
LMO4	-0.826727	9.6626	-12.3807	8.48478e-22	4.34386e-19	39.0761
LY6G6D	-0.755418	6.5405	-12.351	9.80912e-22	4.88266e-19	38.9335
ACOX2	-1.26233	8.39195	-12.3486	9.92648e-22	4.88266e-19	38.9218
GSTM2	-1.52102	11.2366	-12.3284	1.09513e-21	5.28316e-19	38.8253
PPP1R14B	1.1641	9.55285	12.3088	1.20541e-21	5.70547e-19	38.731
KRT15	-1.9273	8.51117	-12.2915	1.31151e-21	6.09267e-19	38.6481
KCNMB1	-1.36961	10.419	-12.2673	1.47612e-21	6.73274e-19	38.5319
SLC14A1	-1.36454	7.81971	-12.2475	1.6262e-21	7.2848e-19	38.4367
VSNL1	-0.591821	6.33358	-12.2244	1.82088e-21	8.01378e-19	38.3256
SLC47A1	-1.1195	7.29515	-12.1517	2.5992e-21	1.1242e-18	37.9757
MGC13057	-0.905283	6.73833	-12.1327	2.8525e-21	1.21285e-18	37.8843
MEIS2	-1.21384	9.31028	-12.1257	2.95182e-21	1.23415e-18	37.8507
KIAA1881	-0.983884	8.04993	-12.1079	3.22113e-21	1.32468e-18	37.7649
PGRMC1	-0.841766	10.5818	-12.0808	3.67781e-21	1.48809e-18	37.6345
RASL12	-1.29801	9.11476	-11.9704	6.32481e-21	2.51848e-18	37.1015
PGM5	-1.59854	11.763	-11.9458	7.13578e-21	2.797e-18	36.9829
CALM1	-0.859541	11.6846	-11.9397	7.35321e-21	2.83789e-18	36.9534
LAMB3	-1.26891	7.65272	-11.9175	8.20156e-21	3.11734e-18	36.8461
TMEM35	-0.864987	7.18012	-11.8981	9.021e-21	3.37762e-18	36.7525
FHL1	-1.24576	8.95116	-11.8766	1.00257e-20	3.69859e-18	36.6486
DPYSL3	-1.02194	11.125	-11.8701	1.03549e-20	3.76468e-18	36.6169
C1orf106	-1.02162	7.21308	-11.8619	1.07803e-20	3.86335e-18	36.5773
QPRT	-0.814537	6.962	-11.8449	1.17199e-20	4.14093e-18	36.4951
GSTM1	-1.50094	11.2866	-11.8312	1.25379e-20	4.3684e-18	36.4288
KCNB1	-0.673651	6.69108	-11.8142	1.36337e-20	4.68515e-18	36.3464
JPH2	-0.88084	7.42092	-11.6872	2.54983e-20	8.64391e-18	35.7308
DBNDD2	-0.973832	10.7119	-11.6684	2.79676e-20	9.35461e-18	35.6399
TAGLN	-0.847314	13.8723	-11.65	3.06351e-20	1.0112e-17	35.5503
KCNAB1	-1.39292	7.70544	-11.6425	3.17944e-20	1.03584e-17	35.5138
C5orf4	-0.936549	7.61331	-11.6324	3.34213e-20	1.07488e-17	35.4647
CLIC6	-1.10743	8.66979	-11.5525	4.95793e-20	1.57436e-17	35.0769
RAB9B	-0.874152	7.04808	-11.5196	5.83379e-20	1.82933e-17	34.9169
ANKRD38	-0.789161	6.94274	-11.4902	6.74768e-20	2.08978e-17	34.7737
PPP1R14A	-1.2008	9.05571	-11.486	6.89169e-20	2.09808e-17	34.753
DKFZP564O0823	-1.28724	10.3336	-11.4845	6.94176e-20	2.09808e-17	34.7459
CANT1	0.981494	11.0728	11.4804	7.08349e-20	2.11543e-17	34.726
ATP2A2	-0.860385	10.1085	-11.4769	7.20763e-20	2.12718e-17	34.7089
SMTN	-1.30278	10.8993	-11.446	8.39819e-20	2.44973e-17	34.5585
SLC22A17	-0.991379	9.38697	-11.409	1.00861e-19	2.90827e-17	34.3784
CTF1	-0.551317	6.64499	-11.4035	1.03683e-19	2.95568e-17	34.3513
SPON1	-1.28834	8.56399	-11.3755	1.19096e-19	3.35691e-17	34.2149
FAM46B	-1.10784	7.63598	-11.3634	1.26459e-19	3.49549e-17	34.1559
CRTAP	-0.661547	7.64216	-11.3629	1.268e-19	3.49549e-17	34.1533
PLCD4	-0.643921	6.57561	-11.348	1.36497e-19	3.6933e-17	34.0808
JPH4	-0.691151	6.65574	-11.3459	1.37945e-19	3.6933e-17	34.0704
PNCK	-1.23736	10.0335	-11.3452	1.38392e-19	3.6933e-17	34.0673
ATP1A2	-0.974651	6.85509	-11.3399	1.42103e-19	3.75241e-17	34.0412
MSRB3	-1.05527	8.68809	-11.3067	1.67498e-19	4.37694e-17	33.8795
RBPMS2	-1.10333	9.51284	-11.2974	1.75399e-19	4.53614e-17	33.8342
ANKRD35	-1.08332	8.65651	-11.2885	1.83341e-19	4.69317e-17	33.7906
ACACB	-0.832965	8.78172	-11.2798	1.91397e-19	4.84989e-17	33.7483
ANGPT1	-1.2073	7.83498	-11.2625	2.08629e-19	5.193e-17	33.6635
PPP1R1A	-0.787355	6.60239	-11.262	2.09078e-19	5.193e-17	33.6614
HS3ST3A1	-0.93932	7.41503	-11.2459	2.26463e-19	5.56966e-17	33.5828
CHST3	-0.876833	8.2153	-11.2235	2.53183e-19	6.16635e-17	33.4731
PAICS	0.744556	10.0225	11.1738	3.24099e-19	7.81765e-17	33.2302
DLK2	-1.22672	7.63017	-11.1542	3.57183e-19	8.5336e-17	33.1346
AMACR	2.50878	8.5222	11.1427	3.78253e-19	8.95175e-17	33.0782
RND3	-1.02279	8.19659	-11.1082	4.48832e-19	1.05228e-16	32.9099
NEXN	-0.951416	7.73461	-11.0895	4.92576e-19	1.14414e-16	32.8185
LOC387882	-1.27282	8.78465	-11.0499	5.99908e-19	1.38067e-16	32.6245
DNAJB5	-0.652474	7.18818	-11.0434	6.19746e-19	1.41336e-16	32.5925
COL6A1	-1.08302	9.91431	-11.0411	6.2687e-19	1.41673e-16	32.5813
THBS4	2.0429	9.11168	11.0304	6.61071e-19	1.48068e-16	32.529
CD40	-0.624976	6.75846	-11.0286	6.67122e-19	1.48101e-16	32.5201
CERK	-0.661257	7.76215	-10.9845	8.30711e-19	1.828e-16	32.3043
POPDC2	-0.658436	6.93244	-10.972	8.83933e-19	1.9282e-16	32.2432
KIAA0363	-0.812934	7.61688	-10.9371	1.05196e-18	2.27495e-16	32.072
ID1	-1.35047	9.05161	-10.9319	1.07945e-18	2.31444e-16	32.0466
RIMS3	-0.898402	7.6515	-10.9287	1.09667e-18	2.33036e-16	32.0311
PRKCA	-0.937821	8.21815	-10.9271	1.10545e-18	2.33036e-16	32.0232
AVPI1	-1.09158	9.6419	-10.9231	1.12798e-18	2.34265e-16	32.0034
GPX2	-1.37274	7.21095	-10.9227	1.12995e-18	2.34265e-16	32.0017
ANXA2	-1.10943	11.5249	-10.9022	1.25199e-18	2.57438e-16	31.9008
LOC402560	-0.579687	6.51821	-10.8898	1.33163e-18	2.71515e-16	31.8401
CAND2	-0.61725	7.02819	-10.8873	1.34838e-18	2.71515e-16	31.8278
TGFB1I1	-0.92091	7.78807	-10.8866	1.35292e-18	2.71515e-16	31.8245
ZDHHC9	0.69602	9.49839	10.8735	1.44456e-18	2.87605e-16	31.76
PRDM8	-1.70405	8.85353	-10.8625	1.52551e-18	3.0133e-16	31.7064
GSTM3	-1.31807	8.34122	-10.8502	1.62199e-18	3.17886e-16	31.646
SDCCAG3	0.587667	8.88544	10.8188	1.89751e-18	3.6668e-16	31.4917
KCNIP3	-0.779951	6.93331	-10.8185	1.9002e-18	3.6668e-16	31.4903
BHMT2	-0.677056	6.64037	-10.8139	1.9441e-18	3.70239e-16	31.4678
TBC1D16	0.739735	8.93222	10.8135	1.94816e-18	3.70239e-16	31.4658
C14orf78	-1.23532	8.85417	-10.7945	2.14128e-18	4.0388e-16	31.3728
GOLM1	1.58569	9.04514	10.7842	2.25493e-18	4.22144e-16	31.3219
PDPN	-0.838703	7.52795	-10.777	2.33711e-18	4.34288e-16	31.2867
SLMAP	-0.946607	9.79763	-10.7612	2.5289e-18	4.6647e-16	31.2091
S100A6	-1.08291	9.5222	-10.7544	2.61569e-18	4.78957e-16	31.1759
FLRT3	-1.24636	8.11801	-10.7507	2.66423e-18	4.82015e-16	31.1578
RPL29	1.00651	7.26847	10.7502	2.67082e-18	4.82015e-16	31.1554
MYH11	-0.906526	14.2975	-10.7451	2.73959e-18	4.88412e-16	31.1304
SLC25A4	-0.661739	10.8789	-10.7447	2.7452e-18	4.88412e-16	31.1283
TRPC1	-0.800923	7.33629	-10.7412	2.79423e-18	4.93634e-16	31.1109
CUGBP2	-0.703786	6.82462	-10.7167	3.15769e-18	5.53943e-16	30.9906
ILK	-0.681586	11.4308	-10.6985	3.45767e-18	6.02356e-16	30.9013
LPIN1	-0.758113	8.94504	-10.6953	3.51288e-18	6.07752e-16	30.8857
S100A16	-0.881335	7.56714	-10.6827	3.7419e-18	6.4294e-16	30.8236
SCGB3A1	-1.62432	7.11376	-10.6778	3.8342e-18	6.49897e-16	30.7996
STIL	0.820822	7.56196	10.6717	3.95206e-18	6.65379e-16	30.7698
FNBP1	-0.753473	10.7735	-10.6662	4.06197e-18	6.79325e-16	30.7429
ACTB	-0.538446	13.253	-10.6555	4.28659e-18	7.12142e-16	30.6899
TSHZ3	-0.906177	8.69557	-10.654	4.31826e-18	7.12683e-16	30.6827
LRCH2	-0.911743	7.64791	-10.6479	4.4508e-18	7.29756e-16	30.6529
CECR5	0.552206	9.51157	10.6445	4.52899e-18	7.37755e-16	30.6358
GPX3	-1.13861	9.04932	-10.6308	4.84808e-18	7.84491e-16	30.5688
FERMT2	-1.09537	10.1798	-10.6296	4.87844e-18	7.84491e-16	30.5627
ATP1B1	-1.08352	9.32651	-10.616	5.22187e-18	8.29435e-16	30.4957
IGSF1	-1.02567	6.77129	-10.6159	5.22406e-18	8.29435e-16	30.4953
ZNF524	0.521395	8.73991	10.5857	6.07462e-18	9.58415e-16	30.3469
SMOC1	-1.54496	7.98116	-10.5775	6.32893e-18	9.92298e-16	30.3065
ETNK2	-0.533714	6.68702	-10.5482	7.32675e-18	1.14161e-15	30.1625
TACC1	-0.821114	11.4868	-10.5364	7.77152e-18	1.20154e-15	30.1045
C2orf40	-1.46305	8.61766	-10.5355	7.80717e-18	1.20154e-15	30.1
SVIL	-1.11825	10.4336	-10.4935	9.62902e-18	1.47289e-15	29.8937
LOC388135	-0.833756	7.2912	-10.4484	1.2069e-17	1.83492e-15	29.6714
IHPK3	-0.556425	6.57311	-10.4437	1.23541e-17	1.86696e-15	29.6485
CYP4B1	-0.739618	6.71828	-10.4413	1.25027e-17	1.8781e-15	29.6367
LOC285382	-0.871927	7.9668	-10.4338	1.29836e-17	1.93873e-15	29.5996
RNF165	-0.927306	7.25962	-10.3926	1.59562e-17	2.36851e-15	29.3967
MAMLD1	-0.672413	6.72746	-10.3895	1.62041e-17	2.39115e-15	29.3816
FAM107A	-1.32314	9.58505	-10.3834	1.67009e-17	2.43899e-15	29.3518
TMEM51	-0.692026	9.23268	-10.3721	1.76807e-17	2.5638e-15	29.2957
HSPB6	-1.16601	8.62677	-10.3571	1.90592e-17	2.74781e-15	29.2219
GART	0.547871	8.39932	10.3477	1.99754e-17	2.86345e-15	29.1757
LMOD1	-1.12557	8.38044	-10.3461	2.01347e-17	2.86988e-15	29.1679
STX19	1.40437	8.89611	10.3365	2.11192e-17	2.9932e-15	29.1209
ITGB4	-1.05199	7.65382	-10.3265	2.22034e-17	3.1117e-15	29.0716
CA11	-0.578769	6.94501	-10.3206	2.28744e-17	3.18793e-15	29.0423
SRD5A2	-0.727784	6.87078	-10.2519	3.22621e-17	4.47142e-15	28.704
CPNE6	-0.733374	6.68419	-10.2432	3.37093e-17	4.64633e-15	28.6608
PPP1R3C	-1.09617	8.08609	-10.2302	3.59642e-17	4.93005e-15	28.5971
FEZ1	-1.02127	8.43028	-10.2169	3.84428e-17	5.24117e-15	28.5315
TMLHE	-0.620177	7.05991	-10.2153	3.87635e-17	5.24648e-15	28.5234
C5orf5	-0.627863	8.32018	-10.2146	3.89e-17	5.24648e-15	28.5199
NDN	-0.751271	9.99051	-10.1774	4.68529e-17	6.27399e-15	28.3369
CFD	-1.76318	9.23889	-10.1767	4.70187e-17	6.27399e-15	28.3334
PCP4	-1.2428	11.421	-10.1648	4.99125e-17	6.62489e-15	28.2746
APEG1	-0.555318	6.60326	-10.1624	5.05043e-17	6.66816e-15	28.263
MYL9	-1.35	10.4006	-10.1589	5.13986e-17	6.75071e-15	28.2458
SELM	-0.964128	9.7976	-10.1549	5.24349e-17	6.85094e-15	28.2261
CCK	-1.29696	7.08959	-10.1493	5.39443e-17	7.01164e-15	28.1982
EFEMP2	-0.916915	9.00371	-10.1453	5.50262e-17	7.1154e-15	28.1787
PTRH2	0.531002	9.2308	10.1361	5.76253e-17	7.41327e-15	28.1333
NAV2	-1.00527	8.51456	-10.1058	6.70885e-17	8.54306e-15	27.9837
SCGB1A1	-1.88126	7.66778	-10.0828	7.52641e-17	9.53574e-15	27.8705
GABRE	-0.680641	7.21444	-10.0791	7.66954e-17	9.6199e-15	27.852
MXRA7	-0.8923	8.62916	-10.0571	8.56105e-17	1.06847e-14	27.7438
LSAMP	-0.95538	7.7141	-10.0491	8.90947e-17	1.10645e-14	27.7045
SGCA	-0.862398	7.53968	-10.0323	9.69337e-17	1.19787e-14	27.6216
VCL	-1.15004	11.4548	-10.0155	1.05464e-16	1.2969e-14	27.5386
ICA1	0.856075	9.53858	9.99445	1.17197e-16	1.43414e-14	27.4348
CCDC136	-1.00796	8.15383	-9.98284	1.24218e-16	1.50537e-14	27.3776
LIMS2	-0.832189	7.59658	-9.97869	1.26828e-16	1.52962e-14	27.3571
SMARCD3	-0.68063	7.48836	-9.97476	1.29352e-16	1.55259e-14	27.3377
ARHGAP20	-0.729419	6.9316	-9.95587	1.42203e-16	1.69872e-14	27.2445
TSPAN13	1.16693	9.14791	9.94108	1.53141e-16	1.81245e-14	27.1716
TSPAN18	-0.936409	7.5041	-9.94105	1.53169e-16	1.81245e-14	27.1714
TMEM158	-1.36881	10.4151	-9.93652	1.56686e-16	1.84537e-14	27.1491
DOK4	-0.575367	7.13321	-9.92717	1.64208e-16	1.91597e-14	27.103
C18orf34	-0.84964	7.24827	-9.92353	1.67229e-16	1.94218e-14	27.085
TGFB3	-1.50297	9.50827	-9.92125	1.69151e-16	1.95545e-14	27.0738
CNN1	-1.47429	11.2967	-9.90341	1.84979e-16	2.11889e-14	26.9858
PON3	-0.587912	6.51086	-9.89896	1.89152e-16	2.15019e-14	26.9638
C3orf54	-0.596077	6.85892	-9.89867	1.89425e-16	2.15019e-14	26.9624
COL7A1	-0.901272	10.4514	-9.896	1.9198e-16	2.16937e-14	26.9492
MAL	-0.898441	7.00083	-9.89422	1.93701e-16	2.17901e-14	26.9405
SH3PXD2B	-0.593335	6.93838	-9.88854	1.99296e-16	2.23019e-14	26.9124
CAV2	-1.07125	8.28488	-9.88781	2.00029e-16	2.23019e-14	26.9088
ATP2B4	-1.04164	9.43058	-9.85315	2.37981e-16	2.64158e-14	26.7379
PTRF	-0.954778	10.7338	-9.85112	2.40415e-16	2.65685e-14	26.7279
VSTM2L	1.46304	8.06241	9.84644	2.46132e-16	2.7081e-14	26.7048
BOLA2	0.587216	10.9028	9.84248	2.51069e-16	2.75036e-14	26.6852
SCHIP1	-0.535406	7.12957	-9.83847	2.56161e-16	2.79393e-14	26.6655
KCNH2	-0.769621	7.51413	-9.83388	2.62122e-16	2.84658e-14	26.6428
CAMK2G	-0.750383	7.72019	-9.8205	2.80312e-16	3.03099e-14	26.5768
GNAO1	-0.751586	6.82219	-9.80284	3.06274e-16	3.2975e-14	26.4897
MEG3	-1.00606	9.11255	-9.78295	3.3838e-16	3.61217e-14	26.3916
CBX7	-0.617324	9.00444	-9.76334	3.73348e-16	3.94071e-14	26.2949
ITGA5	-0.99631	8.56306	-9.76306	3.7387e-16	3.94071e-14	26.2935
FBXO2	-0.644807	6.80113	-9.75748	3.8448e-16	4.0206e-14	26.266
SYNGR1	-0.707152	7.70407	-9.75739	3.84654e-16	4.0206e-14	26.2655
DMN	-1.23018	9.19972	-9.75617	3.87009e-16	4.02843e-14	26.2595
RICS	0.811264	9.25144	9.75358	3.92079e-16	4.06434e-14	26.2467
C19orf46	0.762216	8.3719	9.73567	4.28912e-16	4.40971e-14	26.1584
FOXQ1	-1.03147	7.75628	-9.73419	4.32114e-16	4.42449e-14	26.1511
PNMA1	-0.766836	7.1789	-9.72391	4.54965e-16	4.62907e-14	26.1004
GSTM5	-1.01978	7.7789	-9.72355	4.55785e-16	4.62907e-14	26.0986
LARGE	-1.02271	9.09729	-9.71818	4.68211e-16	4.73611e-14	26.0721
PRKCB1	-1.18745	7.6566	-9.70992	4.88022e-16	4.91667e-14	26.0314
JAM3	-1.00535	9.7386	-9.69493	5.26125e-16	5.25831e-14	25.9574
FOXF1	-0.755125	7.13022	-9.69303	5.31153e-16	5.28751e-14	25.948
GAS1	-1.04556	8.56868	-9.68085	5.64608e-16	5.59832e-14	25.8879
PALLD	-1.12278	10.8493	-9.67935	5.68863e-16	5.61831e-14	25.8806
PODXL2	1.34059	8.70411	9.67847	5.7138e-16	5.62103e-14	25.8762
FHOD3	-1.04014	8.97117	-9.67363	5.854e-16	5.73647e-14	25.8524
DKK3	-1.08133	9.17597	-9.66917	5.98644e-16	5.84341e-14	25.8304
FASN	1.12894	11.9075	9.6678	6.02774e-16	5.86092e-14	25.8236
BDNF	-0.760903	6.67962	-9.64801	6.65661e-16	6.4474e-14	25.726
CX3CL1	-0.915164	8.62023	-9.64321	6.81861e-16	6.57891e-14	25.7023
PPAPDC3	-0.561721	6.71967	-9.63469	7.11625e-16	6.83978e-14	25.6603
ST5	-0.939372	8.18563	-9.63098	7.24991e-16	6.94165e-14	25.642
REPS2	1.17358	9.06475	9.62539	7.45592e-16	7.11176e-14	25.6144
MYL5	0.650807	9.20803	9.62134	7.60892e-16	7.2302e-14	25.5944
RPL39L	-0.804006	7.75854	-9.61972	7.67109e-16	7.26177e-14	25.5864
ODZ3	-0.902305	7.67262	-9.59203	8.81353e-16	8.31189e-14	25.4499
LPP	-0.771544	11.6983	-9.56553	1.00656e-15	9.45712e-14	25.3192
PPM1H	0.829872	8.53224	9.55907	1.03971e-15	9.73216e-14	25.2873
GSTP1	-1.28566	10.6129	-9.55315	1.07101e-15	9.98783e-14	25.2581
FRMPD3	0.679653	6.92071	9.55192	1.07766e-15	1.00126e-13	25.252
MASP1	-0.799861	6.74781	-9.54715	1.10373e-15	1.0217e-13	25.2285
DPT	-1.07747	7.26475	-9.53926	1.14826e-15	1.05902e-13	25.1896
MTHFD2	0.70165	8.02597	9.51563	1.29267e-15	1.18702e-13	25.0731
NHS	-0.531644	6.99233	-9.51503	1.29652e-15	1.18702e-13	25.0702
TXN	0.622682	11.8249	9.50047	1.39468e-15	1.27225e-13	24.9984
ACTC1	-1.40363	7.52981	-9.4882	1.48318e-15	1.34808e-13	24.9378
ACTA2	-0.636939	14.2941	-9.48214	1.52895e-15	1.38467e-13	24.9079
FLNC	-1.30356	8.65502	-9.47936	1.55039e-15	1.39232e-13	24.8942
FHL2	-0.91078	10.1198	-9.47899	1.55329e-15	1.39232e-13	24.8924
HEPH	-0.571796	6.6159	-9.47889	1.55405e-15	1.39232e-13	24.8919
PCCB	0.548428	9.84862	9.46871	1.63543e-15	1.45719e-13	24.8417
ANKDD1A	-0.865724	7.85156	-9.46838	1.63808e-15	1.45719e-13	24.8401
RAB34	-0.784237	7.77584	-9.46721	1.64771e-15	1.46059e-13	24.8344
RAC3	0.963177	8.11622	9.46572	1.66012e-15	1.4664e-13	24.827
ZAK	-0.955424	9.67714	-9.46498	1.66629e-15	1.46668e-13	24.8233
CRISPLD2	-1.11529	11.5184	-9.46192	1.69198e-15	1.48409e-13	24.8083
MYLK	-1.37417	9.64195	-9.4533	1.76673e-15	1.54426e-13	24.7658
MYL6	-0.676507	14.0409	-9.44763	1.81767e-15	1.58326e-13	24.7378
SRM	0.622417	8.47147	9.44513	1.84059e-15	1.59768e-13	24.7255
PRNP	-0.889138	11.5212	-9.43962	1.89208e-15	1.63671e-13	24.6983
C19orf48	1.04059	10.4028	9.42246	2.06203e-15	1.7776e-13	24.6137
MAMDC2	-0.761479	7.23612	-9.41967	2.09099e-15	1.79639e-13	24.6
SCPEP1	-0.620918	9.31578	-9.40078	2.29867e-15	1.96807e-13	24.5069
IL28B	-0.636592	6.69242	-9.39877	2.32197e-15	1.98125e-13	24.4969
CYB5R2	-0.732718	7.29828	-9.39672	2.3459e-15	1.99489e-13	24.4869
CLIP3	-1.0791	9.79716	-9.39337	2.38567e-15	2.02185e-13	24.4703
LOC391811	0.510492	11.6292	9.3743	2.62487e-15	2.20965e-13	24.3763
MTMR11	-0.72519	7.67899	-9.37017	2.67973e-15	2.24829e-13	24.356
MYADM	-0.795418	11.0588	-9.35343	2.9142e-15	2.43685e-13	24.2735
C1QTNF1	-1.17469	8.72217	-9.34871	2.98381e-15	2.48677e-13	24.2503
PPAP2B	-0.898277	9.2061	-9.33287	3.2304e-15	2.68337e-13	24.1722
GATA3	-0.528021	6.52944	-9.33116	3.25811e-15	2.69746e-13	24.1638
PMP22	-0.896032	10.1943	-9.32897	3.294e-15	2.7182e-13	24.153
UPK1A	-1.31914	7.44581	-9.32617	3.34055e-15	2.74757e-13	24.1392
ACSS1	0.756593	9.63849	9.32274	3.39855e-15	2.78614e-13	24.1223
TTLL12	0.743948	8.82254	9.32045	3.43774e-15	2.80909e-13	24.111
AKR1A1	0.584936	10.9625	9.30707	3.67601e-15	2.99404e-13	24.0451
C15orf41	-0.579381	7.00331	-9.29068	3.99057e-15	3.23972e-13	23.9643
PTGDS	-1.55687	10.2406	-9.27475	4.32196e-15	3.4929e-13	23.8858
DBNDD1	0.928195	7.53408	9.27437	4.33028e-15	3.4929e-13	23.884
PTPLA	-0.955792	8.47694	-9.26766	4.4782e-15	3.60065e-13	23.8509
GJA1	-0.840209	7.49708	-9.25835	4.69203e-15	3.74854e-13	23.805
AFAP1L2	-0.690618	7.98533	-9.254	4.79536e-15	3.81893e-13	23.7836
STRA13	0.630652	10.4893	9.25062	4.87711e-15	3.85801e-13	23.767
LGALS1	-0.961191	11.313	-9.25007	4.89056e-15	3.85801e-13	23.7643
SMAD3	-0.49434	8.67872	-9.24584	4.99535e-15	3.92832e-13	23.7434
SRPX	-1.12637	8.14795	-9.24499	5.01656e-15	3.93187e-13	23.7393
FLJ45224	-0.731245	6.70918	-9.24441	5.03121e-15	3.93187e-13	23.7364
GYPC	-0.603014	8.04287	-9.23422	5.29447e-15	4.12475e-13	23.6862
GPR160	0.920848	7.80232	9.2307	5.38869e-15	4.18516e-13	23.6689
TLCD1	0.813128	7.69493	9.22014	5.68141e-15	4.39889e-13	23.6169
C17orf28	0.768144	8.53689	9.19956	6.29806e-15	4.83159e-13	23.5155
CORO6	-0.695973	7.12442	-9.18829	6.66353e-15	5.09638e-13	23.46
RCAN2	-0.901521	8.72395	-9.17638	7.07272e-15	5.38058e-13	23.4014
FZD7	-0.807458	8.29537	-9.17623	7.07802e-15	5.38058e-13	23.4007
CSPG4	-0.621278	6.93171	-9.17352	7.17484e-15	5.43771e-13	23.3873
PCDH7	-0.670517	6.91332	-9.1686	7.35376e-15	5.55652e-13	23.3631
ADSL	0.528331	10.1366	9.16224	7.59169e-15	5.71907e-13	23.3318
ATP6V0E2	0.741992	10.9322	9.14727	8.18217e-15	6.14545e-13	23.2581
GARNL4	0.779718	8.27435	9.1398	8.49397e-15	6.36059e-13	23.2214
ALDH2	-1.01029	8.83027	-9.13388	8.74941e-15	6.53238e-13	23.1922
PWWP2B	0.673433	8.19285	9.12513	9.14096e-15	6.80445e-13	23.1492
PTGIS	-1.04176	8.23818	-9.12355	9.21359e-15	6.83823e-13	23.1414
RBPMS	-0.695493	7.58059	-9.12205	9.28264e-15	6.86915e-13	23.134
C8orf55	0.670906	8.98375	9.11743	9.49985e-15	7.00921e-13	23.1113
SLC6A16	-0.641753	7.15168	-9.11543	9.59557e-15	7.05908e-13	23.1014
QSOX2	0.496211	7.58277	9.1136	9.68375e-15	7.10312e-13	23.0924
CAP2	-0.873199	8.42685	-9.11208	9.75747e-15	7.13632e-13	23.085
PDLIM7	-0.711906	8.14454	-9.10766	9.97602e-15	7.27495e-13	23.0632
C9orf7	0.53797	8.06412	9.10198	1.02632e-14	7.44718e-13	23.0353
SPOP	-0.59696	11.2912	-9.10182	1.02716e-14	7.44718e-13	23.0345
WDR12	0.537037	7.96616	9.09548	1.06026e-14	7.66501e-13	23.0033
ACY1	0.641831	9.07745	9.09101	1.08427e-14	7.8161e-13	22.9813
SORBS1	-1.37554	10.4929	-9.07654	1.16564e-14	8.35464e-13	22.9101
RAP1GAP	1.17784	10.6827	9.07501	1.17462e-14	8.39505e-13	22.9026
NPR2	-0.642855	7.5842	-9.07333	1.18454e-14	8.44184e-13	22.8943
LOC283683	-0.722385	7.12872	-9.06814	1.21566e-14	8.63912e-13	22.8688
CLDN8	1.40478	9.48431	9.05459	1.3009e-14	9.21876e-13	22.8021
PPP3CB	-0.722621	9.95827	-9.03773	1.41538e-14	1.00018e-12	22.7192
JAZF1	-0.661785	6.74404	-9.03525	1.43305e-14	1.00982e-12	22.707
PARP3	-0.664744	8.9835	-9.03145	1.46054e-14	1.02631e-12	22.6883
P4HB	0.606458	12.2376	9.0251	1.50761e-14	1.05642e-12	22.6571
ARHGEF17	-0.602141	7.92672	-9.02084	1.54006e-14	1.07316e-12	22.6362
TRIB3	0.785147	7.69044	9.01882	1.55576e-14	1.0811e-12	22.6262
ARHGAP23	-0.912731	8.73422	-8.99291	1.7709e-14	1.21712e-12	22.4989
PEX14	-0.637261	7.65906	-8.98819	1.81316e-14	1.24276e-12	22.4757
PLA2G7	1.5948	9.24816	8.9768	1.91942e-14	1.31201e-12	22.4197
COL16A1	-0.819703	8.65075	-8.97432	1.94335e-14	1.32476e-12	22.4075
PDZRN4	-0.756513	7.16576	-8.95225	2.16993e-14	1.4679e-12	22.2991
CORO1C	-0.5165	7.3583	-8.95216	2.1709e-14	1.4679e-12	22.2986
ALDH3A2	-0.668433	10.7781	-8.94732	2.22408e-14	1.49982e-12	22.2748
EFCAB1	-0.727783	6.94247	-8.93726	2.33869e-14	1.57288e-12	22.2254
RASGRP2	-0.548686	7.33894	-8.93349	2.38322e-14	1.59854e-12	22.2069
NSF	0.566928	10.5087	8.93147	2.40737e-14	1.61043e-12	22.197
COL18A1	-0.770083	8.48114	-8.91898	2.56243e-14	1.7096e-12	22.1356
COL13A1	-0.910268	7.1919	-8.91666	2.59228e-14	1.72493e-12	22.1242
ST3GAL5	-0.554031	7.44508	-8.91545	2.60798e-14	1.73079e-12	22.1183
CXCR7	-0.937862	7.82762	-8.91386	2.62876e-14	1.73997e-12	22.1105
FAM83H	0.706322	8.65781	8.90915	2.69139e-14	1.77674e-12	22.0873
SLC25A42	0.809305	9.79843	8.89812	2.84381e-14	1.86753e-12	22.0331
TNS1	-0.710055	7.84037	-8.8758	3.17909e-14	2.07144e-12	21.9236
ETS2	-0.944318	9.26196	-8.86614	3.33619e-14	2.16258e-12	21.8761
PTGS1	-1.13164	6.92684	-8.8645	3.36368e-14	2.17477e-12	21.8681
KCTD14	-0.981635	7.34213	-8.86055	3.43063e-14	2.20488e-12	21.8487
UST	-0.595474	7.2738	-8.86039	3.43335e-14	2.20488e-12	21.8479
ANXA6	-0.518408	6.92499	-8.8602	3.43662e-14	2.20488e-12	21.847
FGFRL1	0.965862	9.0835	8.85836	3.46836e-14	2.21393e-12	21.838
TRO	-0.924732	7.72578	-8.83678	3.86281e-14	2.45322e-12	21.7321
NME1	0.777906	10.7538	8.83088	3.97835e-14	2.52022e-12	21.7031
TUBG2	-0.544967	8.17852	-8.82948	4.00612e-14	2.53143e-12	21.6962
C1orf54	-0.830427	9.12711	-8.82585	4.07947e-14	2.5713e-12	21.6784
STAT5A	-0.617125	8.38758	-8.82348	4.12808e-14	2.59541e-12	21.6668
MYO6	1.03956	7.27292	8.81784	4.24577e-14	2.66274e-12	21.6391
MEIS1	-0.712133	7.83296	-8.81712	4.26112e-14	2.6657e-12	21.6356
SCRG1	-0.9324	7.99649	-8.80311	4.5696e-14	2.85157e-12	21.5669
LOC644844	1.59339	7.67179	8.8026	4.58133e-14	2.85179e-12	21.5643
SRF	-0.549655	10.7424	-8.79353	4.79355e-14	2.97651e-12	21.5198
PDIA5	0.815764	9.48518	8.78851	4.91497e-14	3.04437e-12	21.4952
MFSD3	0.779705	9.88718	8.77972	5.13542e-14	3.16529e-12	21.4521
LDHB	-0.677202	7.86466	-8.74913	5.98183e-14	3.66895e-12	21.3021
LOC391356	0.607003	7.46679	8.73151	6.53123e-14	3.99616e-12	21.2158
ULK3	0.515615	7.20087	8.72802	6.64573e-14	4.05632e-12	21.1987
KCNJ8	-0.864508	8.27731	-8.7268	6.68622e-14	4.07113e-12	21.1927
BTG3	-0.857615	8.77933	-8.71451	7.10864e-14	4.29705e-12	21.1325
HDC	-0.9238	7.88992	-8.70826	7.3338e-14	4.42249e-12	21.1018
TRAF3IP2	-0.630184	9.22232	-8.69787	7.72351e-14	4.64633e-12	21.0509
BIK	0.797255	7.87245	8.69668	7.76924e-14	4.65153e-12	21.0451
CALD1	-0.901585	12.4275	-8.68421	8.2676e-14	4.92639e-12	20.984
SEPX1	-0.486521	9.75599	-8.67482	8.66352e-14	5.15007e-12	20.938
SOX7	-0.535872	6.81581	-8.67431	8.68569e-14	5.15104e-12	20.9355
KIAA1210	-1.35527	8.60259	-8.67122	8.82017e-14	5.20772e-12	20.9204
CORO1B	0.535838	10.216	8.67116	8.82277e-14	5.20772e-12	20.9201
FAM84B	0.691089	8.63316	8.65383	9.61849e-14	5.65081e-12	20.8353
PDE7B	-0.66503	7.38342	-8.6448	1.0061e-13	5.897e-12	20.7911
SNAP25	-0.910626	7.54019	-8.64404	1.00988e-13	5.90535e-12	20.7874
TCEAL4	-0.568876	12.173	-8.63322	1.0658e-13	6.21785e-12	20.7344
LPAR1	-0.997053	8.84902	-8.63269	1.06861e-13	6.21978e-12	20.7318
NOTCH4	-0.526987	7.28192	-8.62926	1.08704e-13	6.3124e-12	20.715
B3GAT1	1.00667	7.15439	8.6255	1.10761e-13	6.41695e-12	20.6966
FAM152B	0.612945	8.15247	8.61937	1.14189e-13	6.60035e-12	20.6666
CLDN5	-0.871541	7.62279	-8.61119	1.18935e-13	6.85887e-12	20.6266
YAP1	-0.641399	7.89568	-8.60903	1.20226e-13	6.91739e-12	20.616
GJB1	0.757273	7.04294	8.60431	1.23083e-13	7.04944e-12	20.5929
INMT	-0.832037	7.68237	-8.60347	1.23598e-13	7.06282e-12	20.5888
UBA7	-0.786126	8.68406	-8.59187	1.30946e-13	7.46572e-12	20.532
SLCO3A1	-0.534473	7.0321	-8.5867	1.34353e-13	7.64257e-12	20.5068
FILIP1L	-0.981	8.81409	-8.58572	1.35013e-13	7.66276e-12	20.502
SDPR	-0.758762	7.36396	-8.5702	1.45855e-13	8.25941e-12	20.4261
CES1	-1.30097	8.34198	-8.55789	1.55067e-13	8.74158e-12	20.3659
GMDS	0.838989	10.2212	8.55521	1.57145e-13	8.83891e-12	20.3528
LOC646723	0.961716	11.2983	8.53467	1.74042e-13	9.74559e-12	20.2524
RPRM	-1.06986	7.82612	-8.52286	1.84572e-13	1.02893e-11	20.1947
TSPAN1	1.04976	9.92769	8.52103	1.86261e-13	1.03604e-11	20.1858
AMT	-0.747991	8.52151	-8.51892	1.88226e-13	1.04358e-11	20.1755
GBP2	-0.920074	9.89445	-8.50265	2.04078e-13	1.12425e-11	20.096
P2RX1	-0.738401	7.21273	-8.50237	2.0436e-13	1.12425e-11	20.0946
TMEM47	-0.644557	7.9488	-8.49737	2.09503e-13	1.15002e-11	20.0702
ASIP	-0.685103	6.38529	-8.48961	2.17743e-13	1.19264e-11	20.0323
C21orf63	-0.688721	7.47004	-8.48184	2.26318e-13	1.23691e-11	19.9943
ACTG2	-0.843399	13.5728	-8.47632	2.3261e-13	1.26853e-11	19.9674
SERP2	-0.711847	7.50015	-8.46472	2.46406e-13	1.34086e-11	19.9108
CTSB	-0.758871	11.2698	-8.46209	2.4965e-13	1.35264e-11	19.8979
DOPEY2	0.627083	9.63011	8.4604	2.51752e-13	1.36109e-11	19.8897
ST14	0.728917	8.40124	8.43992	2.78703e-13	1.50033e-11	19.7898
CCND2	-0.870942	10.8863	-8.42489	3.00301e-13	1.60969e-11	19.7164
RXRA	-0.548745	10.5601	-8.41324	3.18174e-13	1.70186e-11	19.6596
LAMA4	-0.647929	7.7545	-8.40945	3.24221e-13	1.73051e-11	19.6411
LAYN	-0.645275	7.396	-8.40065	3.38699e-13	1.80395e-11	19.5982
ROBO3	-0.566696	6.98952	-8.39672	3.45368e-13	1.83557e-11	19.579
VILL	-0.609791	6.99353	-8.39234	3.52949e-13	1.86605e-11	19.5577
TPM1	-1.10216	11.8626	-8.39212	3.53334e-13	1.86605e-11	19.5566
GPM6B	-0.846717	7.93778	-8.38335	3.69042e-13	1.94491e-11	19.5139
HOXC4	1.01305	6.90447	8.38262	3.70383e-13	1.94789e-11	19.5103
ITM2C	-0.844864	10.559	-8.37698	3.80889e-13	1.99895e-11	19.4829
SYTL4	-0.740709	9.15386	-8.3641	4.0603e-13	2.11998e-11	19.4201
NTN4	-0.80657	7.48817	-8.35833	4.17806e-13	2.17e-11	19.392
BNC2	-0.539917	6.94558	-8.35222	4.30668e-13	2.23217e-11	19.3622
MEIS3P1	-0.678397	7.29586	-8.34093	4.55445e-13	2.35573e-11	19.3072
PLSCR4	-0.527763	6.95913	-8.33749	4.63294e-13	2.3914e-11	19.2905
SHMT2	0.65502	9.8426	8.32858	4.84215e-13	2.48914e-11	19.2471
BNIPL	-1.31933	7.98146	-8.32554	4.91557e-13	2.52172e-11	19.2323
EEF2K	-0.567636	9.80322	-8.32282	4.98228e-13	2.54553e-11	19.219
SIM2	1.30362	7.98406	8.31489	5.18183e-13	2.63858e-11	19.1805
EFHD1	-0.892984	8.41839	-8.31475	5.18544e-13	2.63858e-11	19.1798
RDH5	-0.638267	7.41651	-8.31428	5.19756e-13	2.63939e-11	19.1775
HSPB2	-0.613651	7.15266	-8.31228	5.24951e-13	2.65915e-11	19.1677
KCNMA1	-1.01324	9.28834	-8.31006	5.30733e-13	2.67887e-11	19.157
OLFML2A	-0.804794	7.78621	-8.30667	5.39724e-13	2.71878e-11	19.1404
APCDD1	-0.764716	9.06356	-8.30582	5.42015e-13	2.72485e-11	19.1363
DACT3	-0.672146	8.47263	-8.30409	5.46668e-13	2.74274e-11	19.1279
TMEM132A	0.839237	7.27888	8.29882	5.61137e-13	2.80972e-11	19.1022
GPER	-0.827608	7.97999	-8.29602	5.68968e-13	2.84325e-11	19.0886
RAB3IP	0.663704	9.6857	8.28808	5.91783e-13	2.94553e-11	19.05
ATP7B	0.570248	7.74359	8.28178	6.10553e-13	3.03294e-11	19.0193
HIST1H4C	-0.545523	11.8149	-8.27469	6.32371e-13	3.12893e-11	18.9848
FREQ	-0.832451	8.55307	-8.26213	6.72922e-13	3.32302e-11	18.9238
NETO2	0.764751	6.7393	8.25794	6.87025e-13	3.386e-11	18.9034
KATNAL1	-0.521012	7.14665	-8.24325	7.38869e-13	3.63437e-11	18.832
RAB7B	-0.605058	7.0839	-8.2326	7.78842e-13	3.80859e-11	18.7802
MMP26	0.94458	7.00355	8.22255	8.18517e-13	3.98705e-11	18.7314
DEFB1	-1.39139	8.04635	-8.22131	8.23582e-13	4.00395e-11	18.7253
APEX1	0.565008	10.9001	8.20931	8.7392e-13	4.23227e-11	18.6671
EDG3	-0.653665	7.58721	-8.19845	9.22125e-13	4.45711e-11	18.6143
HTRA1	-0.693484	9.97825	-8.19585	9.34068e-13	4.50616e-11	18.6017
C16orf5	-0.498739	6.90588	-8.19236	9.50314e-13	4.57573e-11	18.5848
LOC388564	0.654101	9.88466	8.18965	9.63137e-13	4.62859e-11	18.5716
ENPP6	-0.627912	6.66492	-8.18278	9.96412e-13	4.77778e-11	18.5382
HSPB1	-0.752786	10.7801	-8.17976	1.01139e-12	4.83269e-11	18.5236
ABCC4	1.24485	9.96116	8.17301	1.04571e-12	4.98722e-11	18.4908
LOC647784	0.635193	6.64668	8.17124	1.05491e-12	5.02151e-11	18.4822
FBXO17	-0.651887	7.2896	-8.16253	1.10128e-12	5.21257e-11	18.44
COL4A5	-0.720928	10.4245	-8.1553	1.14133e-12	5.392e-11	18.4049
RER1	1.27633	9.49017	8.15461	1.14521e-12	5.40016e-11	18.4015
PRRX1	-0.764487	9.21652	-8.15133	1.1639e-12	5.47797e-11	18.3857
WFS1	-0.602237	10.3361	-8.1435	1.20981e-12	5.67278e-11	18.3477
CCDC4	0.761481	6.92152	8.12426	1.33036e-12	6.22639e-11	18.2544
C9orf140	0.951692	7.99307	8.12282	1.3399e-12	6.25936e-11	18.2474
BCL11A	-0.944541	8.04949	-8.1199	1.35936e-12	6.33847e-11	18.2332
ALDH3B2	1.40758	8.26832	8.115	1.39261e-12	6.48147e-11	18.2095
SLC25A22	0.694604	7.77929	8.10403	1.47009e-12	6.81674e-11	18.1563
LOC388610	-0.624545	7.37918	-8.10175	1.48669e-12	6.881e-11	18.1453
GPD1L	-0.680878	10.2555	-8.09945	1.50366e-12	6.94674e-11	18.1341
LOC145853	0.624541	8.47228	8.09826	1.51255e-12	6.97498e-11	18.1284
PAQR8	-0.525417	7.00289	-8.09599	1.5296e-12	7.04065e-11	18.1173
GAS6	-0.805938	10.6577	-8.09277	1.55406e-12	7.14015e-11	18.1018
RND2	-0.536455	7.05594	-8.08889	1.58407e-12	7.26473e-11	18.083
RASD2	-0.679707	8.60033	-8.08421	1.62109e-12	7.42094e-11	18.0603
ZMYND19	0.507252	8.31063	8.07987	1.65614e-12	7.56757e-11	18.0393
ALDH1A2	-1.12536	9.06561	-8.0647	1.7848e-12	8.12585e-11	17.9658
COL9A1	-1.25601	7.02413	-8.05121	1.90753e-12	8.66888e-11	17.9005
LRIG1	0.603106	9.72065	8.0499	1.91992e-12	8.70942e-11	17.8942
FZD8	0.651668	6.72982	8.04941	1.92451e-12	8.71448e-11	17.8918
C21orf57	0.591956	8.84634	8.04894	1.92904e-12	8.71926e-11	17.8895
GFOD1	-0.690679	7.49101	-8.04786	1.93928e-12	8.74979e-11	17.8843
C4orf31	-0.899926	7.23162	-8.04698	1.94773e-12	8.77214e-11	17.8801
APRT	0.675	9.89047	8.03894	2.02649e-12	9.0942e-11	17.8411
GUCY1A3	1.01912	10.4346	8.03837	2.03215e-12	9.10329e-11	17.8384
TMEM16F	-0.685748	7.59189	-8.03224	2.09451e-12	9.35722e-11	17.8087
RGS12	-0.75065	8.99928	-8.03206	2.09629e-12	9.35722e-11	17.8079
VAMP5	-0.667028	9.43734	-8.01915	2.23401e-12	9.95426e-11	17.7454
OLFM4	-2.02558	9.06013	-8.01548	2.27476e-12	1.01178e-10	17.7277
PTCHD1	-0.657181	7.13391	-8.00449	2.40125e-12	1.06427e-10	17.6746
EIF2AK1	0.485677	10.9065	8.00282	2.42103e-12	1.07115e-10	17.6665
SLC45A2	1.4417	6.96647	7.9963	2.50003e-12	1.10274e-10	17.635
NCAM1	-0.49385	6.65054	-7.9962	2.50124e-12	1.10274e-10	17.6345
CDH23	-0.99949	6.87764	-7.99472	2.51955e-12	1.10865e-10	17.6273
TNFRSF25	-0.648458	7.89366	-7.9941	2.5272e-12	1.10865e-10	17.6244
PLEKHO1	-0.530617	7.50248	-7.98548	2.63672e-12	1.15436e-10	17.5827
BOP1	0.58581	8.58132	7.98435	2.65153e-12	1.15882e-10	17.5772
VTCN1	-0.874644	6.65103	-7.97251	2.8105e-12	1.22616e-10	17.5201
IL11RA	-0.633153	9.93089	-7.97187	2.81938e-12	1.2279e-10	17.517
LOC283932	0.632978	7.1148	7.95588	3.05008e-12	1.32378e-10	17.4398
KIAA1644	-0.589465	6.83503	-7.95166	3.11414e-12	1.34924e-10	17.4193
DYSF	-0.624294	7.54965	-7.93469	3.38514e-12	1.46413e-10	17.3374
CCDC60	-0.585851	6.80807	-7.93412	3.39464e-12	1.46571e-10	17.3347
ACOT11	-0.523807	6.89362	-7.9332	3.41e-12	1.46981e-10	17.3303
ALAD	-0.631762	8.09409	-7.92777	3.50216e-12	1.50695e-10	17.3041
CKMT2	-0.575846	7.00509	-7.91841	3.66701e-12	1.57518e-10	17.2589
PAFAH1B3	0.730874	9.5545	7.90968	3.82769e-12	1.63859e-10	17.2168
NDP	-0.929652	7.7456	-7.90559	3.90547e-12	1.66337e-10	17.1971
C10orf56	-0.602733	9.25124	-7.89459	4.12218e-12	1.75269e-10	17.1441
TCEAL7	-0.516797	7.03604	-7.88967	4.22296e-12	1.78948e-10	17.1204
RAB11A	0.538149	11.3038	7.88926	4.2316e-12	1.79012e-10	17.1184
BIN1	-0.652674	9.96283	-7.88674	4.28431e-12	1.80936e-10	17.1062
TRPM4	1.28545	9.95145	7.88543	4.31181e-12	1.81792e-10	17.0999
TRIM68	0.638093	9.10603	7.88095	4.40777e-12	1.85215e-10	17.0783
RAB25	0.632427	9.2828	7.87575	4.52179e-12	1.89688e-10	17.0533
HIST1H2BK	0.70163	11.6413	7.86799	4.69731e-12	1.96248e-10	17.0159
TBL1X	-0.789476	9.7182	-7.8678	4.70164e-12	1.96248e-10	17.015
TF	-0.958945	7.50888	-7.86432	4.78272e-12	1.99301e-10	16.9982
RIPK2	0.641297	8.69569	7.86352	4.80152e-12	1.99753e-10	16.9944
ZIC2	0.929012	6.62556	7.8474	5.19649e-12	2.15826e-10	16.9168
STOM	-0.920001	8.69866	-7.84485	5.26197e-12	2.18185e-10	16.9045
HYOU1	0.601195	8.7508	7.83406	5.54793e-12	2.29284e-10	16.8526
NEFH	-1.9323	10.8239	-7.82819	5.70995e-12	2.35592e-10	16.8243
DECR2	0.525143	8.4534	7.82628	5.76352e-12	2.37171e-10	16.8152
SFRP4	1.34562	8.26376	7.82616	5.76713e-12	2.37171e-10	16.8145
CNTFR	-0.871398	6.9687	-7.82383	5.83315e-12	2.39102e-10	16.8034
PECI	0.660904	7.9616	7.81168	6.19121e-12	2.51722e-10	16.7449
EPAS1	-0.813561	10.1443	-7.80942	6.26022e-12	2.53706e-10	16.734
BCL2	-0.778183	8.37968	-7.80849	6.28868e-12	2.54448e-10	16.7296
PNKP	0.523702	10.0286	7.80652	6.34979e-12	2.56507e-10	16.7201
PHF11	-0.607034	10.0868	-7.80239	6.47962e-12	2.61331e-10	16.7002
FLJ21986	-1.03115	8.99913	-7.79897	6.58908e-12	2.65319e-10	16.6838
YPEL1	0.58592	7.31418	7.79037	6.87235e-12	2.7584e-10	16.6425
GABARAPL1	-0.604503	9.67713	-7.78534	7.04388e-12	2.82273e-10	16.6183
PARVA	-0.54257	7.65402	-7.78453	7.07189e-12	2.82726e-10	16.6144
TMSL8	1.26827	10.2352	7.77759	7.31643e-12	2.91435e-10	16.581
TLE2	-0.799959	8.88362	-7.77752	7.31898e-12	2.91435e-10	16.5807
SND1	0.565828	10.7597	7.76895	7.63239e-12	3.03433e-10	16.5396
NPAL3	-1.07584	9.74941	-7.76826	7.65804e-12	3.03971e-10	16.5363
DES	-1.21244	9.89193	-7.76618	7.73674e-12	3.06126e-10	16.5262
MPZL2	-0.85402	9.9612	-7.76105	7.93324e-12	3.13407e-10	16.5016
PDLIM1	-0.777205	8.23983	-7.7607	7.94678e-12	3.13448e-10	16.5
PRRX2	-0.685156	7.40398	-7.75634	8.11837e-12	3.19713e-10	16.479
CNN2	-0.721548	8.89158	-7.75541	8.15537e-12	3.20165e-10	16.4745
ANTXR2	-0.89316	10.1021	-7.75355	8.22989e-12	3.22101e-10	16.4656
PRSS8	0.815837	9.16808	7.74987	8.37946e-12	3.27425e-10	16.4479
NBL1	-0.916615	12.0848	-7.74142	8.73317e-12	3.40187e-10	16.4074
ZNF827	-0.682564	10.0882	-7.73898	8.83774e-12	3.43727e-10	16.3957
DNASE2B	1.28685	7.62986	7.73343	9.08093e-12	3.52638e-10	16.3691
CD47	-0.53973	9.43766	-7.73289	9.1052e-12	3.53034e-10	16.3664
GUSBL1	0.604217	9.68819	7.73227	9.13245e-12	3.53544e-10	16.3635
ADCY3	-0.665023	10.1512	-7.73195	9.14701e-12	3.53562e-10	16.362
PENK	-1.46038	7.15289	-7.72071	9.66355e-12	3.72381e-10	16.3081
ARMET	0.527207	11.4348	7.71974	9.70951e-12	3.73578e-10	16.3034
STEAP4	0.726431	6.8846	7.71843	9.772e-12	3.75075e-10	16.2971
FLJ33790	0.556127	6.95971	7.7183	9.77833e-12	3.75075e-10	16.2965
C20orf194	-0.487841	7.20373	-7.71621	9.87865e-12	3.78345e-10	16.2865
ZNF179	-0.971379	7.27369	-7.71165	1.01012e-11	3.8569e-10	16.2646
MAOB	-0.596603	6.88659	-7.7068	1.03433e-11	3.93735e-10	16.2414
FGFBP1	-0.805668	6.55416	-7.70104	1.06388e-11	4.0376e-10	16.2137
ENC1	0.804274	8.66385	7.69398	1.1012e-11	4.16661e-10	16.1799
SCRN1	-0.701737	9.01068	-7.68972	1.12435e-11	4.24782e-10	16.1595
FRMD6	-0.965027	8.74524	-7.68797	1.13404e-11	4.27796e-10	16.1511
F10	-0.865578	7.24356	-7.68293	1.16225e-11	4.37513e-10	16.127
MME	-1.36196	9.2622	-7.67753	1.1933e-11	4.48131e-10	16.1011
KRT13	-2.0515	7.84402	-7.67391	1.21462e-11	4.54776e-10	16.0837
PTGER2	-0.670587	7.31932	-7.67173	1.22757e-11	4.58939e-10	16.0733
FBXO30	-0.617119	7.40028	-7.66999	1.23806e-11	4.62171e-10	16.065
OR51E2	2.02768	11.6747	7.65764	1.31499e-11	4.87986e-10	16.0059
GGT6	-0.618488	6.91944	-7.65644	1.32271e-11	4.90126e-10	16.0001
LOC127295	0.604249	10.5696	7.65153	1.35475e-11	5.01259e-10	15.9766
KRT7	-1.09319	7.53156	-7.64374	1.40724e-11	5.19914e-10	15.9394
RCAN1	-0.752595	8.30167	-7.64225	1.41754e-11	5.22945e-10	15.9322
SNAI2	-0.843527	7.33029	-7.64125	1.42446e-11	5.24728e-10	15.9274
ID3	-0.912237	9.84196	-7.64029	1.43114e-11	5.26091e-10	15.9228
ENTPD6	0.584418	9.85948	7.64011	1.43235e-11	5.26091e-10	15.922
FOXA1	0.748448	12.1505	7.63421	1.47418e-11	5.40504e-10	15.8938
SAMD5	0.7268	6.93338	7.62804	1.5192e-11	5.54896e-10	15.8643
SPDEF	0.874447	10.7204	7.62798	1.51963e-11	5.54896e-10	15.864
RNASE4	-0.906476	10.4068	-7.62762	1.52233e-11	5.55074e-10	15.8623
KANK1	-0.738388	9.05752	-7.6256	1.53743e-11	5.59768e-10	15.8526
SNCG	-0.504016	6.4545	-7.61261	1.63785e-11	5.92658e-10	15.7905
FOXD1	0.751128	6.39255	7.6124	1.63958e-11	5.92658e-10	15.7895
SMAD6	-0.620944	7.30954	-7.60558	1.69493e-11	6.11785e-10	15.7569
CD59	-0.527604	7.63652	-7.5923	1.80821e-11	6.50799e-10	15.6935
CYP4F12	-0.84275	7.19222	-7.59125	1.81753e-11	6.53217e-10	15.6884
C4orf14	0.527217	8.82373	7.58759	1.85021e-11	6.64012e-10	15.6709
LINCR	-0.652747	6.84185	-7.58682	1.85713e-11	6.65542e-10	15.6673
PLLP	-0.495102	6.98741	-7.58633	1.86154e-11	6.6617e-10	15.665
RPP40	0.509885	8.48574	7.58029	1.91716e-11	6.85099e-10	15.6361
SIX4	0.592017	8.44604	7.57978	1.9219e-11	6.85813e-10	15.6337
CITED4	-0.624811	8.4751	-7.57	2.01558e-11	7.16188e-10	15.587
RPESP	-1.13004	7.69818	-7.56749	2.04039e-11	7.23978e-10	15.575
GCNT1	1.42025	8.55937	7.55742	2.14278e-11	7.59235e-10	15.527
SCARA3	-0.729858	7.19428	-7.55327	2.18649e-11	7.72538e-10	15.5072
SERPINF1	-0.739434	7.22803	-7.54519	2.27413e-11	8.00125e-10	15.4686
CHD9	-0.546288	9.86192	-7.54188	2.31101e-11	8.11959e-10	15.4529
CBLC	0.68887	7.28272	7.53622	2.37558e-11	8.33479e-10	15.4258
EDNRA	-0.765161	8.60398	-7.53371	2.40467e-11	8.42507e-10	15.4139
MBNL2	-0.659096	7.75304	-7.52772	2.47574e-11	8.6499e-10	15.3854
GALNAC4S-6ST	-0.823264	8.63329	-7.52577	2.49927e-11	8.71998e-10	15.3761
FES	-0.555458	8.06192	-7.52164	2.55003e-11	8.87239e-10	15.3564
SNHG3-RCC1	0.554522	7.07711	7.51521	2.63088e-11	9.14104e-10	15.3258
EMP3	-0.741821	9.13344	-7.51435	2.64191e-11	9.16666e-10	15.3217
CRABP2	-0.756649	7.35837	-7.51092	2.68638e-11	9.30807e-10	15.3053
EIF4E3	-0.624824	7.98422	-7.50736	2.73316e-11	9.4563e-10	15.2884
ACSL4	-0.499187	6.75614	-7.5071	2.7367e-11	9.4563e-10	15.2871
PITX1	-0.996777	8.43974	-7.49895	2.84719e-11	9.81108e-10	15.2483
ARHGEF2	-0.596566	8.89622	-7.49425	2.91284e-11	1.00235e-09	15.2259
LRRN3	-0.687003	6.7687	-7.48924	2.98463e-11	1.02565e-09	15.2021
TMEM14C	-0.596953	11.374	-7.48699	3.01741e-11	1.03549e-09	15.1914
HIST3H2A	1.33133	7.79401	7.48657	3.02353e-11	1.03618e-09	15.1894
ADPRHL1	0.737307	7.19264	7.48546	3.03986e-11	1.03935e-09	15.1841
ADIPOR1	0.603092	9.52886	7.48538	3.04106e-11	1.03935e-09	15.1837
NES	-0.704118	8.48938	-7.48334	3.07127e-11	1.04824e-09	15.174
PRODH	-0.519699	6.46809	-7.476	3.18268e-11	1.08479e-09	15.1391
CDC42EP4	-0.616664	10.8305	-7.46967	3.28187e-11	1.11557e-09	15.109
KLHL5	-0.773224	9.64418	-7.46637	3.33485e-11	1.13204e-09	15.0933
ZBTB20	-0.529779	9.6932	-7.46593	3.34206e-11	1.13296e-09	15.0912
HSP90B1	0.487531	12.2319	7.46161	3.4128e-11	1.15382e-09	15.0706
ZNF219	-0.517911	7.82987	-7.45791	3.47461e-11	1.17314e-09	15.053
KLK15	0.576366	6.70833	7.45697	3.49038e-11	1.1753e-09	15.0486
CFH	-0.536129	7.23275	-7.4565	3.49846e-11	1.17644e-09	15.0463
FST	-0.814918	8.79479	-7.45527	3.51931e-11	1.18187e-09	15.0405
PLA1A	1.23727	8.31025	7.45282	3.56131e-11	1.19437e-09	15.0289
E2F5	0.557872	7.48969	7.43483	3.88588e-11	1.29895e-09	14.9434
RGS7BP	-0.506216	6.7567	-7.43468	3.88868e-11	1.29895e-09	14.9427
MAP7	0.66267	9.71426	7.43296	3.92129e-11	1.30811e-09	14.9345
C6orf189	-0.81461	8.17738	-7.42907	3.99594e-11	1.33124e-09	14.916
PDCD2L	0.520756	7.49859	7.42862	4.00458e-11	1.33235e-09	14.9139
FXYD6	-0.885866	7.84186	-7.42454	4.08455e-11	1.35715e-09	14.8945
ITGA1	-0.545698	6.93422	-7.41436	4.29103e-11	1.41638e-09	14.8462
CRB3	0.692627	8.45736	7.41138	4.35328e-11	1.43315e-09	14.832
D4S234E	-1.04904	7.69921	-7.40907	4.40218e-11	1.44735e-09	14.8211
SETBP1	-0.5675	9.32323	-7.40672	4.45266e-11	1.46109e-09	14.8099
FCGBP	-1.32219	8.7824	-7.40171	4.56184e-11	1.49008e-09	14.7862
RBP1	-1.0118	8.57712	-7.40066	4.5851e-11	1.49573e-09	14.7812
MST4	-0.578642	7.36822	-7.39172	4.78789e-11	1.55986e-09	14.7388
LOC401093	-0.511184	6.68568	-7.39058	4.81442e-11	1.56646e-09	14.7334
CYP27A1	-1.12016	9.16788	-7.38696	4.89948e-11	1.59208e-09	14.7162
RAB37	-0.611331	7.00642	-7.38438	4.96104e-11	1.60584e-09	14.704
PLCL2	-0.63073	7.45481	-7.38228	5.01174e-11	1.61807e-09	14.694
GNG11	-0.551847	7.88528	-7.37521	5.18603e-11	1.67005e-09	14.6605
C14orf112	0.657545	9.56467	7.36643	5.41089e-11	1.738e-09	14.6189
C6orf60	-0.506298	7.15754	-7.3607	5.56282e-11	1.78451e-09	14.5917
C7orf41	-0.568933	9.01941	-7.35782	5.64081e-11	1.80662e-09	14.5781
NOX4	0.735337	6.93549	7.35762	5.64615e-11	1.80662e-09	14.5772
GDF15	1.74817	11.2274	7.35459	5.72961e-11	1.83099e-09	14.5628
ZBTB4	-0.578106	10.1512	-7.35208	5.7995e-11	1.85097e-09	14.5509
ATAD4	0.807297	8.56293	7.34841	5.90308e-11	1.87925e-09	14.5336
RASSF7	0.598448	10.1454	7.3417	6.09761e-11	1.93872e-09	14.5018
ELA2	-0.504709	6.48869	-7.33214	6.38586e-11	2.02267e-09	14.4565
TRIM6	-0.550894	7.06173	-7.33155	6.40407e-11	2.02588e-09	14.4537
SPATA18	-0.687034	7.47914	-7.32087	6.74302e-11	2.12507e-09	14.4032
CEBPB	-0.734989	11.2727	-7.32016	6.76604e-11	2.12698e-09	14.3999
ADAM19	-0.709222	8.093	-7.31145	7.05639e-11	2.21548e-09	14.3587
ZNF185	-0.695401	7.4298	-7.30867	7.15177e-11	2.24262e-09	14.3455
EGFLAM	-0.769219	8.51952	-7.29626	7.5928e-11	2.37497e-09	14.2869
GLDN	-0.776356	6.5825	-7.29552	7.62009e-11	2.38054e-09	14.2834
IFITM3	-0.717045	11.1745	-7.29471	7.64973e-11	2.38683e-09	14.2796
ELL3	0.564725	6.97161	7.29231	7.73878e-11	2.41162e-09	14.2682
PRKCDBP	-0.83075	9.0612	-7.28084	8.17892e-11	2.54246e-09	14.214
NPAS4	-0.634797	7.00167	-7.27782	8.29872e-11	2.57332e-09	14.1998
MSLN	-0.726644	6.58338	-7.27469	8.4247e-11	2.60273e-09	14.185
PRDX4	0.738705	9.91136	7.26859	8.67622e-11	2.67385e-09	14.1562
GCNT2	-1.01965	8.49624	-7.26489	8.83231e-11	2.71529e-09	14.1387
RUVBL1	0.679319	8.14121	7.26323	8.90322e-11	2.73374e-09	14.1309
ENO2	-0.679586	7.78321	-7.26143	8.98081e-11	2.75419e-09	14.1224
FHDC1	-0.558269	7.14231	-7.25505	9.26072e-11	2.8331e-09	14.0923
LOC441408	0.538981	8.41508	7.25267	9.36752e-11	2.86228e-09	14.0811
GLIS3	-0.577596	6.96392	-7.25242	9.37892e-11	2.86228e-09	14.0799
LRFN5	-0.53316	6.94213	-7.24756	9.60103e-11	2.9229e-09	14.057
DIXDC1	-0.572248	7.18509	-7.24494	9.72265e-11	2.95281e-09	14.0447
DCBLD2	-0.55356	8.49411	-7.24315	9.8069e-11	2.9748e-09	14.0362
PLEKHG3	-0.589975	7.82809	-7.24185	9.86837e-11	2.98983e-09	14.0301
SPRED1	-0.594511	8.77609	-7.23709	1.00973e-10	3.05549e-09	14.0076
C10orf54	-0.52631	7.08721	-7.22483	1.07106e-10	3.23719e-09	13.9499
FREM2	-0.560014	7.04585	-7.22189	1.08628e-10	3.27924e-09	13.936
TJAP1	-0.607088	9.99743	-7.2155	1.12018e-10	3.37289e-09	13.9059
HIST1H2AE	0.725388	7.10405	7.21529	1.12134e-10	3.37289e-09	13.9049
OSR2	-0.644065	7.68425	-7.21503	1.12275e-10	3.37308e-09	13.9037
ARMC4	-0.521645	7.06642	-7.21347	1.13115e-10	3.39427e-09	13.8964
CXCL12	-0.705127	8.11401	-7.21168	1.14093e-10	3.41951e-09	13.888
CD99L2	-0.504203	10.2848	-7.20689	1.1675e-10	3.49499e-09	13.8654
GLYATL1	0.534615	6.64375	7.20618	1.17152e-10	3.50284e-09	13.862
BRP44	0.637657	10.28	7.20581	1.17362e-10	3.50493e-09	13.8603
GATA5	-0.675174	6.64721	-7.20069	1.20283e-10	3.5879e-09	13.8362
TIMP2	-0.758599	11.4326	-7.19763	1.22066e-10	3.63675e-09	13.8218
RARRES2	-1.02081	9.38696	-7.17669	1.3498e-10	4.01673e-09	13.7233
SLC27A2	0.670022	7.52717	7.16766	1.40961e-10	4.18975e-09	13.6808
IDUA	0.500079	9.34856	7.16614	1.41991e-10	4.21537e-09	13.6737
NUDT9	0.55842	9.69756	7.15466	1.5003e-10	4.42783e-09	13.6198
LOC641941	0.7535	7.20794	7.15234	1.51712e-10	4.47221e-09	13.6089
FGD5	-0.657362	7.95908	-7.15154	1.5229e-10	4.48397e-09	13.6051
C16orf13	0.546972	8.27351	7.14745	1.55309e-10	4.5675e-09	13.5859
PROM1	-1.54212	8.37736	-7.14379	1.58057e-10	4.64287e-09	13.5687
INSM1	0.551717	6.51477	7.13885	1.61847e-10	4.74866e-09	13.5455
RBM9	-0.569193	8.95745	-7.13406	1.65609e-10	4.84767e-09	13.523
FAM71E1	0.523675	7.63118	7.12657	1.71657e-10	5.01301e-09	13.4879
MLPH	0.71879	11.9796	7.1236	1.74115e-10	5.07891e-09	13.474
LAPTM4B	-0.718632	9.5463	-7.12029	1.76903e-10	5.14826e-09	13.4584
FBLN1	-0.765526	12.4925	-7.11574	1.80794e-10	5.25166e-09	13.4371
ABP1	-1.10513	7.10678	-7.11565	1.80875e-10	5.25166e-09	13.4367
CD248	-0.683547	8.64426	-7.11468	1.81722e-10	5.27014e-09	13.4321
LYCAT	0.499358	8.23479	7.10585	1.89565e-10	5.49127e-09	13.3907
MRPL12	0.685799	8.97389	7.10434	1.90944e-10	5.52482e-09	13.3836
KRT17	-1.21406	9.56827	-7.10399	1.91256e-10	5.52749e-09	13.382
OPTN	-0.666076	8.51129	-7.10292	1.92243e-10	5.5496e-09	13.377
SLC26A6	0.502185	8.03273	7.09994	1.95009e-10	5.62298e-09	13.363
C3orf64	-0.511756	7.13639	-7.09419	2.00446e-10	5.7533e-09	13.3361
SCARB1	0.493382	8.70924	7.08494	2.09512e-10	6.00664e-09	13.2928
FLJ20699	0.543383	9.34975	7.08263	2.11841e-10	6.06649e-09	13.282
SH3RF1	0.725685	7.64916	7.07997	2.14551e-10	6.13709e-09	13.2695
SLC25A10	0.636386	7.43091	7.07487	2.19856e-10	6.28168e-09	13.2456
ZNF536	-0.596501	6.74664	-7.06844	2.26713e-10	6.46513e-09	13.2155
C17orf92	1.02992	11.8596	7.06402	2.31556e-10	6.57851e-09	13.1948
DAPL1	-0.631897	6.35196	-7.05855	2.37685e-10	6.74498e-09	13.1693
KRT14	-0.949946	7.21068	-7.05547	2.41207e-10	6.82178e-09	13.1549
INPP1	-0.586299	8.28719	-7.05252	2.44629e-10	6.90301e-09	13.1411
LOC91661	1.34642	8.36611	7.04539	2.53105e-10	7.12649e-09	13.1077
CKM	-0.670325	6.49514	-7.03415	2.67059e-10	7.46873e-09	13.0552
RCOR3	-0.573308	9.81403	-7.03321	2.68264e-10	7.49408e-09	13.0508
OLFML1	-0.64832	7.41201	-7.02413	2.80142e-10	7.80849e-09	13.0084
LOC400464	-0.598425	7.04428	-7.02169	2.83423e-10	7.89116e-09	12.997
FOXO1	-0.492592	8.44253	-7.01574	2.91582e-10	8.10933e-09	12.9692
C9orf91	0.522884	8.60334	7.0152	2.92335e-10	8.12127e-09	12.9667
ATOH8	-0.670585	7.29174	-7.01055	2.98885e-10	8.27576e-09	12.945
SERPINA5	-0.835394	6.65195	-7.01032	2.99219e-10	8.27585e-09	12.9439
EDNRB	-0.566525	7.23368	-7.01001	2.99664e-10	8.27904e-09	12.9424
RCBTB2	-0.50894	7.62827	-7.00839	3.01982e-10	8.3339e-09	12.9349
IFITM2	-0.666059	11.3863	-7.00413	3.0818e-10	8.4956e-09	12.915
SLC19A1	0.601235	6.85386	7.00213	3.11135e-10	8.56766e-09	12.9057
DENND2A	-0.656733	7.36876	-7.00099	3.12824e-10	8.60472e-09	12.9004
TGFBR2	-0.651478	9.17439	-6.98327	3.40383e-10	9.29145e-09	12.8177
PAQR7	-0.493486	7.74425	-6.97327	3.56979e-10	9.71278e-09	12.7712
C9orf24	-0.594773	6.80642	-6.96887	3.64532e-10	9.89681e-09	12.7507
SMPDL3B	0.75826	6.8288	6.95845	3.83067e-10	1.0344e-08	12.7021
LEPREL2	-0.556041	7.14179	-6.95427	3.90762e-10	1.05179e-08	12.6827
MKX	-0.836193	8.62638	-6.95105	3.96792e-10	1.06687e-08	12.6677
ZFP36L1	-0.636039	7.60043	-6.94002	4.18158e-10	1.12072e-08	12.6164
EPHB1	-0.759633	6.88719	-6.93778	4.22644e-10	1.13153e-08	12.6059
EFHD2	-0.600313	9.59829	-6.93373	4.30853e-10	1.15228e-08	12.5871
BST2	-0.778347	8.33631	-6.92448	4.50221e-10	1.20151e-08	12.5441
SH3BGRL	-0.707325	9.24229	-6.92289	4.53619e-10	1.2093e-08	12.5367
AKR1B1	-0.68899	8.597	-6.91893	4.62229e-10	1.22852e-08	12.5183
ABCG1	0.682754	7.10708	6.9189	4.62298e-10	1.22852e-08	12.5182
PLAC9	-1.20995	7.59769	-6.917	4.66497e-10	1.23836e-08	12.5093
PGF	-0.554627	6.41518	-6.91168	4.78424e-10	1.26868e-08	12.4846
MOSC1	0.840502	10.0521	6.91073	4.806e-10	1.27311e-08	12.4802
RNF150	-0.668311	9.23481	-6.90922	4.84051e-10	1.2809e-08	12.4732
AKAP7	-0.726274	8.77258	-6.89313	5.22452e-10	1.37411e-08	12.3985
FAM46A	-0.611392	9.75455	-6.89309	5.22564e-10	1.37411e-08	12.3983
COL5A1	-0.650407	8.91866	-6.8899	5.3053e-10	1.39214e-08	12.3835
HSPB7	-0.780479	7.66928	-6.88568	5.41244e-10	1.41566e-08	12.3639
HIGD1A	-0.566951	9.79073	-6.88548	5.41752e-10	1.41566e-08	12.363
PER2	-0.657909	9.45231	-6.88242	5.49683e-10	1.43341e-08	12.3488
PCBD1	0.564845	9.28452	6.8747	5.70167e-10	1.48373e-08	12.313
TNC	-0.833857	8.90538	-6.87207	5.77322e-10	1.5008e-08	12.3008
COL4A2	-0.659383	7.97914	-6.86812	5.88238e-10	1.52759e-08	12.2825
SPARCL1	-0.863027	11.8121	-6.86604	5.94057e-10	1.54111e-08	12.2729
NOTCH1	-0.62832	8.59845	-6.83357	6.92791e-10	1.7825e-08	12.1225
CALML3	-0.565736	6.6944	-6.82996	7.04712e-10	1.80576e-08	12.1058
GPX7	-0.570287	7.2814	-6.82441	7.23449e-10	1.85188e-08	12.0801
ANKRD40	-0.660498	6.97024	-6.82104	7.35061e-10	1.87706e-08	12.0645
JTV1	0.486634	9.25862	6.82091	7.35528e-10	1.87706e-08	12.0639
FADS1	-0.545998	7.51115	-6.82024	7.37845e-10	1.88105e-08	12.0609
KIAA0367	-0.715003	9.57731	-6.81388	7.60377e-10	1.93457e-08	12.0314
FCER1A	-0.669644	7.36625	-6.80949	7.76331e-10	1.97315e-08	12.0111
CCT3	0.607046	10.0913	6.80757	7.83375e-10	1.98904e-08	12.0023
TTYH3	0.558111	8.34562	6.80689	7.85925e-10	1.9935e-08	11.9991
RASSF5	-0.571499	7.83689	-6.79476	8.3226e-10	2.10141e-08	11.9431
WWC1	0.668323	8.86788	6.79466	8.32656e-10	2.10141e-08	11.9426
SYDE1	-0.512753	7.23512	-6.79379	8.36064e-10	2.10789e-08	11.9386
BAIAP2L1	0.643453	9.06364	6.79346	8.37391e-10	2.10912e-08	11.9371
TSPAN7	-0.628401	7.35401	-6.78819	8.58498e-10	2.15794e-08	11.9127
TRAF5	-0.488203	7.24858	-6.78314	8.79208e-10	2.20558e-08	11.8894
KRT222P	-0.538943	6.5137	-6.78279	8.80631e-10	2.20694e-08	11.8879
COL4A3	-0.495274	7.02374	-6.78184	8.84608e-10	2.2147e-08	11.8834
ADD3	-0.549372	7.51834	-6.76908	9.39502e-10	2.34511e-08	11.8246
ETV5	-0.612925	7.91573	-6.7628	9.67715e-10	2.40834e-08	11.7957
TMTC4	0.56603	7.19804	6.75591	9.99677e-10	2.48296e-08	11.7639
EDN3	-0.5318	6.51299	-6.74479	1.05346e-09	2.60878e-08	11.7127
FZD4	0.674335	9.81634	6.73876	1.08383e-09	2.67871e-08	11.6849
C9orf152	0.757101	10.6873	6.73708	1.09244e-09	2.69733e-08	11.6771
SLC25A39	0.493773	10.9089	6.71571	1.20799e-09	2.97094e-08	11.5788
RARRES1	-1.18583	8.3896	-6.71212	1.22856e-09	3.01563e-08	11.5623
DPYSL2	-0.712724	9.98646	-6.70965	1.24293e-09	3.04791e-08	11.551
C17orf91	-0.757546	8.02679	-6.70799	1.2527e-09	3.06888e-08	11.5433
LOC645176	0.7005	7.15549	6.70742	1.25605e-09	3.07407e-08	11.5407
CYorf15B	0.644487	7.81241	6.70488	1.27111e-09	3.10789e-08	11.5291
SCGB2A1	-0.81863	7.73342	-6.7031	1.2818e-09	3.13083e-08	11.5209
C7orf24	0.675462	8.44021	6.69483	1.3326e-09	3.24874e-08	11.4829
MCAT	0.540499	7.16129	6.69347	1.34116e-09	3.26644e-08	11.4766
MS4A8B	1.14254	7.36647	6.69207	1.35001e-09	3.2848e-08	11.4702
LPHN2	-0.718196	7.33216	-6.68409	1.40155e-09	3.40362e-08	11.4336
S100A4	-1.07523	10.3083	-6.67762	1.44481e-09	3.4985e-08	11.4039
LRRC45	0.521716	7.66349	6.67585	1.45685e-09	3.52087e-08	11.3958
DSC2	0.647867	7.84246	6.67098	1.49054e-09	3.59881e-08	11.3734
FCHSD2	-0.528057	7.27101	-6.66786	1.51255e-09	3.64494e-08	11.3591
RAB11FIP2	-0.680702	8.24041	-6.66293	1.54798e-09	3.72316e-08	11.3365
TUBB6	-0.61838	8.13173	-6.66187	1.55567e-09	3.73807e-08	11.3316
CMTM4	0.64646	8.81601	6.65805	1.58378e-09	3.79834e-08	11.3141
RASL11B	-0.747768	7.88851	-6.65411	1.61333e-09	3.86224e-08	11.2961
PODN	-0.794234	9.45559	-6.65409	1.6135e-09	3.86224e-08	11.2959
OLFML3	-0.638138	7.96206	-6.63802	1.73976e-09	4.14863e-08	11.2223
SH3PXD2A	-0.588716	9.9287	-6.63688	1.74906e-09	4.16684e-08	11.2171
RASIP1	-0.611695	7.79428	-6.63531	1.76197e-09	4.18994e-08	11.2099
PTP4A2	-0.499447	11.4704	-6.63529	1.76209e-09	4.18994e-08	11.2099
PQLC3	-0.489178	8.28713	-6.63243	1.78585e-09	4.2384e-08	11.1968
HSD17B4	0.598498	10.6205	6.63193	1.7901e-09	4.24446e-08	11.1945
ATP8B4	-0.955866	8.52945	-6.63127	1.7956e-09	4.25349e-08	11.1915
HIST1H4H	0.936877	7.71974	6.63087	1.79898e-09	4.25747e-08	11.1896
C10orf116	-0.897212	11.8814	-6.62641	1.83696e-09	4.33918e-08	11.1692
ZNF75	-0.536869	7.55089	-6.62359	1.86142e-09	4.3928e-08	11.1563
LOC646783	0.562344	7.69941	6.6178	1.91253e-09	4.50033e-08	11.1298
CAMK2B	1.03723	8.86273	6.61415	1.94546e-09	4.56538e-08	11.1131
ARHGAP10	-0.600808	7.73126	-6.61137	1.97097e-09	4.61661e-08	11.1004
GABRP	-0.987815	7.6203	-6.60956	1.9877e-09	4.6471e-08	11.0922
LTBP4	-0.800641	9.99707	-6.60455	2.03486e-09	4.74409e-08	11.0692
SLC4A11	-0.650749	7.45271	-6.60243	2.05512e-09	4.78688e-08	11.0596
LRRC56	0.487174	6.99763	6.59582	2.11966e-09	4.92309e-08	11.0293
SERPINB1	-0.517414	6.92948	-6.59564	2.12145e-09	4.92309e-08	11.0285
CASP1	-0.49038	7.29368	-6.59259	2.15192e-09	4.98e-08	11.0146
TP53INP1	0.782273	8.7801	6.59133	2.16464e-09	5.00482e-08	11.0088
FAM89A	-0.510636	7.78673	-6.58857	2.19267e-09	5.05502e-08	10.9963
SLC39A2	-0.623613	6.32037	-6.5884	2.19442e-09	5.05502e-08	10.9955
LOC648868	1.37625	8.00299	6.5804	2.27805e-09	5.23326e-08	10.959
LOC728492	0.540351	9.71869	6.57647	2.32025e-09	5.32533e-08	10.941
IRAK3	-0.550796	6.98072	-6.57478	2.33865e-09	5.35776e-08	10.9333
ACTN1	-0.725085	11.2329	-6.5686	2.40715e-09	5.49961e-08	10.9051
PPIC	-0.555667	8.51478	-6.56587	2.43791e-09	5.55977e-08	10.8927
ALKBH2	0.529768	8.28294	6.56187	2.48388e-09	5.65947e-08	10.8745
COPG	0.540114	9.86388	6.55531	2.56106e-09	5.82474e-08	10.8446
LBA1	-0.548265	7.77243	-6.55284	2.59079e-09	5.88701e-08	10.8333
SLIT1	0.502531	6.53097	6.53542	2.81001e-09	6.35063e-08	10.754
TRIM22	-0.633355	7.52774	-6.53074	2.872e-09	6.48489e-08	10.7327
C1orf116	0.790898	11.6189	6.52973	2.88546e-09	6.50941e-08	10.7281
PABPC1L2B	0.854901	7.56135	6.52786	2.9107e-09	6.56045e-08	10.7196
RPL34	0.626447	9.3133	6.52513	2.948e-09	6.63259e-08	10.7071
SPOCK1	0.766526	11.7423	6.5249	2.9512e-09	6.63385e-08	10.7061
LOC645688	0.521097	10.8099	6.52465	2.95466e-09	6.63569e-08	10.7049
TNFSF12	-0.550807	7.86357	-6.51764	3.05271e-09	6.84363e-08	10.6731
CSF3R	-0.559868	7.09905	-6.51412	3.10316e-09	6.95053e-08	10.6571
TFCP2L1	-0.71504	7.23658	-6.50911	3.17626e-09	7.09525e-08	10.6343
IFRD2	0.516718	7.77688	6.50804	3.1921e-09	7.12428e-08	10.6295
LDB2	-0.616759	8.73748	-6.50547	3.2305e-09	7.20359e-08	10.6178
MYRIP	0.506007	6.62387	6.50185	3.28543e-09	7.3066e-08	10.6013
TRIP13	0.515907	6.64011	6.50116	3.29603e-09	7.32366e-08	10.5982
SLC10A7	0.897658	7.54166	6.49945	3.32236e-09	7.37563e-08	10.5904
HSD17B13	-0.493387	6.3057	-6.49806	3.34388e-09	7.41686e-08	10.5841
PI15	-1.16302	8.6529	-6.49756	3.35165e-09	7.42753e-08	10.5818
EYA1	-0.565633	6.85266	-6.49526	3.38762e-09	7.5006e-08	10.5714
MBP	0.488298	9.81883	6.49237	3.43354e-09	7.59558e-08	10.5583
ADM2	0.507928	7.66135	6.48539	3.54681e-09	7.82545e-08	10.5266
KDELR2	0.562955	9.11459	6.47655	3.69538e-09	8.11755e-08	10.4865
LRRC17	-0.628853	7.25429	-6.47526	3.71766e-09	8.15221e-08	10.4806
TWIST1	0.602947	7.19395	6.4732	3.75347e-09	8.22354e-08	10.4713
DPYS	-0.68468	6.60924	-6.47165	3.78049e-09	8.27552e-08	10.4643
PTK6	0.830565	7.2671	6.4699	3.81145e-09	8.33602e-08	10.4563
COL6A3	-0.69232	10.5918	-6.46872	3.83226e-09	8.37422e-08	10.451
MAPK6	0.495744	8.60925	6.46643	3.87334e-09	8.45663e-08	10.4406
TGM3	1.09267	7.30192	6.46293	3.93675e-09	8.58014e-08	10.4247
RUSC1	0.550459	11.0512	6.45524	4.0797e-09	8.86523e-08	10.3899
ATL3	0.5226	8.00666	6.45025	4.17527e-09	9.0535e-08	10.3673
LEF1	0.664856	7.57896	6.4493	4.19384e-09	9.0852e-08	10.363
TP53INP2	-0.533238	9.19428	-6.44903	4.19904e-09	9.08862e-08	10.3618
RNF144	0.548887	8.71121	6.43409	4.50022e-09	9.65718e-08	10.2942
SLC16A9	-0.661358	8.08365	-6.43223	4.53918e-09	9.73247e-08	10.2857
LHPP	-0.546313	8.01188	-6.42648	4.66155e-09	9.98631e-08	10.2598
PHLDA3	-0.524599	7.50939	-6.42377	4.7206e-09	1.00784e-07	10.2475
BBX	-0.526288	8.83287	-6.42301	4.73709e-09	1.0105e-07	10.2441
AXL	-0.595746	8.62236	-6.41967	4.81099e-09	1.02365e-07	10.229
OSR1	-0.666501	7.58388	-6.39513	5.38963e-09	1.14e-07	10.1181
RBM38	-0.520413	7.31469	-6.39371	5.42515e-09	1.14655e-07	10.1117
ADAMTS1	-0.701278	7.42252	-6.3693	6.07261e-09	1.27266e-07	10.0017
PEG3	-0.566507	7.3706	-6.36577	6.1726e-09	1.29254e-07	9.98578
ZNF452	0.588039	7.02687	6.36509	6.1918e-09	1.2944e-07	9.98275
IER3	-0.741565	9.03844	-6.36269	6.26095e-09	1.30776e-07	9.97191
PHF12	0.499052	8.39882	6.35263	6.55839e-09	1.36195e-07	9.92663
CYBASC3	0.674178	9.21795	6.34947	6.65446e-09	1.38076e-07	9.91244
ISL1	-0.729463	9.7787	-6.34382	6.83035e-09	1.41608e-07	9.88699
ACACA	0.552157	10.6539	6.34039	6.93894e-09	1.43741e-07	9.8716
RHOQ	-0.779248	10.367	-6.33579	7.08789e-09	1.46464e-07	9.85088
ITGA8	-0.660516	6.70926	-6.33328	7.17035e-09	1.48046e-07	9.83959
NT5C	-0.500623	8.86977	-6.33128	7.23646e-09	1.49165e-07	9.83064
GRRP1	-0.598316	8.05926	-6.32973	7.28855e-09	1.50115e-07	9.82364
NSUN7	0.544328	7.66757	6.32952	7.29551e-09	1.50136e-07	9.82271
STYXL1	0.575873	9.71157	6.3282	7.34008e-09	1.50789e-07	9.81677
B4GALNT4	0.743512	6.85417	6.32235	7.54054e-09	1.54544e-07	9.79049
MGST3	-0.566472	10.8695	-6.31173	7.91827e-09	1.61625e-07	9.74281
CMIP	-0.582352	10.0262	-6.30775	8.06434e-09	1.64206e-07	9.72498
MYOM1	-0.809713	8.48709	-6.30748	8.07461e-09	1.64207e-07	9.72374
CDC14B	-0.504665	7.8456	-6.3074	8.07745e-09	1.64207e-07	9.7234
MGC39900	0.790993	8.62327	6.30025	8.34735e-09	1.69145e-07	9.69134
ARMCX4	-0.521221	7.45118	-6.29167	8.68325e-09	1.75385e-07	9.65286
ZNF334	-0.545349	7.19117	-6.2885	8.81075e-09	1.77817e-07	9.63864
SDC1	-0.679471	7.84266	-6.28566	8.92636e-09	1.79716e-07	9.62593
ABHD12	0.753502	8.9051	6.28191	9.08132e-09	1.82397e-07	9.60914
GAL	0.588001	6.55471	6.27091	9.55189e-09	1.91542e-07	9.55988
NCALD	0.911846	9.55544	6.26731	9.71088e-09	1.94264e-07	9.54378
MUC4	-0.495811	6.27045	-6.26526	9.80257e-09	1.95942e-07	9.53462
CLIC4	-0.668644	8.34537	-6.26193	9.95377e-09	1.98648e-07	9.51969
PLCH2	-0.615406	8.49534	-6.26038	1.00247e-08	1.99904e-07	9.51277
PDE5A	-0.889875	10.4412	-6.25849	1.01118e-08	2.01482e-07	9.50433
COL4A1	-0.761665	10.188	-6.25535	1.02585e-08	2.03967e-07	9.49029
PLEKHA2	-0.574155	8.32122	-6.25063	1.04831e-08	2.07889e-07	9.46917
NPTN	-0.527268	11.3285	-6.24369	1.08219e-08	2.13931e-07	9.43815
TSPAN4	-0.550408	8.14858	-6.2414	1.09361e-08	2.15848e-07	9.42792
EFEMP1	-1.01637	8.90685	-6.23707	1.11551e-08	2.19652e-07	9.40859
TCEAL3	-0.529041	11.6449	-6.23199	1.14178e-08	2.24296e-07	9.3859
ENPP2	-0.527999	7.52581	-6.23106	1.14664e-08	2.25076e-07	9.38175
ITPR1	-0.819873	8.54072	-6.23048	1.14966e-08	2.25491e-07	9.37919
LOC730051	0.538513	7.55222	6.22654	1.17063e-08	2.28888e-07	9.36157
PTGS2	-0.944151	9.91981	-6.21314	1.24459e-08	2.42594e-07	9.30184
KRT19	-0.924841	9.82584	-6.20874	1.2699e-08	2.47157e-07	9.28222
COL9A2	1.44938	9.86648	6.20873	1.26997e-08	2.47157e-07	9.28216
CLDN3	0.811863	8.71386	6.2073	1.2783e-08	2.48584e-07	9.27579
NELL1	-0.620199	7.26726	-6.20512	1.29112e-08	2.5069e-07	9.26606
MMP28	-0.521039	6.90383	-6.20245	1.30694e-08	2.53564e-07	9.2542
ADCY4	-0.510958	7.67687	-6.20087	1.31643e-08	2.55209e-07	9.24714
CLCA4	-0.536319	6.33412	-6.2003	1.31987e-08	2.55283e-07	9.2446
RGL1	-0.577387	9.29854	-6.18966	1.38561e-08	2.66958e-07	9.19722
ARPC3	0.499159	10.6669	6.18839	1.39364e-08	2.679e-07	9.19158
IMPDH2	0.764995	10.4701	6.18819	1.39491e-08	2.67937e-07	9.1907
F5	1.33403	7.50842	6.18792	1.39664e-08	2.68065e-07	9.18949
C20orf45	0.494014	7.89878	6.17597	1.47491e-08	2.81794e-07	9.13635
PTN	-0.515747	8.63799	-6.17267	1.4973e-08	2.85636e-07	9.12166
SYT11	-0.685587	8.98705	-6.16348	1.56137e-08	2.96957e-07	9.08083
IFFO	-0.527478	7.6158	-6.16258	1.56784e-08	2.9796e-07	9.0768
CEACAM6	-0.965311	6.85641	-6.15862	1.59639e-08	3.02927e-07	9.05921
KIAA0513	-0.519215	7.89414	-6.1549	1.62364e-08	3.07866e-07	9.04272
PYCARD	-0.677034	8.84775	-6.15192	1.64585e-08	3.11372e-07	9.02948
FBXO25	0.517302	7.46614	6.15016	1.65912e-08	3.13408e-07	9.02166
EVI1	-0.760079	8.15171	-6.14761	1.67848e-08	3.16826e-07	9.01035
PTHR1	-0.515044	7.19952	-6.14515	1.69741e-08	3.1968e-07	8.99942
DDEF1	-0.486361	9.1754	-6.13993	1.73824e-08	3.27112e-07	8.97626
CSK	0.488469	9.8353	6.13876	1.74752e-08	3.28376e-07	8.97107
FAIM2	-0.651204	7.84253	-6.13806	1.75307e-08	3.28926e-07	8.96799
ZNF615	0.651058	9.7334	6.13604	1.76929e-08	3.31706e-07	8.95901
NEDD4L	0.847688	10.3594	6.13207	1.80155e-08	3.37266e-07	8.9414
DAPK1	0.555057	7.1262	6.12531	1.85773e-08	3.47265e-07	8.91149
SLC35E1	0.628441	9.70467	6.12317	1.87595e-08	3.5041e-07	8.90198
ZSCAN2	0.492772	7.82531	6.12243	1.88228e-08	3.51332e-07	8.89869
DUSP3	-0.690519	10.0021	-6.11785	1.92185e-08	3.57653e-07	8.87842
COCH	-0.809273	8.18942	-6.11676	1.93141e-08	3.59165e-07	8.87359
ADRB2	0.679948	9.1529	6.11614	1.93681e-08	3.59903e-07	8.87087
CKB	-0.619009	10.9425	-6.11185	1.97497e-08	3.66179e-07	8.85187
PSAT1	0.693076	8.18996	6.11124	1.98049e-08	3.66661e-07	8.84915
PDLIM3	-0.779031	9.35125	-6.10493	2.03801e-08	3.76754e-07	8.82126
PPP2R2B	-0.516363	7.42566	-6.09663	2.11632e-08	3.90082e-07	8.78453
SHRM	0.581473	9.82329	6.09204	2.16081e-08	3.97307e-07	8.76426
AUTS2	-0.529004	8.77487	-6.08205	2.26106e-08	4.13418e-07	8.72009
SLIT3	-0.59205	6.81203	-6.08058	2.27617e-08	4.15878e-07	8.7136
COL6A2	-0.71632	9.19685	-6.078	2.30288e-08	4.20145e-07	8.70224
APOF	0.798118	6.95247	6.07554	2.32874e-08	4.24555e-07	8.69136
PAGE4	-1.0353	8.24707	-6.06973	2.39087e-08	4.34859e-07	8.66572
SELENBP1	-0.538179	8.27355	-6.06961	2.39219e-08	4.34859e-07	8.66518
CTHRC1	0.632977	7.12691	6.05986	2.50018e-08	4.53832e-07	8.62218
GSTA1	-0.659858	6.55192	-6.05804	2.52084e-08	4.57105e-07	8.61417
DNAJC15	-0.586209	7.26482	-6.05779	2.52368e-08	4.57105e-07	8.61307
KIAA1553	0.556328	7.24112	6.05595	2.54488e-08	4.6028e-07	8.60493
MAP1A	-0.75327	8.00657	-6.05244	2.58558e-08	4.66967e-07	8.58948
CPXM1	-0.578805	6.85267	-6.051	2.60244e-08	4.69674e-07	8.58315
GBP1	-0.591948	7.1754	-6.05078	2.60513e-08	4.69822e-07	8.58214
TMED3	0.490263	12.0195	6.04817	2.63597e-08	4.74361e-07	8.57068
ALS2CR13	0.671505	9.532	6.04185	2.71246e-08	4.87427e-07	8.54283
KCTD9	-0.638492	7.61811	-6.03417	2.80831e-08	5.03928e-07	8.50901
SLC40A1	-0.747576	9.09573	-6.03389	2.8119e-08	5.04213e-07	8.50777
TLN1	-0.607999	8.85406	-6.02646	2.90788e-08	5.19937e-07	8.47509
PAQR6	0.579377	7.29878	6.0248	2.9298e-08	5.23483e-07	8.46778
TARP	1.27951	8.53881	6.02012	2.99232e-08	5.33894e-07	8.44722
LOC730413	0.671858	6.71404	6.01549	3.05559e-08	5.44794e-07	8.42685
PGCP	-0.52441	9.239	-6.01239	3.09854e-08	5.5081e-07	8.41326
MB	0.712652	8.72661	6.00922	3.14322e-08	5.57249e-07	8.39932
C16orf70	0.49989	7.334	6.00809	3.15935e-08	5.59318e-07	8.39434
CCL3	0.662669	7.04513	6.00365	3.2232e-08	5.69819e-07	8.37486
FBP1	0.842819	9.65065	5.99959	3.28277e-08	5.78317e-07	8.35704
TRIM36	0.830014	8.71271	5.99959	3.2828e-08	5.78317e-07	8.35703
PLS3	-0.705902	8.23716	-5.99142	3.40591e-08	5.98744e-07	8.32119
AMOT	-0.582806	7.68983	-5.99014	3.42569e-08	6.01798e-07	8.31555
SERPINF2	-0.528154	7.20221	-5.98566	3.49547e-08	6.13198e-07	8.29593
CDR2L	0.621399	8.7283	5.98229	3.54894e-08	6.21571e-07	8.28115
LOC643824	-0.556131	6.70221	-5.97874	3.60615e-08	6.29972e-07	8.26558
KIT	-0.506382	7.06083	-5.96745	3.79415e-08	6.5962e-07	8.21612
BCAT2	0.502012	9.46632	5.96633	3.81323e-08	6.61998e-07	8.21124
RBMS1	-0.604624	8.7633	-5.95265	4.05512e-08	6.99633e-07	8.15139
ZNF217	0.567136	7.90347	5.95108	4.08381e-08	7.03698e-07	8.14453
KCNG3	0.731418	6.71074	5.94986	4.10639e-08	7.07021e-07	8.13916
ANXA2P1	-0.622321	7.5449	-5.94942	4.11446e-08	7.07923e-07	8.13725
GPR98	0.495083	6.94375	5.94829	4.13548e-08	7.11053e-07	8.13229
MELK	0.546791	6.59393	5.94548	4.18799e-08	7.19588e-07	8.12002
RORC	0.673247	7.68912	5.94018	4.28875e-08	7.36397e-07	8.09688
BVES	-0.551294	7.50015	-5.93636	4.36301e-08	7.48123e-07	8.08018
BPHL	0.491577	9.40769	5.93578	4.37433e-08	7.49041e-07	8.07766
TMEM16A	-0.492332	7.3096	-5.93136	4.46205e-08	7.6302e-07	8.05834
VEGFA	-0.91658	8.78939	-5.93048	4.47976e-08	7.65527e-07	8.05448
CACNA1H	-0.707186	9.70012	-5.91884	4.71975e-08	8.0544e-07	8.00371
TSC22D3	-0.698617	10.1367	-5.91236	4.85881e-08	8.2636e-07	7.97546
NELL2	-1.3007	7.69737	-5.91025	4.90507e-08	8.33662e-07	7.96624
PCDH18	-0.782832	8.52672	-5.90037	5.12709e-08	8.68455e-07	7.92318
ZDHHC14	-0.505557	8.01848	-5.89316	5.29512e-08	8.95707e-07	7.89181
C19orf10	0.568298	9.55178	5.89122	5.34127e-08	9.02905e-07	7.88337
LMCD1	-0.557664	7.26707	-5.88929	5.38757e-08	9.09507e-07	7.87498
LOC728411	0.558922	6.97776	5.8881	5.41631e-08	9.13129e-07	7.8698
CDH2	-0.720412	7.25138	-5.8857	5.47485e-08	9.21184e-07	7.85935
TMOD1	-0.525097	7.37108	-5.88529	5.48486e-08	9.22206e-07	7.85757
HIST1H2BG	0.609432	6.88316	5.8808	5.59615e-08	9.39658e-07	7.83803
LEPREL1	-1.22792	9.89299	-5.8788	5.64639e-08	9.4746e-07	7.82934
SGCE	-0.565046	8.49611	-5.87803	5.66595e-08	9.50107e-07	7.82598
FFAR2	0.806896	6.77719	5.8751	5.7406e-08	9.61339e-07	7.81325
FOXF2	-0.707108	6.81343	-5.87391	5.77114e-08	9.6581e-07	7.80808
MSN	-0.617538	10.033	-5.86579	5.98428e-08	9.97486e-07	7.77282
KLHDC5	-0.617709	8.47345	-5.85974	6.14835e-08	1.02415e-06	7.74651
PDK4	-1.09212	8.28108	-5.85137	6.38217e-08	1.06029e-06	7.71022
LFNG	0.742823	10.0861	5.8433	6.61626e-08	1.09627e-06	7.67519
TMEM125	0.56149	9.35238	5.83627	6.8267e-08	1.1289e-06	7.64475
HSPB3	-0.532833	6.42384	-5.83546	6.85148e-08	1.13225e-06	7.64122
MFGE8	-0.549605	11.4455	-5.82851	7.06694e-08	1.1625e-06	7.61112
MAL2	0.719964	8.35643	5.80461	7.85979e-08	1.28786e-06	7.50775
DSE	-0.650636	8.34944	-5.80392	7.88393e-08	1.29097e-06	7.50477
H3F3B	-0.506842	9.56757	-5.79127	8.3397e-08	1.3585e-06	7.45015
ZYX	-0.50439	9.18176	-5.77626	8.91421e-08	1.44459e-06	7.3854
MSMB	-1.12855	12.6924	-5.76731	9.27523e-08	1.49632e-06	7.34682
LOC653505	0.494299	8.66965	5.7669	9.29217e-08	1.49809e-06	7.34505
LOC645018	0.485527	7.02325	5.75789	9.67066e-08	1.55512e-06	7.30625
CYP4X1	-0.687572	8.07118	-5.75613	9.74656e-08	1.56597e-06	7.29866
CHN1	-0.758958	8.53867	-5.75387	9.84454e-08	1.57802e-06	7.28894
LOC647169	-0.546532	6.54915	-5.75104	9.96847e-08	1.59585e-06	7.27678
PPM1E	0.770981	7.77995	5.7394	1.04954e-07	1.67698e-06	7.22674
ABCC3	-0.741337	8.3496	-5.73868	1.05291e-07	1.6813e-06	7.22363
C1orf53	0.52811	7.36901	5.72569	1.11512e-07	1.77051e-06	7.16785
ZNF614	0.536779	8.14037	5.7154	1.16701e-07	1.84471e-06	7.12368
SERINC2	0.543736	8.74023	5.712	1.18463e-07	1.86669e-06	7.10912
SMOX	0.607908	7.91569	5.70467	1.22359e-07	1.92324e-06	7.07769
SNF1LK	-0.764416	8.23316	-5.70325	1.23125e-07	1.93407e-06	7.07163
PLEKHH1	0.672268	8.11348	5.6911	1.29904e-07	2.03672e-06	7.01958
PAK1	-0.492146	7.6482	-5.6888	1.31225e-07	2.05616e-06	7.00975
SLC37A1	0.603897	7.78323	5.68633	1.32664e-07	2.07482e-06	6.99916
STARD8	-0.54375	6.72942	-5.68131	1.35628e-07	2.11986e-06	6.9777
CASQ2	-0.553608	6.80783	-5.67735	1.38014e-07	2.1491e-06	6.96078
SLC5A8	-0.53659	7.24202	-5.67655	1.38498e-07	2.15531e-06	6.95737
KCNS3	0.772001	7.50017	5.6721	1.41236e-07	2.19384e-06	6.93836
ANGPTL2	-0.625313	8.23829	-5.66856	1.43458e-07	2.22559e-06	6.92321
ATP6V1G1	0.501873	10.7415	5.66485	1.45812e-07	2.25793e-06	6.9074
C9orf61	0.657606	9.52018	5.65604	1.51573e-07	2.33847e-06	6.86978
RGS10	0.631025	8.53327	5.65588	1.51678e-07	2.33865e-06	6.86911
CCDC86	0.504688	8.97875	5.65473	1.52452e-07	2.34914e-06	6.86417
SLIT2	-0.614185	8.0803	-5.65308	1.53561e-07	2.36044e-06	6.85713
ZNF350	0.616967	8.15205	5.64551	1.58746e-07	2.43566e-06	6.82489
KLF9	-0.545221	10.5686	-5.64198	1.61225e-07	2.46243e-06	6.80985
SERF1B	0.664076	9.44337	5.63818	1.63938e-07	2.49699e-06	6.79366
NUAK1	-0.497619	8.24215	-5.62366	1.74715e-07	2.64988e-06	6.73185
LOC644422	0.690959	7.35748	5.62061	1.77069e-07	2.6791e-06	6.71887
DSTN	-0.731679	11.1645	-5.6191	1.78248e-07	2.6937e-06	6.71242
DKK1	-0.646558	7.04138	-5.61855	1.78678e-07	2.6983e-06	6.71009
PRICKLE1	-0.60645	8.30744	-5.61843	1.78768e-07	2.6983e-06	6.7096
YPEL2	0.498378	7.51406	5.61373	1.82484e-07	2.74778e-06	6.68963
GABRB3	0.741695	7.28399	5.61208	1.83808e-07	2.76605e-06	6.68262
EMILIN1	-0.610502	8.22107	-5.59941	1.9429e-07	2.90693e-06	6.62879
NR2F1	-0.658546	8.5862	-5.59842	1.95135e-07	2.91725e-06	6.62459
LOC730994	-0.736456	8.63432	-5.5954	1.97731e-07	2.95255e-06	6.61176
VSIG2	-1.08636	9.23126	-5.59214	2.00563e-07	2.98772e-06	6.59796
C19orf45	0.557265	6.533	5.58996	2.0249e-07	3.00749e-06	6.58869
LOC653450	0.557226	7.15106	5.57534	2.15835e-07	3.19624e-06	6.52676
LAD1	0.632229	8.34779	5.56827	2.22605e-07	3.28486e-06	6.4968
BZW2	0.497934	8.57654	5.56506	2.2574e-07	3.32721e-06	6.48323
SERPING1	-0.661894	8.62585	-5.56219	2.28584e-07	3.36521e-06	6.47109
FAP	0.511387	6.80337	5.55788	2.32916e-07	3.42292e-06	6.45288
PAK1IP1	-0.826816	9.80872	-5.5534	2.37509e-07	3.48429e-06	6.43394
MICAL1	-0.516184	8.81561	-5.54936	2.41727e-07	3.54203e-06	6.41686
GPR124	-0.634191	8.08958	-5.53896	2.52925e-07	3.69532e-06	6.37294
FOXC1	-0.681885	10.7062	-5.53161	2.61146e-07	3.80657e-06	6.34192
RPS7	0.609326	7.58829	5.52779	2.65523e-07	3.86363e-06	6.3258
AFMID	0.581997	7.25835	5.52622	2.67334e-07	3.8838e-06	6.31921
CECR1	-0.747878	9.63447	-5.51789	2.77194e-07	4.01947e-06	6.28409
ZNF750	-0.649631	7.23176	-5.51646	2.78917e-07	4.03979e-06	6.27808
UBE2C	0.518281	6.70748	5.5108	2.85863e-07	4.12136e-06	6.25423
PTP4A3	0.832083	7.83726	5.49729	3.03125e-07	4.35271e-06	6.19738
LOC340529	0.654669	7.21545	5.49205	3.10088e-07	4.43745e-06	6.17536
FMO2	-0.487853	6.85731	-5.48445	3.20473e-07	4.57043e-06	6.14343
SERPINA11	0.682584	6.5799	5.48393	3.21187e-07	4.57801e-06	6.14127
HSD17B6	-0.875398	8.79803	-5.47626	3.32041e-07	4.72466e-06	6.10906
CLDN7	0.99414	9.24821	5.4695	3.41897e-07	4.85939e-06	6.08071
LXN	-0.651199	7.98495	-5.46655	3.46287e-07	4.91622e-06	6.06834
GADD45A	-0.495827	7.58701	-5.46174	3.53565e-07	5.00538e-06	6.04818
ZNF613	0.493818	9.40334	5.45604	3.62381e-07	5.11575e-06	6.02431
XAF1	-0.747214	8.14453	-5.44588	3.78635e-07	5.32424e-06	5.98179
C1S	-0.732922	10.2505	-5.43952	3.89177e-07	5.46023e-06	5.95519
GPR81	0.835992	7.15349	5.43282	4.00586e-07	5.6015e-06	5.92719
ITSN1	-0.555696	9.06121	-5.42784	4.09274e-07	5.70709e-06	5.9064
Septin 5	0.606983	8.97296	5.42548	4.13456e-07	5.759e-06	5.89655
ZNF30	0.529521	7.5161	5.42275	4.18357e-07	5.8208e-06	5.88514
IGFBP6	-0.770095	10.1079	-5.42066	4.22147e-07	5.87028e-06	5.8764
FCGRT	-0.492232	9.69114	-5.41864	4.2582e-07	5.91152e-06	5.86801
ELOVL4	-0.485621	7.79364	-5.41703	4.28786e-07	5.94283e-06	5.86128
NWD1	0.738325	9.17822	5.40893	4.44002e-07	6.14693e-06	5.8275
ANGPTL4	-0.714918	7.1484	-5.4087	4.44444e-07	6.14965e-06	5.82654
RHOB	-0.488776	7.64184	-5.40708	4.47547e-07	6.18482e-06	5.8198
PRR16	0.806022	7.76528	5.39497	4.71482e-07	6.49155e-06	5.76934
LOC653479	0.524402	8.13467	5.3897	4.82265e-07	6.62184e-06	5.74744
SC4MOL	-0.578332	7.67524	-5.38875	4.84246e-07	6.6454e-06	5.74347
GOLSYN	0.521059	8.07087	5.38495	4.92209e-07	6.74361e-06	5.72767
CRYZ	-0.508751	8.60296	-5.37837	5.06305e-07	6.92162e-06	5.70033
MT1X	-0.871798	11.3757	-5.37355	5.169e-07	7.05109e-06	5.68027
EFCAB4A	0.738125	9.80794	5.36543	5.35206e-07	7.27312e-06	5.64658
DNAJC10	0.523113	8.46423	5.36462	5.37055e-07	7.29035e-06	5.64324
LOC387763	-0.822814	10.1268	-5.36418	5.38077e-07	7.29633e-06	5.6414
SCNN1A	-0.77876	10.1418	-5.36207	5.42972e-07	7.35872e-06	5.63263
CXCL14	0.813222	6.99288	5.35916	5.49785e-07	7.439e-06	5.62056
LOC202134	-0.554922	7.85229	-5.35885	5.50497e-07	7.44176e-06	5.6193
PRSS23	-0.490201	7.89364	-5.35395	5.62192e-07	7.58642e-06	5.59895
GNL3	0.87042	8.94121	5.34089	5.94502e-07	7.96246e-06	5.54485
ZNF532	-0.644492	8.75748	-5.33816	6.0148e-07	8.04732e-06	5.53356
C5orf30	0.506243	7.27954	5.33694	6.04608e-07	8.08354e-06	5.52854
FSTL3	-0.493497	7.50683	-5.32472	6.37035e-07	8.4823e-06	5.47797
AHCY	0.499377	10.9943	5.31652	6.59721e-07	8.75649e-06	5.44411
ACP1	0.582829	9.1267	5.31524	6.63329e-07	8.79042e-06	5.43883
PTPRT	0.902144	6.85816	5.31375	6.67547e-07	8.83232e-06	5.43269
MAF	-0.586685	8.18834	-5.30717	6.86556e-07	9.05213e-06	5.40552
TMEM69	0.53468	7.91759	5.30392	6.96143e-07	9.15274e-06	5.39211
MAP1B	-0.813053	8.46869	-5.29619	7.19453e-07	9.43943e-06	5.36024
PH-4	0.556198	9.34247	5.28723	7.47417e-07	9.77566e-06	5.32334
FBXO32	-0.518256	10.1605	-5.28621	7.5066e-07	9.79947e-06	5.31916
PDE9A	0.63025	10.5189	5.28617	7.50801e-07	9.79947e-06	5.31897
C20orf134	0.559224	7.29449	5.28429	7.56819e-07	9.86287e-06	5.31125
GLT25D2	-0.512949	7.14389	-5.2761	7.83651e-07	1.01806e-05	5.27755
LOC440585	-0.488339	7.83897	-5.26128	8.3456e-07	1.07639e-05	5.21667
TK1	0.515131	7.21768	5.25525	8.56199e-07	1.10147e-05	5.19191
CPNE4	0.618949	9.76337	5.25022	8.74666e-07	1.12258e-05	5.17127
ALOX5AP	-0.573332	8.06756	-5.23778	9.22005e-07	1.17767e-05	5.1203
LOC653158	-0.520725	8.76245	-5.23746	9.2325e-07	1.17866e-05	5.119
FEV	0.590125	6.90981	5.23672	9.26149e-07	1.18055e-05	5.11597
PKIB	0.496117	7.14368	5.228	9.60959e-07	1.21812e-05	5.08029
FLJ27365	0.508668	7.37219	5.22412	9.76857e-07	1.2364e-05	5.06443
CDH1	0.498707	11.7107	5.21331	1.02256e-06	1.28904e-05	5.02023
NKD2	-0.616697	7.85426	-5.20814	1.04511e-06	1.31549e-05	4.99913
LOC649049	0.654351	11.09	5.19413	1.10879e-06	1.39006e-05	4.94197
PLEKHB1	0.646955	7.90879	5.19016	1.12752e-06	1.41002e-05	4.92578
C14orf132	-0.515377	8.20956	-5.18567	1.14903e-06	1.43172e-05	4.90752
CDH3	-0.611103	8.5228	-5.17322	1.21088e-06	1.49709e-05	4.85686
CREB3L4	0.502774	7.53423	5.17057	1.2245e-06	1.51021e-05	4.84605
ACPP	-0.684155	12.737	-5.16332	1.26241e-06	1.55316e-05	4.81659
RPS28	0.509209	9.59538	5.1514	1.32722e-06	1.62572e-05	4.76822
STK39	0.579776	10.5285	5.14964	1.33709e-06	1.63541e-05	4.76107
UGDH	0.495346	8.5591	5.14756	1.34878e-06	1.64737e-05	4.75265
TIMP3	-0.781406	9.09413	-5.14661	1.35418e-06	1.65229e-05	4.7488
TM7SF2	0.653461	10.5582	5.14046	1.38957e-06	1.69053e-05	4.72388
FOXA2	-0.535733	6.60148	-5.13485	1.4227e-06	1.72748e-05	4.70112
CYP4F22	-0.591905	6.53701	-5.12924	1.45652e-06	1.75919e-05	4.67843
GVIN1	-0.562541	7.63149	-5.12875	1.45951e-06	1.76194e-05	4.67645
TRIB1	0.785726	12.6589	5.12837	1.46184e-06	1.76391e-05	4.67491
C20orf103	0.856973	7.38089	5.12661	1.47268e-06	1.77528e-05	4.66777
SLC38A11	0.984476	8.2878	5.12397	1.48907e-06	1.79246e-05	4.65708
VANGL2	-0.579496	8.2118	-5.11704	1.53286e-06	1.84075e-05	4.6291
BMP4	-0.647608	8.66448	-5.11486	1.54695e-06	1.8559e-05	4.62026
LOC401115	0.493771	9.05692	5.10799	1.59205e-06	1.90726e-05	4.59251
STT3A	0.684491	9.4072	5.10597	1.60555e-06	1.92069e-05	4.58436
P2RX2	-0.54184	7.19077	-5.0858	1.74662e-06	2.06873e-05	4.50306
AGR3	0.86733	7.09111	5.07498	1.82723e-06	2.15826e-05	4.45951
ERGIC1	0.603764	8.64058	5.07166	1.85269e-06	2.18405e-05	4.44616
EPDR1	-0.548096	10.6435	-5.05796	1.96145e-06	2.29608e-05	4.39111
ASCL2	-0.571506	7.50439	-5.04859	2.03937e-06	2.37509e-05	4.35352
ANTXR1	-0.626633	9.38098	-5.03747	2.13574e-06	2.47698e-05	4.30897
WNT5B	-0.493812	8.4318	-5.03728	2.13743e-06	2.4778e-05	4.3082
HIST1H2BD	0.766453	8.9606	5.03691	2.14069e-06	2.48043e-05	4.30673
CGN	0.559806	9.50057	5.03088	2.19492e-06	2.53741e-05	4.2826
RSPO3	-0.489336	7.61002	-5.02767	2.22433e-06	2.56904e-05	4.26976
EPHA3	-0.534776	6.99631	-5.02511	2.24811e-06	2.59293e-05	4.2595
TCF21	-0.563254	8.26586	-5.01907	2.30505e-06	2.64642e-05	4.23538
RNF39	-0.534268	7.24973	-5.01699	2.32503e-06	2.66693e-05	4.22705
SSR2	0.679813	9.09097	5.00186	2.47526e-06	2.82505e-05	4.16667
SLC7A1	0.506972	9.20215	4.99641	2.53165e-06	2.88153e-05	4.14495
PMEPA1	0.525261	11.5625	4.98997	2.59995e-06	2.95257e-05	4.11929
ANXA1	-0.680871	11.0301	-4.98746	2.62706e-06	2.97797e-05	4.10928
CPLX3	-0.870515	9.47561	-4.98452	2.65918e-06	3.01165e-05	4.09757
ANG	-0.666368	10.2296	-4.98211	2.68575e-06	3.03946e-05	4.08798
DUS1L	0.50553	7.51259	4.9745	2.77141e-06	3.12746e-05	4.05772
ANPEP	-1.4373	9.43352	-4.97176	2.80285e-06	3.15869e-05	4.04684
MATK	0.496147	6.97664	4.96209	2.91684e-06	3.27538e-05	4.00842
WISP2	-0.524721	6.64617	-4.95643	2.98555e-06	3.34355e-05	3.98598
COLEC12	0.730782	8.48391	4.95579	2.99343e-06	3.35088e-05	3.98344
KANK2	-0.681877	8.5057	-4.95396	3.01606e-06	3.37471e-05	3.97618
MATN2	-0.664991	11.2324	-4.95318	3.0257e-06	3.38398e-05	3.97311
LOC400451	0.4971	9.62322	4.9467	3.10748e-06	3.46156e-05	3.9474
ACSL3	0.643867	10.3425	4.94533	3.12509e-06	3.47808e-05	3.94196
NCOA7	-0.856951	9.26317	-4.94462	3.13417e-06	3.48664e-05	3.93916
TOP2A	0.521039	6.81298	4.94381	3.14465e-06	3.49675e-05	3.93595
TMEM45B	0.518246	6.57484	4.94324	3.15203e-06	3.50185e-05	3.93369
INSIG1	-0.613946	8.65927	-4.9426	3.16023e-06	3.50941e-05	3.93118
PHACTR2	-0.523461	8.09286	-4.93626	3.24368e-06	3.59412e-05	3.90607
LOC728499	0.744573	8.28444	4.92563	3.38829e-06	3.74249e-05	3.86405
LOC653610	0.543504	7.1693	4.92367	3.41569e-06	3.76807e-05	3.85629
PDE4B	-0.645504	8.54269	-4.9196	3.4731e-06	3.82636e-05	3.84023
ENTPD5	0.520183	7.22047	4.9181	3.49461e-06	3.84668e-05	3.83429
SERPINE2	-0.688129	9.30257	-4.91522	3.53607e-06	3.89061e-05	3.82293
PVRL3	0.573456	7.95892	4.88362	4.02399e-06	4.37345e-05	3.69845
RPS6KC1	0.57414	7.40951	4.8818	4.054e-06	4.40254e-05	3.69129
FAM46C	-0.552674	9.44353	-4.86774	4.29329e-06	4.63631e-05	3.63608
CMBL	-0.635218	9.46195	-4.8641	4.35736e-06	4.70145e-05	3.62182
LGALS3BP	-0.711397	8.84555	-4.85855	4.45697e-06	4.79039e-05	3.60007
CELSR3	0.61987	6.89118	4.83787	4.84806e-06	5.17193e-05	3.51912
C9orf19	-0.54324	11.1476	-4.83224	4.96017e-06	5.28176e-05	3.49713
LAMB2	-0.607776	8.36003	-4.8322	4.96108e-06	5.28176e-05	3.49695
TMEM178	1.04299	8.9202	4.83212	4.96257e-06	5.28176e-05	3.49666
LOC643446	0.573611	7.53659	4.83187	4.96775e-06	5.28502e-05	3.49566
MFAP4	-0.664996	10.3518	-4.82987	5.00828e-06	5.32363e-05	3.48784
RAB31	-0.494578	9.91863	-4.8246	5.11644e-06	5.41971e-05	3.46728
LOC651816	0.563525	8.24171	4.8207	5.19801e-06	5.49735e-05	3.45207
HSD11B1	-0.619081	7.25399	-4.81492	5.32114e-06	5.61574e-05	3.42955
MMEL1	0.566237	7.28092	4.80406	5.56051e-06	5.83889e-05	3.38722
S100A8	-0.503604	6.68625	-4.79553	5.75556e-06	6.0185e-05	3.35407
UBE2E3	0.597584	9.1432	4.7861	5.97904e-06	6.23142e-05	3.31743
ACSM3	0.651575	8.44169	4.78298	6.05495e-06	6.30791e-05	3.30531
PI16	-0.904814	7.72198	-4.77223	6.32344e-06	6.56037e-05	3.26359
SRGN	-0.502475	9.18658	-4.76371	6.54409e-06	6.77808e-05	3.23062
COL2A1	1.14781	6.91952	4.76216	6.58515e-06	6.80936e-05	3.22461
MX1	-0.811562	10.2475	-4.75935	6.66021e-06	6.86716e-05	3.21371
LEPROT	-0.514636	9.08207	-4.75665	6.73276e-06	6.92489e-05	3.2033
REEP5	-0.490031	10.4846	-4.75257	6.8444e-06	7.02532e-05	3.18749
CDC42EP5	-0.779662	9.7953	-4.73361	7.38605e-06	7.52586e-05	3.11431
M160	0.837101	7.17249	4.73153	7.44794e-06	7.58275e-05	3.10629
PCYOX1	-0.598253	9.4816	-4.73027	7.48586e-06	7.6121e-05	3.10141
APOE	1.03643	9.9943	4.72893	7.52614e-06	7.64376e-05	3.09626
ARMCX1	-0.664544	7.901	-4.72434	7.66604e-06	7.77011e-05	3.07856
KCNN2	0.813154	8.28679	4.72291	7.7102e-06	7.81171e-05	3.07304
NME1-NME2	0.681843	10.6899	4.7124	8.0415e-06	8.09832e-05	3.03263
MPDZ	-0.61468	8.68041	-4.70249	8.36696e-06	8.39238e-05	2.99453
RGS17	0.796374	7.95404	4.6914	8.74604e-06	8.73464e-05	2.95197
PFAAP5	-0.522984	8.79158	-4.68223	9.07208e-06	9.03462e-05	2.91683
LCN2	-1.29542	9.36262	-4.66753	9.61969e-06	9.53079e-05	2.86057
CD24	0.682053	11.6006	4.65808	9.98824e-06	9.84151e-05	2.82448
FOLH1	0.755895	7.89354	4.65717	1.00245e-05	9.86946e-05	2.82101
LOC387867	0.664343	12.0438	4.65695	1.00332e-05	9.87035e-05	2.82017
ODC1	0.717062	11.5742	4.65471	1.01228e-05	9.9507e-05	2.81164
OAT	-0.620578	9.53269	-4.65236	1.02181e-05	0.000100325	2.80265
LOC648249	0.612979	11.0912	4.64743	1.04202e-05	0.00010203	2.78385
PNKD	0.577736	10.5675	4.64218	1.06397e-05	0.000103976	2.76385
SCAND1	0.551602	9.68183	4.64157	1.06656e-05	0.000104189	2.76152
PCOLCE2	-0.540768	8.07883	-4.62802	1.12545e-05	0.000109274	2.70996
GSN	-0.564998	8.91031	-4.62759	1.12736e-05	0.000109404	2.70834
SPARC	-0.561365	10.201	-4.61931	1.16495e-05	0.000112833	2.67687
FBLN5	-0.492508	8.38179	-4.61921	1.16541e-05	0.000112834	2.6765
GTF3C6	0.487806	8.63093	4.60875	1.21465e-05	0.000117015	2.6368
LMO3	-0.714678	8.52778	-4.60358	1.23971e-05	0.000119109	2.61722
EPB41L3	-0.553395	7.89962	-4.59573	1.27874e-05	0.00012225	2.5875
IFITM1	-0.73468	9.67702	-4.58576	1.33008e-05	0.000126868	2.54976
RFFL	0.539901	8.39804	4.58389	1.33988e-05	0.000127755	2.54272
MAZ	0.499196	6.88539	4.56943	1.41841e-05	0.000134272	2.48813
HIST1H2AC	0.853509	7.65372	4.55795	1.48387e-05	0.000139574	2.44489
RECQL4	-0.487946	6.94385	-4.5457	1.55702e-05	0.000145877	2.39879
PLTP	-0.564664	9.11716	-4.54407	1.56699e-05	0.000146623	2.39268
HOMER2	0.548263	10.5203	4.54008	1.59172e-05	0.000148585	2.37768
ARSA	0.486058	7.46736	4.52679	1.67675e-05	0.000155386	2.32783
CYP2J2	0.691023	8.09971	4.51753	1.73856e-05	0.000160639	2.29316
MGC87042	0.587993	10.5522	4.51547	1.75262e-05	0.000161819	2.28545
CST2	0.881626	6.53438	4.50903	1.79725e-05	0.000165574	2.26137
FAAH	0.50811	10.3562	4.50728	1.80959e-05	0.000166588	2.25482
LOC440589	0.756623	13.9396	4.50042	1.85867e-05	0.000170543	2.2292
NR4A3	-0.651698	7.80995	-4.49133	1.92573e-05	0.000176374	2.19527
NKX2-2	0.572298	6.40002	4.49007	1.9352e-05	0.000176983	2.19058
AGR2	0.648909	7.52643	4.46758	2.1121e-05	0.000191279	2.10687
FLJ20021	0.678658	10.1967	4.46101	2.16667e-05	0.000195585	2.08247
FMO5	0.502139	7.00147	4.45629	2.20671e-05	0.000198556	2.06496
TUBB2A	0.575953	7.36964	4.43055	2.43787e-05	0.000217406	1.96968
SHISA2	0.612305	6.76963	4.41128	2.62611e-05	0.000232704	1.89858
TGM4	-1.76918	8.23159	-4.40833	2.65614e-05	0.000235142	1.88771
ERBB3	0.620714	8.66335	4.40553	2.685e-05	0.000237336	1.87738
CFB	-1.01901	10.3207	-4.40197	2.72207e-05	0.000240443	1.86428
BCAM	0.540415	7.41193	4.39447	2.80174e-05	0.000246786	1.83671
S100P	-0.922818	8.23794	-4.38475	2.90838e-05	0.00025555	1.80102
MT1A	-0.734504	12.1084	-4.3666	3.11819e-05	0.000272364	1.73448
BCL6	-0.516639	9.603	-4.35645	3.24169e-05	0.000281583	1.69739
HLA-DOA	-0.486393	7.99452	-4.34126	3.43552e-05	0.000296571	1.64195
TBX3	-0.531297	9.49488	-4.32872	3.60391e-05	0.000310359	1.59628
CCDC3	-0.519159	7.74668	-4.3104	3.86419e-05	0.000330086	1.52974
CTSG	-0.539276	7.22289	-4.2964	4.07522e-05	0.000346194	1.47902
RPS2	0.831655	11.4758	4.28965	4.18095e-05	0.000354695	1.45459
HLA-DMB	0.926306	10.7115	4.28335	4.28196e-05	0.0003622	1.43182
CDC2L6	0.584662	10.5701	4.28182	4.3069e-05	0.000363781	1.42629
AKR1C2	-0.488957	7.34801	-4.27972	4.34134e-05	0.000366443	1.41869
LRRC31	0.650798	7.09265	4.2749	4.42125e-05	0.000372311	1.4013
LOC731999	0.525123	7.83012	4.26246	4.63408e-05	0.000388668	1.35648
COMP	1.06318	8.2702	4.25496	4.76717e-05	0.000398631	1.3295
SCNN1G	-0.542867	6.94163	-4.25232	4.81479e-05	0.000401675	1.32003
OR51E1	0.784005	7.40027	4.24599	4.93114e-05	0.000410699	1.29727
STEAP1	0.630511	9.43204	4.23686	5.10368e-05	0.000423243	1.26451
GRHL2	0.652026	7.80639	4.22421	5.35219e-05	0.000441371	1.21922
LOC644063	0.545096	6.69796	4.22201	5.39661e-05	0.000444449	1.21135
SUSD2	-0.579131	8.06469	-4.22001	5.43725e-05	0.000447649	1.2042
PDIA3P	0.492194	7.31548	4.20994	5.64655e-05	0.000463133	1.16824
LOC338799	0.598011	7.95749	4.20387	5.77652e-05	0.000472019	1.14657
RTN1	0.652269	9.15879	4.18016	6.31209e-05	0.000510296	1.06218
LOC283412	0.49036	9.39419	4.18001	6.31555e-05	0.000510412	1.06166
C19orf33	-0.63558	7.13484	-4.15879	6.83535e-05	0.000547483	0.986412
IL1RAPL1	0.827011	7.40532	4.15411	6.95531e-05	0.000555494	0.969866
LOC390354	0.659075	10.4039	4.14457	7.20637e-05	0.000573356	0.936145
AEBP1	-0.569498	9.81415	-4.14065	7.31184e-05	0.000580826	0.92233
ACAD8	0.551954	9.36166	4.1331	7.51948e-05	0.000595811	0.895709
DCN	-0.634969	12.2004	-4.12625	7.71277e-05	0.000608818	0.871585
VCAM1	-0.489698	8.05003	-4.12596	7.72114e-05	0.000609288	0.870553
ANKRD20A1	-0.500493	7.89222	-4.11049	8.17566e-05	0.000641322	0.816196
PPP1CA	0.491202	9.67414	4.10994	8.19241e-05	0.000642234	0.814251
FLJ31568	-0.706223	7.89594	-4.10848	8.23664e-05	0.000645298	0.809136
TMEFF2	1.07596	11.058	4.10326	8.39705e-05	0.000655613	0.790811
MT1M	-0.769365	8.5226	-4.10236	8.42498e-05	0.000657385	0.787656
ACTA1	-0.762037	7.01612	-4.09665	8.60409e-05	0.000669902	0.767673
GGT1	0.722144	7.9914	4.09337	8.70872e-05	0.000677207	0.756193
ZNF467	0.485683	7.69071	4.08372	9.02376e-05	0.000698673	0.722445
VAV3	-0.569947	6.76491	-4.06571	9.64143e-05	0.000741008	0.659586
ARMCX2	-0.499462	8.44702	-4.04996	0.00010214	0.0007819	0.604834
CEACAM1	-0.684648	8.89238	-4.0462	0.000103557	0.000791071	0.591764
HIST1H1C	0.534669	7.94877	4.0462	0.000103559	0.000791071	0.591746
HBEGF	-0.527359	8.7323	-4.04253	0.000104956	0.000801012	0.579031
SERHL	0.865898	9.55465	4.03664	0.000107242	0.000817213	0.558594
MT1G	-1.03259	10.752	-4.03559	0.000107653	0.000819967	0.554959
GLDC	0.608478	6.7077	4.02763	0.000110828	0.000841984	0.527394
LOC652624	0.586392	11.5073	4.02727	0.000110971	0.000842819	0.526167
OLR1	0.526805	7.53808	4.00855	0.000118803	0.000894929	0.461508
GLO1	0.49215	12.1671	3.98568	0.000129091	0.000960091	0.382795
TNFRSF19	-0.883015	9.49278	-3.97896	0.000132271	0.000981993	0.359742
CHI3L2	-0.67256	7.10443	-3.96142	0.000140933	0.00104075	0.29967
IRX4	0.579613	8.18464	3.95028	0.000146707	0.00107485	0.261652
SLC39A6	0.669217	7.92853	3.94985	0.000146939	0.0010761	0.260156
SFN	-0.605842	8.69628	-3.94103	0.000151677	0.00110706	0.230113
MCOLN2	0.518752	7.28809	3.93888	0.000152858	0.00111406	0.222772
CYR61	-0.588417	11.8059	-3.93185	0.000156769	0.00113925	0.198869
LOC648695	0.511014	7.2569	3.9303	0.000157646	0.00114345	0.193591
PPP3CA	0.494343	7.73221	3.93026	0.000157666	0.00114345	0.19347
PPAP2A	0.533615	11.3002	3.90954	0.00016983	0.00122424	0.123168
CD38	-0.646868	7.10678	-3.90831	0.000170583	0.00122896	0.11898
BRD3	0.599117	8.88592	3.89017	0.000182007	0.00130341	0.0576932
ENSA	0.487352	6.87765	3.88497	0.000185419	0.00132633	0.0401382
GALNTL4	0.518188	8.13581	3.87645	0.000191131	0.00136136	0.0114654
SCUBE2	-0.677613	8.50882	-3.86686	0.000197767	0.00140344	-0.02078
ATG4B	0.555371	6.96513	3.862	0.000201214	0.00142333	-0.0371042
GSTO2	-0.544602	9.29307	-3.8509	0.000209306	0.00147532	-0.0743419
LOC347544	0.570359	10.2569	3.8343	0.000221979	0.0015517	-0.129841
MMP11	0.548719	7.36703	3.82961	0.000225684	0.00157439	-0.145466
RAB3B	0.75965	8.12225	3.82472	0.000229624	0.00159749	-0.161797
RPRML	0.664937	6.51681	3.82274	0.000231228	0.00160815	-0.168367
GGTLC2	0.522888	7.25675	3.81821	0.000234958	0.00163047	-0.183466
LOC158345	0.547999	9.18949	3.8163	0.000236548	0.00164096	-0.189829
CCL3L3	0.5192	7.90688	3.80595	0.000245328	0.00169566	-0.22421
MMP23B	-0.534311	8.11415	-3.80591	0.000245365	0.00169566	-0.224351
LOC648024	0.664057	7.89632	3.80307	0.00024783	0.00170939	-0.233776
CCL5	-0.546046	9.10473	-3.79595	0.000254113	0.00174696	-0.257386
LOC728441	0.534899	7.72437	3.79545	0.000254562	0.00174862	-0.259054
SERPINB11	-0.492214	6.66974	-3.78998	0.000259499	0.00177717	-0.277162
PDIA6	0.514978	7.96872	3.77901	0.000269676	0.00183734	-0.313423
LOC644743	0.788941	9.41091	3.76545	0.000282788	0.00191368	-0.358164
H19	-0.785577	7.36553	-3.71846	0.000333047	0.00221437	-0.512184
FAM129A	-0.530094	10.2815	-3.67994	0.000380478	0.00249926	-0.637393
BAIAP2	0.515258	9.46608	3.67334	0.000389229	0.0025494	-0.658764
VGLL3	-0.505857	6.75485	-3.67112	0.000392207	0.00256623	-0.665926
HM13	0.508825	7.35856	3.66628	0.00039879	0.0026059	-0.681564
MCCC2	0.515467	6.76021	3.66564	0.000399668	0.00261027	-0.68363
KLK12	0.859758	7.36959	3.63993	0.000436483	0.00282498	-0.76638
APOC1	0.607988	7.59188	3.61779	0.000470751	0.00301488	-0.837308
MMP7	-0.873732	9.66104	-3.61041	0.00048273	0.00308328	-0.860878
CBS	0.501318	8.97637	3.59627	0.000506489	0.00321828	-0.90593
TRPM8	0.905407	9.70998	3.59017	0.000517078	0.00327726	-0.925326
LRRC26	0.504166	12.6852	3.58716	0.000522372	0.00330414	-0.934873
ALOX15B	-0.817519	8.20011	-3.5678	0.000557717	0.00350473	-0.996217
AZGP1	-0.741489	9.91186	-3.55379	0.00058469	0.00365639	-1.04045
GATA2	0.497247	8.39712	3.55147	0.00058928	0.00368054	-1.04777
IGFBP4	-0.496433	10.5447	-3.52664	0.000640529	0.00395869	-1.12581
IGFBP3	-0.489181	7.94306	-3.52437	0.000645403	0.0039839	-1.1329
PCDHB2	0.655168	7.5778	3.5237	0.000646868	0.00399058	-1.13502
LOC728226	0.558358	8.46996	3.52279	0.000648827	0.00399913	-1.13785
KLK3	1.17347	11.0756	3.466	0.000783883	0.00471119	-1.31454
EEF1A2	0.790539	8.63808	3.45534	0.000812047	0.00485718	-1.34748
WDR45L	0.61398	8.06889	3.43552	0.000866913	0.00514975	-1.40847
MT1E	-0.776882	10.3607	-3.431	0.000879902	0.00521579	-1.42234
KHDRBS3	0.606241	9.20465	3.42488	0.000897785	0.00530995	-1.4411
PEBP4	-0.543214	7.19623	-3.40269	0.000965542	0.00565661	-1.5089
OGDHL	0.517506	7.09574	3.40148	0.000969351	0.00566965	-1.51257
MT2A	-0.575118	12.4005	-3.39076	0.00100391	0.00584994	-1.54518
FABP5	0.834087	8.2201	3.38454	0.00102449	0.00595191	-1.56408
DUSP5	-0.528764	9.24739	-3.37081	0.00107132	0.00618527	-1.60567
C1orf64	0.958195	7.36872	3.3642	0.00109459	0.00629934	-1.62566
KCNN4	0.500847	7.07723	3.357	0.00112047	0.00642766	-1.6474
MAEA	0.507634	7.51054	3.33201	0.00121479	0.00688684	-1.72252
SMS	0.54401	11.032	3.32771	0.00123172	0.00697021	-1.73538
FBLN2	-0.489831	8.49294	-3.3154	0.00128155	0.00720826	-1.7722
PDE8B	-0.549355	9.62564	-3.28958	0.00139215	0.00775044	-1.84902
DDC	0.603176	6.7581	3.22952	0.00168501	0.00916528	-2.0259
APOD	0.574767	11.6299	3.21435	0.0017676	0.0095647	-2.07016
MON1B	0.516603	8.24457	3.21229	0.00177911	0.00961664	-2.07616
SPON2	0.711435	8.45345	3.1423	0.00221398	0.0116436	-2.27806
KIF1A	-0.508779	8.65772	-3.14124	0.00222126	0.0116745	-2.28109
DPP7	0.53537	9.11517	3.11362	0.00241922	0.0125937	-2.35974
SLC22A3	-0.49026	7.90667	-3.0866	0.00262867	0.0135212	-2.43614
ORM2	-0.857397	7.74645	-3.04641	0.0029715	0.0150258	-2.54876
CYBA	-0.485609	8.62535	-3.04584	0.0029766	0.0150425	-2.55034
NR4A2	-0.525127	8.63249	-3.03985	0.00303124	0.0152786	-2.56703
CXCR4	0.518864	6.82335	2.99122	0.00350996	0.0173568	-2.70142
PPP1R1B	0.538981	11.38	2.94614	0.00401522	0.0195054	-2.82439
CCL2	-0.503045	9.10775	-2.94099	0.00407694	0.0197517	-2.83832
MT1F	-0.527418	10.7574	-2.93712	0.00412402	0.0199489	-2.8488
LOC642817	0.76915	8.60127	2.90036	0.00459616	0.0218743	-2.94766
NPY	0.843514	12.2182	2.88225	0.00484658	0.022901	-2.99597
C3orf14	-0.522531	8.76966	-2.8301	0.00563948	0.0260298	-3.13369
GPAA1	0.486061	9.13359	2.78932	0.00634028	0.0287617	-3.23987
IGLL1	-0.652359	9.61046	-2.74132	0.00726685	0.0322477	-3.3632
LOC388654	0.541305	9.84212	2.73616	0.00737338	0.0326396	-3.37634
PRDX2	0.518522	9.70174	2.67098	0.00884837	0.0380347	-3.54059
SLPI	-0.520844	7.15373	-2.64738	0.00944518	0.040226	-3.59922
KLK11	-0.746671	11.1264	-2.63372	0.00980686	0.0414935	-3.63293
TFF3	0.760182	10.5173	2.52547	0.013148	0.0528998	-3.89482
PIP	-0.556739	6.78251	-2.50362	0.013935	0.0554437	-3.9465
LOC648210	0.79577	9.37666	2.47727	0.0149402	0.0588461	-4.00832
FOSB	-0.539724	12.38	-2.45421	0.0158728	0.0618299	-4.06195
LOC645436	0.516228	9.98797	2.3451	0.0210259	0.0779222	-4.30963
SEMG1	-0.614824	6.69287	-2.18794	0.0310367	0.10689	-4.64862
