# Supplementary material for: Integrated bioinformatics analysis of IFITM1 as a prognostic biomarker and investigation of its immunological role in prostate adenocarcinoma
Source: Front Oncol. 2022 Dec 14;12:1037535. doi: 10.3389/fonc.2022.1037535 (PMC9795034; doi:10.3389/fonc.2022.1037535)
Supplement: Supplementary file 1 [file DataSheet_1.zip › raw data 1/Fig 1/GSE32571DEGS.mtx]

Tag	logFC	AveExpr	t	P.Value	adj.P.Val	B
MARCKSL1	1.48416102522121	10.9071259870816	18.8435593225207	1.89497706673802e-34	4.753739469619e-30	67.5475567822237
RAB17	1.71006681367797	9.47854982947959	17.1612684535505	2.26419166490796e-31	2.83997560529406e-27	60.6592843289882
CAV1	-1.53898305269144	9.89197067023469	-15.7340241839831	1.22391443476438e-28	1.02343725034997e-24	54.5186733323678
DUOX1	-1.15116680462625	6.76769102211224	-15.6602993591694	1.70588575901424e-28	1.06984625376578e-24	54.1941262952249
COL17A1	-1.37921161196567	7.21874900019388	-15.5692835520248	2.5726188042676e-28	1.29073430647714e-24	53.7924766677243
SLC16A5	-1.25736654294654	7.8730004707551	-15.5048088076981	3.44383219959781e-28	1.43986624265184e-24	53.507294595602
HPN	2.15391616324164	9.28642860370408	15.4518577057145	4.37761313209649e-28	1.56881147188247e-24	53.2726767012255
FLJ22184	1.38746812200869	8.52763092177551	15.1603799148731	1.65005992287166e-27	5.17417540314482e-24	51.9746495741709
PPARGC1A	-1.02399951253629	7.01869487283673	-14.8621352306312	6.48389851372423e-27	1.8072786457254e-23	50.6351369836865
PYCR1	1.23498380198088	8.75708917755102	14.5187065827633	3.17698390908926e-26	7.96978183434131e-23	49.0786795381178
AOX1	-1.30086953321469	7.61158318362245	-14.2700071431232	1.01305132599674e-25	2.24515245170392e-22	47.9423463221815
CRYAB	-1.51993822690352	9.61509732372449	-14.2570375209653	1.07641972582154e-25	2.24515245170392e-22	47.8828776766908
COL4A6	-1.0985348198844	7.10130360063265	-14.2404189862043	1.16347691430084e-25	2.24515245170392e-22	47.8066478545879
TACSTD1	1.38999426580226	11.5771579048061	14.184584832009	1.51126149255866e-25	2.70796470016618e-22	47.5502875750628
EFS	-1.1610737952299	7.93011426463265	-14.0810753543376	2.45652875700628e-25	4.10829869321731e-22	47.0740256995257
ENAH	-0.937669569356801	7.89860847812245	-13.8186111726201	8.46629354047158e-25	1.30350132448352e-21	45.8606238267481
UCK2	0.884461883224253	8.06310909572449	13.8016877168666	9.17189447002891e-25	1.30350132448352e-21	45.782104212667
DLX1	1.87568485587788	7.45574899121429	13.7975542307316	9.35303509555261e-25	1.30350132448352e-21	45.7629209950756
TP73L	-1.43290827166015	7.64910384130612	-13.6385633274579	1.98736517705032e-24	2.6239496227097e-21	45.0235401298178
TRIP6	-1.01627313610039	9.26791872337755	-13.5996106279874	2.39143202424317e-24	2.99957318800821e-21	44.8419448973154
LOC145837	2.07027077607649	9.22874599502041	13.4217321428755	5.57999818367436e-24	6.66570640169786e-21	44.0104798783012
HOXC6	2.47831926669709	8.69538177018367	13.375530329315	6.95753006028468e-24	7.82386215579929e-21	43.7939308826862
STOX2	-1.10467623791656	7.71694379310204	-13.3691393499956	7.17327711007668e-24	7.82386215579929e-21	43.7639573717969
SOX15	-0.969056718420251	7.61232755376531	-13.3601264771246	7.48900791825886e-24	7.82788552656007e-21	43.7216794940018
KRT5	-1.41256198263407	7.46557278568367	-13.2640061880672	1.18620785388953e-23	1.17228291164666e-20	43.2702331761569
C1orf175	-0.564806132618425	6.45568699382653	-13.2590004208686	1.21499464652847e-23	1.17228291164666e-20	43.2466946649954
TCEAL2	-1.49576121212299	9.21837087433673	-13.2243617073621	1.4343832940192e-23	1.33270145606539e-20	43.0837382481115
CYP3A5	-1.4080281767375	7.18489288209184	-13.1563634418335	1.98766742634692e-23	1.7808080377621e-20	42.7634611982708
TGFBR3	-1.07408320482008	8.97693716633673	-13.1101170437578	2.48210661249002e-23	2.14710780968706e-20	42.54535001169
CSRP1	-1.18682222155585	12.4575268444898	-13.0945521369456	2.67493185850954e-23	2.20084223872021e-20	42.4718895314097
SERPINB5	-1.15870354219339	7.04274109939796	-13.0911007010764	2.71968864706715e-23	2.20084223872021e-20	42.4555965257915
SLC2A5	-1.92738983608127	8.49210414429592	-13.0347777650243	3.56610795332963e-23	2.79560575366335e-20	42.1895354207943
RRAS	-0.996707967971316	9.98858264493878	-12.9917315256124	4.38758810544764e-23	3.3353647034321e-20	41.9859633535385
WFDC1	-1.40828092558931	8.80716905047959	-12.9550234325981	5.23679455973152e-23	3.86383024486544e-20	41.8122103391985
ROR2	-1.05758838065145	7.48425132384694	-12.8917032701629	7.10804110228934e-23	5.09463768834373e-20	41.5121598464493
DUOXA1	-0.828630197949152	6.50745425019388	-12.8637478463588	8.13550773190031e-23	5.6690929711792e-20	41.3795565138477
SYNPO2	-1.14638541548805	8.60545805922449	-12.8453548690883	8.89162598055509e-23	6.02852241481635e-20	41.2922673667729
PRICKLE2	-0.925906530899609	8.07199316344898	-12.7916586332317	1.15276974512757e-22	7.61010048059742e-20	41.0372370571665
RHBDL3	-0.663750986029551	6.80133724002041	-12.7160940262742	1.66201625471865e-22	1.06905999399672e-19	40.6778441400554
HOXD10	-0.565846575901347	6.41115099388776	-12.6771420064436	2.00740622313382e-22	1.25894481283837e-19	40.4923589778428
FER1L3	-1.1439460978279	9.26289859912245	-12.5805716090727	3.20776916738689e-22	1.96268530080653e-19	40.0318491174123
SBK1	1.04018010993829	8.07164432579592	12.5477072799904	3.76329081861423e-22	2.24775984466087e-19	39.8749211430212
TRIM29	-0.849958767600174	7.02494300853061	-12.5041394334519	4.65148288214096e-22	2.67446786854959e-19	39.6667214145482
COX7A1	-1.18655617232551	8.76929372280612	-12.5024039728864	4.69092666093367e-22	2.67446786854959e-19	39.6584242787214
TPM2	-1.06005234953932	13.3480474537755	-12.4547860919778	5.91463046604862e-22	3.29720933047324e-19	39.4306528905447
DMKN	-0.996116098381572	7.426599246	-12.4311781044449	6.63545774872829e-22	3.61863245836082e-19	39.3176479456158
RGN	-0.650858572989135	6.90859391312245	-12.4065427859258	7.48188626217167e-22	3.99341699516677e-19	39.1996689774007
HSPB8	-1.01049058326858	7.14619394505102	-12.3933420699852	7.97921292836667e-22	4.17013615668763e-19	39.1364268974593
LMO4	-0.826726652797046	9.66260046712245	-12.3807433606458	8.48478459075903e-22	4.34386339273022e-19	39.0760536015608
LY6G6D	-0.7554178280917	6.54049840092857	-12.3510113069574	9.80912348673786e-22	4.88266147673504e-19	38.933517898753
ACOX2	-1.26233089351543	8.39195016521429	-12.3485739819458	9.92648231338144e-22	4.88266147673504e-19	38.9218296780611
GSTM2	-1.52102102448979	11.2365535125612	-12.3284431357235	1.09512940189578e-21	5.28315695691491e-19	38.8252708197678
PPP1R14B	1.16410035741547	9.55285236343878	12.3087911051651	1.20541268115926e-21	5.70546839991721e-19	38.7309723590535
KRT15	-1.92729607794176	8.51117052806122	-12.2915199270537	1.3115051799225e-21	6.09267017472885e-19	38.6480687501557
KCNMB1	-1.36961337516428	10.419028440949	-12.2673187846422	1.47612400762007e-21	6.73273579184675e-19	38.5318544098544
SLC14A1	-1.36453758594437	7.81970806828571	-12.2475090773202	1.62620047975949e-21	7.28479736343689e-19	38.4366879656067
VSNL1	-0.591821278021295	6.33357536117347	-12.2243845849588	1.82087736895074e-21	8.01377713640322e-19	38.325552058567
SLC47A1	-1.1195044648631	7.29514688093878	-12.1516643415642	2.59919536340261e-21	1.12419680838479e-18	37.9757461257211
MGC13057	-0.905283237349849	6.73833166506122	-12.1326773666137	2.85250197832602e-21	1.2128451631913e-18	37.8843355606832
MEIS2	-1.21384109554715	9.3102779355102	-12.1256912835922	2.9518164334009e-21	1.23415445080492e-18	37.8506938692886
KIAA1881	-0.983883869846585	8.04992799072449	-12.1078724639923	3.22113036348062e-21	1.32467666062746e-18	37.7648673688566
PGRMC1	-0.841765768273792	10.5817841320204	-12.080824287323	3.67781465661755e-21	1.48809126574045e-18	37.6345334256233
RASL12	-1.29801088121078	9.11476401634694	-11.9703501091806	6.32480959140552e-21	2.51847894301586e-18	37.1015487953012
PGM5	-1.59853965201391	11.7630419786122	-11.9457952143745	7.13577573381497e-21	2.79700109466379e-18	36.9829424876954
CALM1	-0.859540907748801	11.6845706245918	-11.9396874630415	7.35320758222903e-21	2.83788562165842e-18	36.9534326755416
LAMB3	-1.26891297263059	7.65271908152041	-11.9174745798121	8.2015560365151e-21	3.11733688987906e-18	36.8460841707603
TMEM35	-0.864986594547586	7.18012452312245	-11.8981074034716	9.02100123240176e-21	3.37762443158255e-18	36.7524547937734
FHL1	-1.24575883161669	8.95115797583673	-11.8766399185034	1.00256734229845e-20	3.69858887483809e-18	36.6486355369751
DPYSL3	-1.02194000340765	11.1249793502143	-11.8700728127949	1.03548868528044e-20	3.76467668970218e-18	36.6168687117867
C1orf106	-1.02161842316992	7.21307768959184	-11.8618904923692	1.0780289495285e-20	3.86334774683884e-18	36.5772837447837
QPRT	-0.814536909556278	6.96199648468367	-11.8449093235313	1.17199381568885e-20	4.14093476906628e-18	36.4951137659279
GSTM1	-1.50093842127162	11.2866296096531	-11.8312048955313	1.25378704313789e-20	4.36840302279958e-18	36.4287825530091
KCNB1	-0.673650600804433	6.69108340029592	-11.8141871288135	1.36337270745348e-20	4.68514626564083e-18	36.3463933056215
JPH2	-0.880840300832681	7.4209180244898	-11.6871799031351	2.54982676845748e-20	8.64391274507087e-18	35.7307816328584
DBNDD2	-0.973832049762274	10.7118580457449	-11.6684484216293	2.79676102484022e-20	9.35460627588558e-18	35.6398831532375
TAGLN	-0.847313656166879	13.872344642449	-11.6499929252154	3.06351155750113e-20	1.01120067015096e-17	35.5502978668437
KCNAB1	-1.39291667928118	7.7054392995102	-11.6424697844532	3.17943858360174e-20	1.03583631569134e-17	35.5137722153457
C5orf4	-0.936549202412865	7.61331309136735	-11.6323632209269	3.34213109828936e-20	1.07488077861137e-17	35.4646970680189
CLIC6	-1.1074259788392	8.66978916570408	-11.5525459134036	4.9579256375462e-20	1.57436104485423e-17	35.0768559837696
RAB9B	-0.87415234797827	7.04808046126531	-11.5196481695521	5.83379117546575e-20	1.82933106784667e-17	34.9168667291489
ANKRD38	-0.789161075797479	6.94274189281633	-11.4902311335262	6.7476767931337e-20	2.08978049422904e-17	34.7737392673111
PPP1R14A	-1.20079606735202	9.05570560290816	-11.4859634771239	6.89168803813325e-20	2.09808284893722e-17	34.7529700457378
DKFZP564O0823	-1.28724016668709	10.3336118023163	-11.4845006927992	6.94175541982736e-20	2.09808284893722e-17	34.7458508795393
CANT1	0.981494306090397	11.0727726925918	11.4804164082075	7.08348956860715e-20	2.11543356331046e-17	34.7259724400891
ATP2A2	-0.860384818386351	10.1084547211735	-11.4769057850466	7.20763342989877e-20	2.12718461438165e-17	34.7088851034878
SMTN	-1.30277872038201	10.8992768787653	-11.4460228056066	8.39818798662339e-20	2.44973190502831e-17	34.5585304664767
SLC22A17	-0.991378541770532	9.38697340434694	-11.4090427436702	1.00860888331922e-19	2.90827154562598e-17	34.3784050390916
CTF1	-0.551316784377226	6.64498856859184	-11.4034718238516	1.03683159064719e-19	2.95567696397447e-17	34.3512616344379
SPON1	-1.28834105814385	8.56398674562245	-11.3755013574043	1.19096247322778e-19	3.35690838240361e-17	34.2149482550926
FAM46B	-1.10783588536028	7.63598231773469	-11.3633977031896	1.26459339619074e-19	3.49549142036229e-17	34.1559450643544
CRTAP	-0.661546762192526	7.64215710196939	-11.3628554401294	1.26799696744386e-19	3.49549142036229e-17	34.1533013976789
PLCD4	-0.643921175354191	6.57560806273469	-11.3479891217536	1.3649712044263e-19	3.69330068850292e-17	34.0808167855596
JPH4	-0.691151420509343	6.65573619769388	-11.3458610885273	1.37944814244713e-19	3.69330068850292e-17	34.0704398034994
PNCK	-1.23735806065493	10.0334949673571	-11.3452082195506	1.38392037279469e-19	3.69330068850292e-17	34.0672561419237
ATP1A2	-0.974650914073445	6.85509183672449	-11.3398713445766	1.42102799550303e-19	3.75241139949357e-17	34.041230255166
MSRB3	-1.05526550700348	8.68809429513265	-11.3067162773741	1.67498490882548e-19	4.37694493987457e-17	33.8795038016073
RBPMS2	-1.10332798476749	9.51283578193878	-11.2974252430128	1.7539897214988e-19	4.53614290242462e-17	33.834170387787
ANKRD35	-1.08332052254324	8.65651161036735	-11.2884984207869	1.83341495420442e-19	4.69316811644614e-17	33.7906088037983
ACACB	-0.832965305301608	8.78171882721429	-11.2798318485881	1.91397311351701e-19	4.84989187128158e-17	33.7483122948599
ANGPT1	-1.20729746700739	7.83497691228571	-11.2624599515076	2.08629433459611e-19	5.1930025334496e-17	33.6635156769783
PPP1R1A	-0.787354966913517	6.60239096977551	-11.2620271322526	2.09078073777569e-19	5.1930025334496e-17	33.661402731453
HS3ST3A1	-0.939319756045196	7.41503210061224	-11.2459349570103	2.26463181987477e-19	5.5696621405273e-17	33.5828352159604
CHST3	-0.876833078321164	8.21530164964286	-11.2234708557698	2.53182614903425e-19	6.16634861890031e-17	33.4731305395351
PAICS	0.744556062057805	10.0225381335816	11.1737540940456	3.24099471358041e-19	7.81765321008444e-17	33.2302249219936
DLK2	-1.22672381977966	7.63017008613265	-11.1541933730041	3.57182661328014e-19	8.53360404007101e-17	33.1346141191863
AMACR	2.5087776687801	8.52219739964286	11.1426606376286	3.7825316311752e-19	8.95175363204351e-17	33.0782325394802
RND3	-1.02278936304476	8.19658560822449	-11.1082454254686	4.48832212517633e-19	1.05228083020723e-16	32.9099356184845
NEXN	-0.951416498870489	7.73461322907143	-11.0895435556457	4.92575852715925e-19	1.14414424455849e-16	32.8184508901395
LOC387882	-1.27281987347197	8.78465189003061	-11.0499147815171	5.99908036847606e-19	1.38066908370266e-16	32.624530824907
DNAJB5	-0.652473822359843	7.18818413681633	-11.0433761922013	6.19746196495545e-19	1.41335937138975e-16	32.592526244487
COL6A1	-1.08302240634593	9.91430792820408	-11.0410793527907	6.26869781347629e-19	1.41672570584564e-16	32.581283284254
THBS4	2.04290020636375	9.1116821999898	11.0304040270962	6.61071340632941e-19	1.4806817545641e-16	32.5290240199549
CD40	-0.624976378232073	6.75845836944898	-11.0285732197361	6.67121983034795e-19	1.48101080233724e-16	32.5200609730686
CERK	-0.66125676325554	7.76214959760204	-10.9845159224842	8.30710754148503e-19	1.8280008753131e-16	32.3043149934449
POPDC2	-0.658435561401127	6.93243507944898	-10.972044351549	8.83933163398577e-19	1.92820411626232e-16	32.2432233231305
KIAA0363	-0.812933890160364	7.61688250207143	-10.9371032974661	1.05195624567246e-18	2.27494606714995e-16	32.0720214437779
ID1	-1.35046972747979	9.05161254945918	-10.9319249907422	1.07944565945219e-18	2.31444220624083e-16	32.0466436631503
RIMS3	-0.898401974993482	7.65149943481633	-10.928747751697	1.09666740882068e-18	2.33036065600047e-16	32.03107200003
PRKCA	-0.937821139470662	8.21815015316326	-10.9271468445953	1.1054489279441e-18	2.33036065600047e-16	32.0232257486798
AVPI1	-1.09157985643242	9.64189912817347	-10.9230968539941	1.12798039894614e-18	2.34264647877445e-16	32.0033756324319
GPX2	-1.37274254872316	7.21094874169388	-10.9227459984044	1.12995385446747e-18	2.34264647877445e-16	32.0016559529374
ANXA2	-1.109428610299	11.5248810150816	-10.9021635134742	1.25198825582873e-18	2.57437519555078e-16	31.9007621374689
LOC402560	-0.579686512030855	6.51820730072449	-10.8897885175816	1.33163008391289e-18	2.71514553058711e-16	31.8400904361393
CAND2	-0.61725038086484	7.02818655087755	-10.8872810374115	1.34837585468872e-18	2.71514553058711e-16	31.8277959068748
TGFB1I1	-0.920910275765318	7.78807113112245	-10.8866061762778	1.35291872487997e-18	2.71514553058711e-16	31.8244869134414
ZDHHC9	0.696020012418083	9.49838691012245	10.8734568395355	1.44455957935673e-18	2.87604933394784e-16	31.7600082525185
PRDM8	-1.70405036520252	8.85352877896939	-10.8625189778292	1.52550954301682e-18	3.01330176347401e-16	31.7063671494537
GSTM3	-1.31806747936245	8.34121944252041	-10.8502175314882	1.62199473907125e-18	3.17885625190168e-16	31.6460317473196
SDCCAG3	0.587667436773144	8.88544235913265	10.8187557504164	1.89750658718809e-18	3.66679763164991e-16	31.4916863874114
KCNIP3	-0.779951485295522	6.93330659896939	-10.818471538287	1.90019808703854e-18	3.66679763164991e-16	31.4902918812327
BHMT2	-0.677055934813125	6.6403678402551	-10.8138916902201	1.94410064922321e-18	3.7023911583293e-16	31.4678200142182
TBC1D16	0.73973501391656	8.9322198814898	10.8134733825601	1.94816085824551e-18	3.7023911583293e-16	31.4657674610252
C14orf78	-1.23532115971012	8.85417347337755	-10.7945243926475	2.14127599857517e-18	4.0388007293426e-16	31.3727798351317
GOLM1	1.5856940139196	9.04513937407143	10.7841570602104	2.25493329244934e-18	4.22143705778985e-16	31.3218975146764
PDPN	-0.83870332133507	7.52795482730612	-10.7769819928265	2.33711393482357e-18	4.34287704955437e-16	31.2866797429802
SLMAP	-0.946607249903083	9.79763210309184	-10.7611755294706	2.52889761295679e-18	4.66470040578192e-16	31.2090876754673
S100A6	-1.08291443580009	9.52219939046939	-10.7544134463139	2.61568616618405e-18	4.78956957407978e-16	31.1758899279447
FLRT3	-1.24635554570534	8.11801248106122	-10.750728716912	2.66422768442346e-18	4.82015374014415e-16	31.1577992596797
RPL29	1.00650652390874	7.26846678706122	10.7502336564542	2.6708178660609e-18	4.82015374014415e-16	31.1553686479777
MYH11	-0.906525840117334	14.2974537570408	-10.7451395457364	2.7395859111425e-18	4.88411764039544e-16	31.1303573148367
SLC25A4	-0.661739409360708	10.8788658583571	-10.7447294271641	2.74519886508713e-18	4.88411764039544e-16	31.1283436424014
TRPC1	-0.800923408254235	7.33629217747959	-10.7411823955157	2.79422737633204e-18	4.93633718046941e-16	31.1109274871771
CUGBP2	-0.703786122442851	6.82461799958163	-10.716682643171	3.15769152666576e-18	5.53943004461099e-16	30.9906168625644
ILK	-0.681586467657535	11.4308004002041	-10.6985033874039	3.45767393690646e-18	6.02355613758579e-16	30.9013272343757
LPIN1	-0.758112863025637	8.94504357110204	-10.6953308703123	3.51287728070731e-18	6.07751996302231e-16	30.8857435679395
S100A16	-0.881334539919164	7.56713939059184	-10.6826815762011	3.74189993492859e-18	6.42940423065881e-16	30.8236049131391
SCGB3A1	-1.62431904482355	7.11376075645918	-10.6778014739202	3.83420333271602e-18	6.49897464895365e-16	30.7996299817326
STIL	0.820822426785313	7.56195895321429	10.6717385295403	3.95206262395683e-18	6.65378811977054e-16	30.769842594396
FNBP1	-0.753472869320728	10.7734772125204	-10.6662454522622	4.0619745514815e-18	6.79324623989767e-16	30.7428536471077
ACTB	-0.5384455834246	13.2530245755102	-10.6554683536999	4.28659176318723e-18	7.12141993187516e-16	30.6898992516805
TSHZ3	-0.906176542296826	8.69556614276531	-10.653994778165	4.31825603673224e-18	7.12682703535954e-16	30.6826583114624
LRCH2	-0.911743162124293	7.64790920906122	-10.6479419648882	4.45079575493747e-18	7.29755962799748e-16	30.6529147126193
CECR5	0.552205909661449	9.51156614358163	10.6444551667434	4.52898873465961e-18	7.37754619465396e-16	30.6357798621243
GPX3	-1.13861150583181	9.04931999770408	-10.6308251448074	4.84807771146118e-18	7.84490621272669e-16	30.5687943588109
FERMT2	-1.09536803196697	10.1797857639592	-10.6295753704402	4.87843964436484e-18	7.84490621272669e-16	30.5626518971445
ATP1B1	-1.08351649278314	9.32651295059184	-10.6159577490745	5.22186777490078e-18	8.29435444227506e-16	30.4957191901772
IGSF1	-1.0256655412664	6.77129456769388	-10.615873688553	5.22406123686303e-18	8.29435444227506e-16	30.4953059968284
ZNF524	0.521394704784877	8.73991287908163	10.5856840719216	6.07462159008898e-18	9.58414825213661e-16	30.3468932182947
SMOC1	-1.54496067707171	7.9811610252449	-10.5774772611762	6.32893302586134e-18	9.92297586792235e-16	30.3065422704492
ETNK2	-0.533713875140373	6.6870160474898	-10.5481856428208	7.32674620818671e-18	1.14160717626442e-15	30.1625015712242
TACC1	-0.821113830243371	11.4867650980612	-10.5363959479998	7.77151771419588e-18	1.20153837253683e-15	30.104517104133
C2orf40	-1.4630504171608	8.6176619695	-10.5354802614026	7.80717351205864e-18	1.20153837253683e-15	30.1000133317581
SVIL	-1.11824835428552	10.4336157316224	-10.4935306512569	9.629016147828e-18	1.47288718953911e-15	29.8936535309527
LOC388135	-0.833756408223379	7.29119650973469	-10.44837100978	1.20689515882832e-17	1.8349195123859e-15	29.6714350396732
IHPK3	-0.556425409240765	6.57310701280612	-10.4437026738388	1.23540950340497e-17	1.86695679532633e-15	29.6484595526508
CYP4B1	-0.739618251593655	6.71828115209184	-10.44131262093	1.25026811656188e-17	1.87809736359708e-15	29.6366964947657
LOC285382	-0.871926743703171	7.96679919841837	-10.4337671723398	1.29836149369868e-17	1.93873193041221e-15	29.5995590602414
RNF165	-0.927305914120815	7.25961895373469	-10.392560796977	1.59562249894468e-17	2.36850804784179e-15	29.3967165816094
MAMLD1	-0.672412647476312	6.7274628710102	-10.389480298981	1.62040833764367e-17	2.39115079753701e-15	29.3815504296541
FAM107A	-1.32313637769057	9.58505168655102	-10.3834454130599	1.67008821434355e-17	2.43898987959555e-15	29.3518381766091
TMEM51	-0.692025826522812	9.23268249617347	-10.3720531431486	1.76806506721982e-17	2.56379654776164e-15	29.2957463495331
HSPB6	-1.16600886076227	8.62676813357143	-10.3570510191192	1.9059210391184e-17	2.7478123670876e-15	29.2218749979147
GART	0.547870644049979	8.39931671688776	10.3476699824642	1.99754116498058e-17	2.8634467236973e-15	29.1756789376651
LMOD1	-1.12556770042373	8.38044280380612	-10.3460829259388	2.01347159801145e-17	2.86988343793837e-15	29.1678633763577
STX19	1.40436569379618	8.89610908476531	10.3365452517248	2.11192315519878e-17	2.99320363114783e-15	29.1208930064041
ITGB4	-1.05199294896784	7.65382315543878	-10.3265439367688	2.22034134113961e-17	3.11170295440381e-15	29.0716366342441
CA11	-0.578769194601911	6.94501324264286	-10.3205962060944	2.28744126524391e-17	3.18793064332826e-15	29.0423428291587
SRD5A2	-0.727784022788787	6.87077949788775	-10.2519140478882	3.22620890902014e-17	4.47141860175024e-15	28.7040023618063
CPNE6	-0.733373923005649	6.68418678838776	-10.2431511529103	3.3709339583484e-17	4.64633237797407e-15	28.6608263997732
PPP1R3C	-1.09617091145328	8.08609392612245	-10.2302218327842	3.59642245099636e-17	4.93004664511992e-15	28.5971186270291
FEZ1	-1.02127164772534	8.43027942410204	-10.2169145849613	3.84427898448708e-17	5.2411729676545e-15	28.5315446769936
TMLHE	-0.620176771235547	7.05991236617347	-10.2152560461176	3.87634532753023e-17	5.24648340202108e-15	28.5233716392825
C5orf5	-0.627863260019121	8.32017742065306	-10.2145538575743	3.89000204407208e-17	5.24648340202108e-15	28.5199113381327
NDN	-0.751270591566275	9.99051027159184	-10.1774164122937	4.68528858098698e-17	6.27399322591602e-15	28.3368873321599
CFD	-1.76318469486745	9.23888974832653	-10.1767112318916	4.70186847832342e-17	6.27399322591602e-15	28.3334117213689
PCP4	-1.24279814274098	11.421047859051	-10.1647886051168	4.99124655748967e-17	6.62488947836963e-15	28.274647355586
APEG1	-0.555317555756626	6.60325704769388	-10.1624355366365	5.0504310552408e-17	6.66816386588267e-15	28.263049193187
MYL9	-1.35000200227336	10.4006111127653	-10.1589319280604	5.13985797234909e-17	6.75070560703399e-15	28.2457798722095
SELM	-0.964128016963056	9.79759942626531	-10.1549474279441	5.24348680059249e-17	6.85094322289913e-15	28.2261399417711
CCK	-1.29696384217731	7.08959454963265	-10.1492825747587	5.39442817164155e-17	7.01163860693264e-15	28.1982168858947
EFEMP2	-0.916914517919162	9.00370803159184	-10.145318821246	5.50262184094025e-17	7.11540059287769e-15	28.1786784856251
PTRH2	0.531002095309432	9.23080357741837	10.1361069592626	5.76252949619921e-17	7.41327256111044e-15	28.1332696189829
NAV2	-1.00527398410604	8.5145639834898	-10.105759979893	6.70885045290687e-17	8.54305697774729e-15	27.9836666682289
SCGB1A1	-1.88126309592655	7.66777801233673	-10.0828118134218	7.52641268258906e-17	9.53573679572874e-15	27.8705275728104
GABRE	-0.680641165370705	7.21444310091837	-10.0790526061529	7.66953803826948e-17	9.61990156140141e-15	27.8519931119819
MXRA7	-0.892299769823119	8.62915808129592	-10.057109139055	8.56104664374543e-17	1.06846973186566e-14	27.7437983334929
LSAMP	-0.955380225684917	7.71409734684694	-10.0491491754546	8.90946667240811e-17	1.10644990566351e-14	27.7045490599344
SGCA	-0.862398350842674	7.53968087429592	-10.0323231625651	9.69337148772492e-17	1.19787151301018e-14	27.6215798263982
VCL	-1.15003799912994	11.4547782175306	-10.0154946268846	1.05464251411659e-16	1.29690010338867e-14	27.5385943716517
ICA1	0.856074531724905	9.53857744037755	9.99445015751934	1.17196543754738e-16	1.43414268128359e-14	27.4348141971511
CCDC136	-1.00796483477966	8.15382505004082	-9.98284266359198	1.24217565422981e-16	1.50537287256082e-14	27.3775699816542
LIMS2	-0.832189470513689	7.59657974444898	-9.97869309285184	1.26828348091529e-16	1.52962304818467e-14	27.3571053485736
SMARCD3	-0.680630398831812	7.48836474022449	-9.97476285733851	1.29351736605893e-16	1.55259218396911e-14	27.3377222515504
ARHGAP20	-0.729419272121686	6.93159686732653	-9.95586653498692	1.42203307728122e-16	1.69872008460366e-14	27.2445273449779
TSPAN13	1.16693434425641	9.14791447895918	9.94108426656709	1.53141179282303e-16	1.81244622334765e-14	27.1716201776366
TSPAN18	-0.936409288028683	7.50409944620408	-9.94104862983148	1.5316853996241e-16	1.81244622334765e-14	27.1714444124107
TMEM158	-1.36881174700434	10.415122296949	-9.93651928388821	1.56686128746567e-16	1.84536536419548e-14	27.1491049721868
DOK4	-0.575366640382441	7.13321046026531	-9.92716536118488	1.64208464585237e-16	1.91596908957454e-14	27.1029694165096
C18orf34	-0.849639829503257	7.24827259984694	-9.92352981793645	1.67228694377367e-16	1.9421754755327e-14	27.0850379431175
TGFB3	-1.50297376730508	9.50826632721428	-9.92124959975947	1.69151280009273e-16	1.95545115682609e-14	27.0737912426484
CNN1	-1.47428944520078	11.296665146602	-9.90340759406955	1.84978642748923e-16	2.11889234337876e-14	26.9857879210837
PON3	-0.587911962837461	6.51085874678571	-9.89895777881075	1.89151627035903e-16	2.15018684711144e-14	26.963839446367
C3orf54	-0.596076997502822	6.85892135516327	-9.8986698172424	1.89424895643637e-16	2.15018684711144e-14	26.9624190868165
COL7A1	-0.901271887683615	10.4513926936735	-9.89599765636587	1.91979623159079e-16	2.16936974169759e-14	26.9492387282284
MAL	-0.898441068692307	7.00082762527551	-9.89421718903157	1.93700948946477e-16	2.17900538352974e-14	26.9404565972176
SH3PXD2B	-0.593335361440243	6.93838362959184	-9.88853723594127	1.99296094645369e-16	2.2301902315731e-14	26.9124401712291
CAV2	-1.07125417629031	8.28487631646939	-9.88780504330644	2.00029021009307e-16	2.2301902315731e-14	26.9088286091117
ATP2B4	-1.04163655537679	9.43058400634694	-9.8531539529794	2.37980595388782e-16	2.64158460881548e-14	26.7379077003805
PTRF	-0.95477767693394	10.7338458161735	-9.85112427397128	2.40414706061072e-16	2.6568472758802e-14	26.7278958701717
VSTM2L	1.46303604070057	8.06241436559184	9.84643688156695	2.46131691110792e-16	2.70809631719532e-14	26.7047742294101
BOLA2	0.587216117509778	10.9027869545918	9.84247566806313	2.51068873191924e-16	2.75035535060813e-14	26.6852345654435
SCHIP1	-0.535405575725768	7.12957496676531	-9.83847109963395	2.56160788537907e-16	2.79393458315736e-14	26.6654809831674
KCNH2	-0.769621181562797	7.514130296	-9.83388290403863	2.6212189376617e-16	2.84657568269184e-14	26.6428484379387
CAMK2G	-0.750382678817902	7.720188828	-9.82050129934833	2.8031191117008e-16	3.03099336362613e-14	26.5768395918072
GNAO1	-0.751585735093002	6.82219342847959	-9.8028350992193	3.06273875474942e-16	3.2975049099418e-14	26.489694985991
MEG3	-1.00605866170013	9.11255126765306	-9.78295276470214	3.38379904136011e-16	3.61216947878977e-14	26.39161793552
CBX7	-0.617324418392004	9.00444426446939	-9.76333918808209	3.73348442726619e-16	3.94071177356803e-14	26.294866402281
ITGA5	-0.996310180410257	8.56305761708163	-9.7630609575416	3.73869649250255e-16	3.94071177356803e-14	26.2934939231004
FBXO2	-0.644807477686223	6.80113019073469	-9.75747969707708	3.84480043725342e-16	4.02059535775562e-14	26.2659622178238
SYNGR1	-0.70715199763885	7.70406544545918	-9.75738951051249	3.84653944774515e-16	4.02059535775562e-14	26.2655173382163
DMN	-1.23018419658496	9.19972185808163	-9.75617218843745	3.87008940838802e-16	4.02842584642414e-14	26.2595124336852
RICS	0.811263554083878	9.25143643845918	9.75357627208455	3.92079195189769e-16	4.06433830187213e-14	26.2467070923424
C19orf46	0.762216429949154	8.37190329370408	9.73566892957586	4.2891221205002e-16	4.4097097342159e-14	26.1583725669267
FOXQ1	-1.0314748230226	7.75627974819388	-9.73418572062422	4.32113878319998e-16	4.42449336797366e-14	26.1510561191478
PNMA1	-0.766836014557148	7.17889532055102	-9.72390833440608	4.54965032621229e-16	4.6290733763005e-14	26.100359442401
GSTM5	-1.01977826603563	7.77890416144898	-9.72354941199038	4.55784550723999e-16	4.6290733763005e-14	26.0985889409924
LARGE	-1.02270802213298	9.09728898118367	-9.71818461244567	4.68211263179995e-16	4.736107962957e-14	26.0721253656622
PRKCB1	-1.18745444555411	7.65660323163265	-9.70991975162431	4.88021766976469e-16	4.9166723077798e-14	26.0313564833903
JAM3	-1.00535091048457	9.73860174033674	-9.69492616929113	5.26124713732593e-16	5.25831257716965e-14	25.9573967839674
FOXF1	-0.755125046299432	7.13022045603061	-9.69302895091421	5.31153450435476e-16	5.28750613397791e-14	25.9480383291574
GAS1	-1.04556338990439	8.56868215293878	-9.68084703549021	5.64607647951491e-16	5.59831915277119e-14	25.8879486815709
PALLD	-1.1227809647023	10.8493300563265	-9.67934954337717	5.68862900496198e-16	5.61830500860143e-14	25.8805620611899
PODXL2	1.34059331670839	8.70411283216326	9.67846904312274	5.71379872641513e-16	5.62103352356274e-14	25.8762188574719
FHOD3	-1.04014047243894	8.97117226467347	-9.67363416158078	5.85400486701828e-16	5.73646742554767e-14	25.8523701269773
DKK3	-1.08132791001304	9.17596962387755	-9.66917257749659	5.98643570111466e-16	5.84341346296352e-14	25.8303628484111
FASN	1.12893813568145	11.9074518973776	9.66780131540798	6.02773684262715e-16	5.86092273000561e-14	25.8235989618309
BDNF	-0.760903137344632	6.67962032871429	-9.6480087345724	6.6566057515171e-16	6.4473981421837e-14	25.7259713385572
CX3CL1	-0.91516368958583	8.62022986337755	-9.64321282634877	6.81861025641012e-16	6.57890988047324e-14	25.7023157270582
PPAPDC3	-0.561720639186874	6.71966997488776	-9.63469145155799	7.11624575529529e-16	6.83977551790565e-14	25.6602848117562
ST5	-0.939371584783136	8.18563078967347	-9.63097989504081	7.2499114859396e-16	6.94165189069774e-14	25.6419780600525
REPS2	1.17358325891222	9.06474673758163	9.62539148643856	7.45591898106633e-16	7.11175602886045e-14	25.6144141886997
MYL5	0.650806596481097	9.20802813184694	9.62134002362586	7.60891944912059e-16	7.23020277653936e-14	25.5944311951925
RPL39L	-0.804006110630592	7.75853999623469	-9.61971693773235	7.67109113958962e-16	7.26177329538661e-14	25.5864257008184
ODZ3	-0.902305075938284	7.67261669722449	-9.59202651704791	8.81353147909668e-16	8.31188912348193e-14	25.449852689975
LPP	-0.771543922888309	11.6983176196531	-9.5655309377676	1.00655804184096e-15	9.45712173693724e-14	25.3191798502998
PPM1H	0.829872002358105	8.5322358204898	9.55906683146812	1.03971123487854e-15	9.73216270080708e-14	25.2873008641685
GSTP1	-1.28565580927292	10.6128700952755	-9.55315130418634	1.07100652292708e-15	9.98783257775049e-14	25.2581277291932
FRMPD3	0.679652576318125	6.92071050132653	9.55191640404546	1.07765746530748e-15	1.00126352498901e-13	25.2520377232191
MASP1	-0.79986114444198	6.74780676780612	-9.54714870009597	1.10372513225946e-15	1.02169921283619e-13	25.2285255950021
DPT	-1.07747026307996	7.26474775568367	-9.53925741311103	1.14826343494899e-15	1.05901972533568e-13	25.1896100096465
MTHFD2	0.701649843212519	8.02596719830612	9.51562683810256	1.29266918719099e-15	1.18702158364499e-13	25.0730816052523
NHS	-0.531644319554973	6.99232556834694	-9.51503412062291	1.29651564186688e-15	1.18702158364499e-13	25.0701588625117
TXN	0.622681840338984	11.8249083434694	9.5004746655115	1.39467676862079e-15	1.27224950609532e-13	24.9983664884838
ACTC1	-1.40363419808561	7.52980684766327	-9.48820083291334	1.48317607014097e-15	1.34807807592596e-13	24.9378469434826
ACTA2	-0.636938998539764	14.2940955430612	-9.48213682913545	1.52894986220868e-15	1.38466556835259e-13	24.9079475561002
FLNC	-1.30355638367492	8.65501502728571	-9.47935814752678	1.550393701534e-15	1.39231508563791e-13	24.8942470893387
FHL2	-0.910780133139937	10.1198403126633	-9.47898532815779	1.55329362871991e-15	1.39231508563791e-13	24.8924088892124
HEPH	-0.571795869253366	6.615901132	-9.47888859065042	1.55404697432279e-15	1.39231508563791e-13	24.8919319216106
PCCB	0.548427733847028	9.84862052163265	9.46870542418809	1.63542588522129e-15	1.4571908363806e-13	24.8417243331341
ANKDD1A	-0.865724424531073	7.85155719340816	-9.46838235156516	1.63807628103058e-15	1.4571908363806e-13	24.8401314682118
RAB34	-0.784236801248587	7.77583587131633	-9.46721192140994	1.6477141549969e-15	1.46058506333047e-13	24.8343608388674
RAC3	0.963177353509779	8.11622232302041	9.46571543667643	1.66011951580988e-15	1.46639993569037e-13	24.8269826804997
ZAK	-0.955423613044758	9.67714015634694	-9.46497541509703	1.66628849781148e-15	1.46668467565259e-13	24.8233341465933
CRISPLD2	-1.11528904662451	11.5184145396224	-9.46192248665597	1.69198153834567e-15	1.48409261786502e-13	24.8082823700802
MYLK	-1.37416772171143	9.641946583	-9.45329719382139	1.76673046637053e-15	1.54425785642408e-13	24.765758181351
MYL6	-0.676507196436329	14.0409041046939	-9.44762594506847	1.81766834900261e-15	1.58326486816248e-13	24.7377986609407
SRM	0.622416575545856	8.47147237282653	9.44512571048397	1.84058858005154e-15	1.59768183803366e-13	24.7254725725389
PRNP	-0.889138081340285	11.5212321798367	-9.43962045139966	1.89207989368071e-15	1.63671435216808e-13	24.6983321991156
C19orf48	1.04058960115646	10.4027665524796	9.42245715515872	2.06203368576656e-15	1.77760058560618e-13	24.6137225369638
MAMDC2	-0.761479148208168	7.23612302156122	-9.41967423610625	2.09099329985408e-15	1.79639239452532e-13	24.6000041559779
SCPEP1	-0.620917790943501	9.31577887760204	-9.40077894000362	2.29866557831699e-15	1.96806568933993e-13	24.5068640331495
IL28B	-0.636592186356368	6.6924230475102	-9.39876638876047	2.32196509802468e-15	1.98125226017167e-13	24.4969440457612
CYB5R2	-0.732717567930028	7.2982765510102	-9.39671959646494	2.34590309607641e-15	1.9948923751923e-13	24.4868553694177
CLIP3	-1.07909559708953	9.79716421239796	-9.39336512711775	2.38566929849376e-15	2.02185473047346e-13	24.4703213208154
LOC391811	0.510492222664061	11.629246890102	9.37429575825113	2.62487290499743e-15	2.20964972130086e-13	24.376333772107
MTMR11	-0.725189848348108	7.67899494678571	-9.37016752876743	2.67973333745858e-15	2.24828730780889e-13	24.3559879530859
MYADM	-0.795418308821381	11.0587968389592	-9.35342691395015	2.91419596511469e-15	2.43685066602891e-13	24.2734864933117
C1QTNF1	-1.17469260959061	8.72217098408163	-9.34871497247998	2.98381145368249e-15	2.48677389126508e-13	24.2502661881032
PPAP2B	-0.898276807529331	9.20610471596939	-9.33286538818392	3.23040293959982e-15	2.68337377956295e-13	24.1721638631165
GATA3	-0.528020540565838	6.5294410744898	-9.331160454685	3.25811290019629e-15	2.697459413014e-13	24.1637627962288
PMP22	-0.896031891883956	10.1943460236633	-9.32897389600328	3.29399849224826e-15	2.71819888738618e-13	24.1529886259266
UPK1A	-1.31914422505736	7.44580647366327	-9.32617267293135	3.34054951259529e-15	2.74757459255624e-13	24.1391859003793
ACSS1	0.756593153160802	9.63848742058163	9.32273653295409	3.39855022351377e-15	2.78614480088453e-13	24.1222549619943
TTLL12	0.743947578468932	8.82254241111225	9.3204477346557	3.43774147420771e-15	2.80909389648126e-13	24.1109775029792
AKR1A1	0.584936338461542	10.9624586622449	9.30706988323352	3.6760135575216e-15	2.99404143194762e-13	24.0450643335732
C15orf41	-0.579381218912213	7.00331344764286	-9.29067822970944	3.99057188601799e-15	3.2397244767847e-13	23.9643085368743
PTGDS	-1.55687442945545	10.2405581873163	-9.27475080541391	4.32195855070114e-15	3.49290440106773e-13	23.8858469141633
DBNDD1	0.928194587037812	7.53407970842857	9.27436688500712	4.33027692231549e-15	3.49290440106773e-13	23.8839557350402
PTPLA	-0.955791633090394	8.47693511364286	-9.26765994055042	4.47820343902177e-15	3.60064780356731e-13	23.8509182317936
GJA1	-0.840208520231637	7.49707503592857	-9.25834629699546	4.69203152765783e-15	3.74854467843389e-13	23.8050426439636
AFAP1L2	-0.690618383421552	7.98532719241837	-9.25399653635742	4.79536072833014e-15	3.81893394383777e-13	23.7836181946221
STRA13	0.630651603794872	10.4892631285714	9.25062119402549	4.87710624846663e-15	3.85800529253753e-13	23.7669935642881
LGALS1	-0.961190644732724	11.3130293980612	-9.25007113077562	4.89055920843073e-15	3.85800529253753e-13	23.7642843608384
SMAD3	-0.494340053221206	8.67871533391837	-9.24583739758294	4.99535241731443e-15	3.92832008591692e-13	23.7434324372375
SRPX	-1.12637094545241	8.14795411289796	-9.24499134134495	5.01656135880438e-15	3.93186885015359e-13	23.7392655178168
FLJ45224	-0.731244575337678	6.70918427377551	-9.24440898022481	5.03121223351393e-15	3.93186885015359e-13	23.7363973382852
GYPC	-0.603014309232504	8.04287166044898	-9.23422395762368	5.29446654846983e-15	4.12475117499733e-13	23.6862368866454
GPR160	0.920847769063016	7.80232125516327	9.23070113550438	5.38868842393501e-15	4.18515906510321e-13	23.6688880046601
TLCD1	0.813128175784876	7.69493183311224	9.22013654197034	5.68141280808124e-15	4.39888647233105e-13	23.6168627664798
C17orf28	0.768143602275099	8.53689115890816	9.19955569394236	6.2980562101199e-15	4.83159137880941e-13	23.5155228696463
CORO6	-0.695973151976964	7.12441736972449	-9.18828801180842	6.66352837344333e-15	5.09638026756706e-13	23.4600468310689
RCAN2	-0.901521323282484	8.72395229292857	-9.17638261638328	7.07272301216639e-15	5.38057882357746e-13	23.4014357107323
FZD7	-0.807457752414168	8.29537378545918	-9.17623317714987	7.07801567320642e-15	5.38057882357746e-13	23.4007000415919
CSPG4	-0.621278024490219	6.93170941281633	-9.17351884001818	7.17484022925437e-15	5.43770519610499e-13	23.3873378618016
PCDH7	-0.670516608062144	6.9133169732551	-9.16859797157062	7.35376060335119e-15	5.55651923179723e-13	23.3631139914936
ADSL	0.528331328777055	10.1366499837755	9.16223619651687	7.5916918738887e-15	5.71907454499615e-13	23.331798258436
ATP6V0E2	0.741992030376794	10.9321666322143	9.14727047130838	8.18217043862975e-15	6.14544693483431e-13	23.2581354237064
GARNL4	0.779718178036942	8.27434851405102	9.13979743359105	8.49397458787215e-15	6.36059243317495e-13	23.2213554119994
ALDH2	-1.01029477954671	8.83026751570408	-9.13387667190947	8.74941458030468e-15	6.53237542147391e-13	23.1922166940471
PWWP2B	0.673433170112996	8.19285186014286	9.12512828818952	9.14095527930123e-15	6.80445116132198e-13	23.1491643831602
PTGIS	-1.0417569809548	8.23818112043878	-9.12354659167841	9.21359070550898e-15	6.83822888871001e-13	23.1413808892649
RBPMS	-0.695492853397652	7.58058777471429	-9.12205447905618	9.28264047598293e-15	6.86915395222737e-13	23.1340383228953
C8orf55	0.670906386891787	8.98374733461224	9.11743204483947	9.49984798377821e-15	7.00921136826648e-13	23.1112922348971
SLC6A16	-0.641753260676659	7.15167731990816	-9.11542832879161	9.5955722822099e-15	7.05907701676005e-13	23.1014325976175
QSOX2	0.496211222173839	7.5827700627551	9.1136000777464	9.68375415992659e-15	7.10311862151808e-13	23.0924365017223
CAP2	-0.873199440302477	8.42684823683673	-9.1120844509038	9.75747045095155e-15	7.13632372398165e-13	23.0849788030606
PDLIM7	-0.711905847928289	8.14454455570408	-9.10765740658758	9.97601530571843e-15	7.27495116160618e-13	23.063195876206
C9orf7	0.53797040160452	8.06411971740816	9.10198466982879	1.02632141891109e-14	7.44717738022299e-13	23.0352847357107
SPOP	-0.596960135888743	11.2911689873469	-9.10182221694416	1.0271559330133e-14	7.44717738022299e-13	23.0344854496066
WDR12	0.537036679331595	7.96615576569388	9.09548280270233	1.06025587221776e-14	7.66500830272472e-13	23.0032956475688
ACY1	0.641831367569321	9.07745132129592	9.09100574393232	1.08427160284908e-14	7.81610270950344e-13	22.9812695636225
SORBS1	-1.37553876545806	10.4928771248061	-9.07654070218022	1.16563993571384e-14	8.35464097923352e-13	22.9101104601595
RAP1GAP	1.17783721409431	10.6826790797449	9.0750056578902	1.17462493489635e-14	8.39505444923358e-13	22.9025594876301
NPR2	-0.642854798603214	7.58420059444898	-9.07332596861002	1.18453583308626e-14	8.44183690590965e-13	22.8942971090576
LOC283683	-0.722385100789657	7.12871546239796	-9.06814055373024	1.21566189466846e-14	8.63912019536909e-13	22.8687908291535
CLDN8	1.40478388930769	9.48431403817347	9.05459131633784	1.30090200889351e-14	9.21876491387075e-13	22.8021494606038
PPP3CB	-0.722620891489353	9.95827045333673	-9.0377263543775	1.41538483814174e-14	1.0001787056232e-12	22.7192107510798
JAZF1	-0.661784783395913	6.7440384134898	-9.03524620255443	1.4330485787965e-14	1.00981619796879e-12	22.7070148692396
PARP3	-0.664743725473272	8.98349673671429	-9.03144566565723	1.46054412868609e-14	1.02630840370362e-12	22.6883266572857
P4HB	0.606457728717952	12.2376002673469	9.02510232490389	1.50761413809336e-14	1.05642481196118e-12	22.6571362459418
ARHGEF17	-0.602140907018685	7.926724363	-9.02084453278611	1.54005504731538e-14	1.0731616921376e-12	22.6362015460961
TRIB3	0.785147413102999	7.69044485536735	9.01881526302892	1.55576074721585e-14	1.08110288378551e-12	22.626224323331
ARHGAP23	-0.91273141153194	8.73422295368367	-8.99290775225658	1.77090229118285e-14	1.21711931168802e-12	22.498862403197
PEX14	-0.637260505941763	7.65905846891837	-8.9881902677886	1.81316008196209e-14	1.24275775453828e-12	22.4756744698876
PLA2G7	1.59479741846458	9.24815631886735	8.97679616772887	1.91942337137567e-14	1.3120069399e-12	22.4196731677309
COL16A1	-0.819702722071703	8.65074960552041	-8.97431712712423	1.94335448937553e-14	1.32475518262159e-12	22.4074896510118
PDZRN4	-0.756513006635374	7.16575825589796	-8.95225083689615	2.16993210049428e-14	1.46790107990528e-12	22.2990555116416
CORO1C	-0.516500249720555	7.35830058105102	-8.95216184395494	2.17089731581304e-14	1.46790107990528e-12	22.2986182468517
ALDH3A2	-0.668433256026075	10.7780961499592	-8.94731842254223	2.22408046718663e-14	1.49981942472698e-12	22.2748207959917
EFCAB1	-0.727782573561061	6.9424738365102	-8.93726264659673	2.33868707890155e-14	1.5728767844859e-12	22.2254169197522
RASGRP2	-0.548685950592351	7.33894439329592	-8.93348702005401	2.38322436139943e-14	1.59854455427984e-12	22.2068686325976
NSF	0.566928376262931	10.5086928304184	8.93146935540139	2.40737079270067e-14	1.61043476548504e-12	22.1969568713268
COL18A1	-0.770083390392873	8.48113865636735	-8.91897536336117	2.56242655990633e-14	1.70960193302687e-12	22.135584852287
COL13A1	-0.910268484785307	7.1919013130102	-8.91665701800799	2.59227597751144e-14	1.72492931490323e-12	22.1241977367371
ST3GAL5	-0.554031190023467	7.44508227285714	-8.91544805049461	2.60797923472374e-14	1.7307874889492e-12	22.118259709689
CXCR7	-0.937862348711865	7.82761672097959	-8.9138594442599	2.62875805186544e-14	1.73997426092603e-12	22.110457144611
FAM83H	0.706322019803132	8.65780919262245	8.90914578634148	2.69138984015375e-14	1.77674225079203e-12	22.0873064127497
SLC25A42	0.809304808077794	9.79842951013265	8.89811757867115	2.84380514950356e-14	1.86753130838865e-12	22.0331468473511
TNS1	-0.710055392294652	7.8403733477551	-8.87580112715299	3.17908805223152e-14	2.07144423060467e-12	21.9235704735046
ETS2	-0.944317931359842	9.26195687319388	-8.86614120192071	3.33619098608382e-14	2.16257589345991e-12	21.8761474852634
PTGS1	-1.13163993962408	6.92684106860204	-8.86449788842078	3.36367760723238e-14	2.17477361997504e-12	21.8680805588108
KCTD14	-0.981635078413733	7.34212958087755	-8.86055026354839	3.43063400895023e-14	2.20488303251997e-12	21.8487025177077
UST	-0.595473774376357	7.27380073518367	-8.86039199130973	3.43334605175255e-14	2.20488303251997e-12	21.8479256113563
ANXA6	-0.518408061220339	6.92499037363265	-8.8602013781143	3.43661510689352e-14	2.20488303251997e-12	21.8469899557341
FGFRL1	0.965861930794873	9.08349795147959	8.85835972811655	3.4683602086524e-14	2.21392580646957e-12	21.8379500236237
TRO	-0.924731878617556	7.72577978178571	-8.83678353218444	3.8628054549455e-14	2.45322373779147e-12	21.7320551843184
NME1	0.777906314491096	10.7537965816531	8.83087885348842	3.97834781527357e-14	2.52022306297861e-12	21.7030799396269
TUBG2	-0.544966669682745	8.17852333587755	-8.82948499439616	4.00612210813897e-14	2.531425168886e-12	21.6962403325844
C1orf54	-0.830426849017819	9.12711192602041	-8.82584979476637	4.07947150238836e-14	2.57129703791242e-12	21.6784030909344
STAT5A	-0.617125293298129	8.38758334482653	-8.82347658136112	4.12807860227953e-14	2.59541302798958e-12	21.6667585914182
MYO6	1.03955937044589	7.27292032338775	8.81784389219205	4.24577096786118e-14	2.66273526249414e-12	21.6391223352758
MEIS1	-0.712133488863533	7.83296044792857	-8.81712077169807	4.26112075338261e-14	2.66569763639292e-12	21.6355745471777
SCRG1	-0.932400096366795	7.99648573112245	-8.80311447089655	4.56960268921997e-14	2.85156848412369e-12	21.5668626269912
LOC644844	1.59338761549761	7.67178561904082	8.80260075363385	4.5813311741811e-14	2.85179339542201e-12	21.5643426606297
SRF	-0.549654605951323	10.7424277225918	-8.79352530766501	4.79355271299111e-14	2.97651146925978e-12	21.5198269620265
PDIA5	0.81576446216558	9.48517524519388	8.78851167200035	4.91496967610109e-14	3.0443686245598e-12	21.4952368502046
MFSD3	0.779705365488486	9.88717848009184	8.77971651725129	5.13542454556848e-14	3.16528894717766e-12	21.4521034050644
LDHB	-0.677201789253367	7.86465777687755	-8.74912830004169	5.98182593969154e-14	3.66895074628611e-12	21.3021289603375
LOC391356	0.60700253600261	7.46679168897959	8.73150603960156	6.53122835447411e-14	3.99615596342287e-12	21.2157535491717
ULK3	0.515614861435028	7.2008706927551	8.72802027305427	6.6457251158512e-14	4.05631776779181e-12	21.1986704475126
KCNJ8	-0.864507594983486	8.27731217984694	-8.72680163657106	6.68622419557954e-14	4.07113155753175e-12	21.1926983196092
BTG3	-0.857615464416774	8.77932573088776	-8.71451260573962	7.10864263070468e-14	4.29704600081584e-12	21.1324793191918
HDC	-0.923799699943936	7.88991967490816	-8.70825671582042	7.33380173309012e-14	4.42249399702641e-12	21.1018278675613
TRAF3IP2	-0.630184194422856	9.22231549605102	-8.69786848307304	7.72351301736852e-14	4.64633207562846e-12	21.0509352632713
BIK	0.797255227779229	7.87244995820408	8.69668400327735	7.76924024852256e-14	4.65153128578608e-12	21.0451328800753
CALD1	-0.90158513906562	12.4275009566327	-8.68420788154994	8.26759847786233e-14	4.92638896474239e-12	20.984022136881
SEPX1	-0.486520692374183	9.75598576935714	-8.67481980628976	8.66351783659563e-14	5.15007129025682e-12	20.9380442829002
SOX7	-0.53587187065102	6.81580737036735	-8.67430686103523	8.6856868826373e-14	5.15104352571724e-12	20.9355323206948
KIAA1210	-1.355273197299	8.60258800523469	-8.67122299977774	8.82016645928105e-14	5.20771564953171e-12	20.9204306168733
CORO1B	0.535837773413734	10.2159973797041	8.67116384417444	8.8227662881726e-14	5.20771564953171e-12	20.9201409376085
FAM84B	0.69108923975228	8.63315725428571	8.65382932467228	9.6184901878042e-14	5.65080667098961e-12	20.8352659274016
PDE7B	-0.665029756793566	7.38342105797959	-8.64479761215823	1.00610456352894e-13	5.89699511231003e-12	20.7910522852847
SNAP25	-0.910625804403736	7.5401861189898	-8.64404488246044	1.00988337085693e-13	5.90534597699695e-12	20.7873676494236
TCEAL4	-0.568875936288567	12.1730375489796	-8.63322269234574	1.06580337007357e-13	6.21784728875942e-12	20.7343971401128
LPAR1	-0.997052543589309	8.84902348527551	-8.63269389622627	1.06861352364787e-13	6.21977699634118e-12	20.7318090984095
NOTCH4	-0.526986894594523	7.28192003193878	-8.62925994952203	1.08704303980823e-13	6.31239854088639e-12	20.7150031147677
B3GAT1	1.0066677130113	7.15439361437755	8.62549644891551	1.10760549111949e-13	6.41694950351583e-12	20.6965852455445
FAM152B	0.612944988755326	8.15246854926531	8.61937338214807	1.14189196580118e-13	6.6003460493291e-12	20.6666222890844
CLDN5	-0.871541162328552	7.62278641793878	-8.61119364180198	1.18935193592365e-13	6.85886957806452e-12	20.6265993477393
YAP1	-0.641398615576269	7.89568096388775	-8.60902579513585	1.20225652870412e-13	6.91738699061276e-12	20.6159930346098
GJB1	0.757273420213386	7.04293947290816	8.60430758362381	1.23082744081434e-13	7.04943771239008e-12	20.5929101109881
INMT	-0.832036591195131	7.68237239544898	-8.60346833042103	1.23597997341929e-13	7.06282314651398e-12	20.5888044013757
UBA7	-0.78612572891395	8.68406226627551	-8.59186506019733	1.30946163526416e-13	7.46571695050837e-12	20.5320454092547
SLCO3A1	-0.534473218112558	7.0320971357449	-8.58670442227127	1.34352761925071e-13	7.6425700354928e-12	20.5068046652636
FILIP1L	-0.980999651471532	8.81409457565306	-8.5857190855482	1.35013172301517e-13	7.66276117727567e-12	20.5019855983103
SDPR	-0.758761915511083	7.36396311629592	-8.57019598671914	1.45854998332584e-13	8.25940967984471e-12	20.4260751896819
CES1	-1.30097010335549	8.34197689790816	-8.55788565001349	1.55066698133897e-13	8.74158020086953e-12	20.3658887629226
GMDS	0.838988720424169	10.2212406930816	8.55520857182871	1.57145485854416e-13	8.83890506310284e-12	20.3528018140867
LOC646723	0.961715852649723	11.2983183733367	8.53467460418469	1.74042221032112e-13	9.74558740359722e-12	20.2524396813918
RPRM	-1.06986183884441	7.82612380882653	-8.5228604795573	1.845723838726e-13	1.02892951596179e-11	20.1947118418653
TSPAN1	1.04976388064798	9.92769237719388	8.52102903636708	1.86260707229697e-13	1.03603904691002e-11	20.1857637814855
AMT	-0.747991015742281	8.52151120786735	-8.518917999236	1.88225886416427e-13	1.04358474316521e-11	20.1754500148517
GBP2	-0.920074225359407	9.89445157069388	-8.50265183337223	2.04077942830412e-13	1.12425123081093e-11	20.0959914303737
P2RX1	-0.738401232020424	7.21273232790816	-8.50237353952774	2.04360424639154e-13	1.12425123081093e-11	20.0946321794558
TMEM47	-0.644557470495435	7.9488013437551	-8.49737282970786	2.0950334484637e-13	1.15002208070373e-11	20.070208643246
ASIP	-0.685102571487175	6.38528651608163	-8.48961043809522	2.17743231895021e-13	1.19264338762413e-11	20.0323010717202
C21orf63	-0.688721251614515	7.47003613196939	-8.48183727189012	2.26318278186302e-13	1.23691074653193e-11	19.9943458590082
ACTG2	-0.843399138444152	13.5727709706122	-8.47631840220722	2.32610046605227e-13	1.26853383242146e-11	19.9674010830009
SERP2	-0.711847075790959	7.50015042372449	-8.46472033767172	2.46406359588405e-13	1.34085681922662e-11	19.9107841524021
CTSB	-0.758870837823551	11.2698396484898	-8.46208772973697	2.49649829474979e-13	1.35263836332815e-11	19.8979344297868
DOPEY2	0.62708326027423	9.63010844956122	8.46039950920455	2.51752140385623e-13	1.36108926588658e-11	19.889694557086
ST14	0.728916877903087	8.40124373264286	8.4399211930633	2.78703281940133e-13	1.50033273192064e-11	19.7897632411917
CCND2	-0.870942118792696	10.8863202573673	-8.42488845044218	3.00300759445645e-13	1.60968907082339e-11	19.7164285383456
RXRA	-0.548744932232941	10.5601027625306	-8.41324147469625	3.18174067919775e-13	1.70185813813123e-11	19.6596242918607
LAMA4	-0.64792914655628	7.75450393832653	-8.40944845366014	3.2422065260958e-13	1.73051048752424e-11	19.641127673798
LAYN	-0.64527534542851	7.39600227584694	-8.40064548433507	3.38698748558204e-13	1.80394836652465e-11	19.5982050257214
ROBO3	-0.566695631777051	6.98951893592857	-8.39671614267174	3.4536756807938e-13	1.83557008746596e-11	19.5790480668633
VILL	-0.60979106702477	6.99352967714286	-8.3923401186031	3.52948618654845e-13	1.8660497084065e-11	19.5577149979248
TPM1	-1.10216094631769	11.8626020716429	-8.39212018737059	3.53333975720756e-13	1.8660497084065e-11	19.556642880984
GPM6B	-0.846716941946977	7.93777971981633	-8.38335320969447	3.69041569880602e-13	1.94491109706403e-11	19.5139093222657
HOXC4	1.01305424694915	6.90446915681633	8.38262173449636	3.70383171506664e-13	1.94788935857781e-11	19.5103441500694
ITM2C	-0.844863823321598	10.5589919920714	-8.37698320302538	3.8088928864621e-13	1.99895160982821e-11	19.4828638705621
SYTL4	-0.740708615694048	9.1538590562449	-8.36409613671649	4.06029851237455e-13	2.11997873664545e-11	19.4200676025259
NTN4	-0.806569644681008	7.48816688705102	-8.3583307257416	4.17806201846864e-13	2.169997180027e-11	19.3919787745024
BNC2	-0.53991714261799	6.94557856063265	-8.35221627113413	4.30667583000106e-13	2.23217499734311e-11	19.3621927838187
MEIS3P1	-0.678397096344197	7.29586444193878	-8.34093341555275	4.55444868057403e-13	2.35572988867794e-11	19.3072385599515
PLSCR4	-0.527763066010429	6.95913332914286	-8.33748624673551	4.63294466569756e-13	2.39140020336809e-11	19.2904511754162
SHMT2	0.655019715692747	9.84260088460204	8.32857588575679	4.84214577633711e-13	2.48914075707362e-11	19.2470637592727
BNIPL	-1.31932560633072	7.9814615019898	-8.32553924678062	4.91557064693671e-13	2.52171789875367e-11	19.2322791055101
EEF2K	-0.567635567607557	9.80321817219388	-8.3228191908807	4.98228204956797e-13	2.54553009155728e-11	19.2190365624364
SIM2	1.3036184732625	7.98405917884694	8.31489426519186	5.18183383487445e-13	2.63857696232908e-11	19.1804582335948
EFHD1	-0.892984292498477	8.41839303939796	-8.31475402635392	5.18543587031905e-13	2.63857696232908e-11	19.1797756088156
RDH5	-0.638267457349412	7.41650985017347	-8.31428260105123	5.19756273142858e-13	2.63939390041736e-11	19.1774809188686
HSPB2	-0.613650561435896	7.1526615444898	-8.31227535887555	5.24951376934257e-13	2.65914556998467e-11	19.167710790454
KCNMA1	-1.01324257513168	9.28833570346939	-8.31006460997571	5.30733082988406e-13	2.67886722733343e-11	19.1569505541456
OLFML2A	-0.804793603855715	7.78621203973469	-8.30667409357983	5.39723703789815e-13	2.71877687415086e-11	19.1404490267772
APCDD1	-0.764715516932201	9.06356383792857	-8.30581916474576	5.42014570313272e-13	2.72484519256087e-11	19.1362882926715
DACT3	-0.672146091362448	8.47263459123469	-8.30409367491358	5.46667741992482e-13	2.74274139512468e-11	19.1278909618536
TMEM132A	0.839236935739678	7.27888386460204	8.29882013724352	5.6113716670406e-13	2.80971795687386e-11	19.1022283633531
GPER	-0.827607510276835	7.97998621958163	-8.29602240581629	5.68967795693486e-13	2.84325221569059e-11	19.0886148700874
RAB3IP	0.66370419363972	9.68570229905102	8.28808460526099	5.91782739545318e-13	2.94552813576068e-11	19.0499944532026
ATP7B	0.570248214611911	7.74358700642857	8.28177943665093	6.10552843913869e-13	3.0329363648363e-11	19.0193218163368
HIST1H4C	-0.545523464450238	11.8148954132653	-8.27468857780127	6.32371338457472e-13	3.1289284805807e-11	18.9848317331508
FREQ	-0.832451003292913	8.5530659079898	-8.26213444076454	6.72922379082568e-13	3.32301787434356e-11	18.9237804058193
NETO2	0.764750634841808	6.73930401615306	8.25794431841902	6.8702539607728e-13	3.38599589115808e-11	18.9034071625407
KATNAL1	-0.521012409419382	7.14665342920408	-8.24324501029783	7.3886885951182e-13	3.63436553131637e-11	18.8319500811342
RAB7B	-0.60505797144285	7.08389679320408	-8.23259652382167	7.78842451254173e-13	3.80858513297509e-11	18.7801987937221
MMP26	0.944580454701001	7.00354759031633	8.22255287194391	8.18517303566181e-13	3.98705341306043e-11	18.7313976438776
DEFB1	-1.39139000204433	8.04634854757143	-8.22130571259198	8.2358234448856e-13	4.00395090965892e-11	18.7253385417055
APEX1	0.565007571151673	10.9000868334694	8.20931064198655	8.73919978103999e-13	4.23226960824651e-11	18.6670708680393
EDG3	-0.653664745355061	7.587207452	-8.19845216761698	9.22124912130965e-13	4.45711474869314e-11	18.6143373279589
HTRA1	-0.693484245032158	9.97825293480612	-8.19584941166885	9.34067616079513e-13	4.50615773403282e-11	18.6016990397716
C16orf5	-0.498738649999998	6.90588481602041	-8.19236154341347	9.50313526867503e-13	4.57573227159274e-11	18.5847640045248
LOC388564	0.654101450060409	9.88465562982653	8.18965004424227	9.6313741105677e-13	4.62859484554983e-11	18.5715994504653
ENPP6	-0.627912241483701	6.66491544863265	-8.18277869344544	9.96412134618611e-13	4.77777956122799e-11	18.5382419683776
HSPB1	-0.752785929348107	10.7800580676531	-8.17976072273676	1.0113862780958e-12	4.83269260424976e-11	18.5235925962316
ABCC4	1.2448500165854	9.96116074711225	8.17300682483338	1.04571375654097e-12	4.98721963813438e-11	18.4908123894426
LOC647784	0.635193425503262	6.64667967703061	8.17123579593605	1.0549056565252e-12	5.021511062541e-11	18.4822174682755
FBXO17	-0.651886899359407	7.28959823936735	-8.16252948185814	1.10127615410276e-12	5.21256860411731e-11	18.4399700642815
COL4A5	-0.72092759503998	10.4244617508878	-8.15529737267737	1.14133434199488e-12	5.39199873884811e-11	18.4048824847004
RER1	1.2763314944359	9.49017229437755	8.15461026884928	1.14521482745018e-12	5.40016149650661e-11	18.4015492012239
PRRX1	-0.764487250329418	9.21651547361225	-8.15133399465011	1.16389935470558e-12	5.47796983342294e-11	18.3856560223632
WFS1	-0.602236964097347	10.336125504	-8.14350064731738	1.2098125605957e-12	5.67277717665491e-11	18.3476612802569
CCDC4	0.761481120065624	6.92151771639796	8.12426373843348	1.33036258114213e-12	6.22639472211409e-11	18.254383591461
C9orf140	0.951692324261625	7.99307276991837	8.12281645359142	1.33990168151893e-12	6.25936193344207e-11	18.2473675259101
BCL11A	-0.944541390325509	8.04949333672449	-8.11989544950474	1.35936205008608e-12	6.33846773019692e-11	18.2332079601856
ALDH3B2	1.40757730866754	8.26832073218367	8.1149994461085	1.39261349617542e-12	6.48146607886023e-11	18.2094767286379
SLC25A22	0.69460399115602	7.77929318544898	8.10402959683227	1.47008514470132e-12	6.81673862106788e-11	18.1563149777515
LOC388610	-0.624545113907866	7.37917909791837	-8.10175393599869	1.48668606496158e-12	6.88099753240337e-11	18.145288441935
GPD1L	-0.680877677069969	10.2555181657347	-8.09945311040449	1.50366032350628e-12	6.94674454428702e-11	18.1341405693425
LOC145853	0.624540835635814	8.4722763664898	8.09825815921408	1.51255202531928e-12	6.97497796087491e-11	18.1283510745312
PAQR8	-0.525416926782701	7.00289333184694	-8.09598659864052	1.52959944208035e-12	7.040648000739e-11	18.1173458944299
GAS6	-0.805937843322466	10.657682284949	-8.09277046606511	1.55406325444012e-12	7.14015216133421e-11	18.1017654890363
RND2	-0.53645479143546	7.05593588782653	-8.08889332837797	1.58407347629916e-12	7.26472892622318e-11	18.0829844450841
RASD2	-0.679707218392434	8.60032703768367	-8.0842101534133	1.62109301324838e-12	7.42093783400528e-11	18.0603012126499
ZMYND19	0.507251660199477	8.31063124705102	8.07987353736756	1.65614065587184e-12	7.56756730295099e-11	18.0392988053345
ALDH1A2	-1.12535679258409	9.06560975985714	-8.06470172304321	1.7847986861094e-12	8.12585478035215e-11	17.9658381942564
COL9A1	-1.25601142289787	7.02412526459184	-8.05121165540181	1.90752633973358e-12	8.66887785481099e-11	17.9005429741181
LRIG1	0.603106295193831	9.72065029341837	8.04989776723499	1.91991953540768e-12	8.70942160311699e-11	17.8941845757529
FZD8	0.651668128592353	6.72982122021429	8.04941346414746	1.9245078945465e-12	8.71447744451145e-11	17.8918409024744
C21orf57	0.591955880677967	8.84634378263265	8.04893633357992	1.92903897483363e-12	8.71925616624801e-11	17.8895319659797
GFOD1	-0.690679254011733	7.49100946447959	-8.04786178334691	1.93928239163203e-12	8.74979102094985e-11	17.884332086688
C4orf31	-0.899926169569316	7.23161773441837	-8.04697950427551	1.94773340421094e-12	8.77214365853422e-11	17.8800627327562
APRT	0.675000046594095	9.89047245796939	8.03893573099326	2.0264922715474e-12	9.09420127442541e-11	17.841143108233
GUCY1A3	1.01912190234507	10.4346357433061	8.0383703848018	2.03214550244241e-12	9.10328608469111e-11	17.8384079811966
TMEM16F	-0.685747751818338	7.59189329326531	-8.03223549544762	2.09451059675266e-12	9.35722152331158e-11	17.8087300242274
RGS12	-0.750649654457623	8.9992765512551	-8.03206292614	2.09629215343263e-12	9.35722152331158e-11	17.8078952729422
VAMP5	-0.66702812445458	9.43733680108163	-8.01914608685873	2.23401410248536e-12	9.95425892983085e-11	17.745424126519
OLFM4	-2.02558252209648	9.0601334342449	-8.01547650672169	2.27475738273158e-12	1.01178304438306e-10	17.7276801841592
PTCHD1	-0.657181308839633	7.13390817042857	-8.00448718951499	2.40124861590372e-12	1.06427072046927e-10	17.6745520164419
EIF2AK1	0.485677201773141	10.9064867497959	8.00282090607389	2.42102998940832e-12	1.07114564928214e-10	17.6664976015381
SLC45A2	1.44169799539722	6.96647430817347	7.9962985210977	2.5000332209209e-12	1.10274345279487e-10	17.634973211782
NCAM1	-0.493850026027813	6.65054406246939	-7.99620050359281	2.50123983353376e-12	1.10274345279487e-10	17.6344995072277
CDH23	-0.999490485092134	6.87764333031633	-7.99471876855699	2.51955102028221e-12	1.10864706970671e-10	17.6273386374138
TNFRSF25	-0.648458472062578	7.8936644085102	-7.99410290550545	2.52720101251501e-12	1.10864706970671e-10	17.6243623981996
PLEKHO1	-0.53061650568231	7.50248215127551	-7.98548412174255	2.63671736684546e-12	1.15435762416554e-10	17.5827158780067
BOP1	0.585809838863971	8.58131885165306	7.98434558716718	2.65153321933919e-12	1.15882164355998e-10	17.5772150889955
VTCN1	-0.874644434270316	6.65102681669388	-7.97251293853602	2.81050415219374e-12	1.22616186368577e-10	17.5200555639414
IL11RA	-0.633153430415472	9.93089236391837	-7.97187191607723	2.81938210444184e-12	1.2278996436116e-10	17.5169594972745
LOC283932	0.632977595561496	7.11479914509184	7.95588333073558	3.05007780641276e-12	1.32377598359292e-10	17.4397530271189
KIAA1644	-0.589465333155584	6.8350321459898	-7.95165684902553	3.11413859244537e-12	1.34924491761804e-10	17.4193493454633
DYSF	-0.624294101392437	7.54965160887755	-7.93468531598104	3.38514240897987e-12	1.46413245640809e-10	17.3374406708348
CCDC60	-0.585851315868751	6.80806917906122	-7.93411523406222	3.39464193996358e-12	1.46571407411233e-10	17.3346899553658
ACOT11	-0.523806855631897	6.89362242460204	-7.93319708741205	3.40999722605108e-12	1.46981426825975e-10	17.330259871986
ALAD	-0.631762398551931	8.09409295497959	-7.92777119609447	3.50216249185721e-12	1.50695108526124e-10	17.3040819962661
CKMT2	-0.575845864931334	7.00509262329592	-7.91841141531554	3.66701231246152e-12	1.57518272038373e-10	17.2589334759443
PAFAH1B3	0.730874146757062	9.55449878461224	7.909683033283	3.82769010551466e-12	1.63859102366793e-10	17.2168408079821
NDP	-0.929652220936982	7.74559975857143	-7.90558781079417	3.90547333101043e-12	1.66337358203273e-10	17.1970949830877
C10orf56	-0.602732590973487	9.25124353177551	-7.89459262287177	4.1221792137993e-12	1.75269470775202e-10	17.1440906012185
TCEAL7	-0.516796937151669	7.03603557297959	-7.88967371706233	4.2229605919201e-12	1.78947955082614e-10	17.1203832145921
RAB11A	0.538149358244249	11.3038018161224	7.88925750162956	4.23159991073464e-12	1.79011661653776e-10	17.1183773494012
BIN1	-0.6526739561269	9.96282926263265	-7.88673631750446	4.28430888245516e-12	1.8093631755096e-10	17.1062275057505
TRPM4	1.28544515251239	9.9514453795	7.88543319374313	4.31180809682875e-12	1.81791626751338e-10	17.0999479479156
TRIM68	0.638093289896135	9.10602511739796	7.88094978539274	4.40776770582759e-12	1.85214841990605e-10	17.0783447896765
RAB25	0.632427234451546	9.28280213621429	7.8757472036701	4.52178602973036e-12	1.89688167795679e-10	17.053279654684
HIST1H2BK	0.70162973491091	11.6412732788776	7.86798788006831	4.69731081775886e-12	1.96248402907184e-10	17.0159032672864
TBL1X	-0.789476405747063	9.71819574536735	-7.86780025626003	4.70163797126754e-12	1.96248402907184e-10	17.0149995894438
TF	-0.95894484010995	7.50887598362245	-7.86431607142979	4.78271789899098e-12	1.99301098362272e-10	16.9982190954017
RIPK2	0.641296815415476	8.69568559423469	7.86351647167716	4.80152063404223e-12	1.997528136411e-10	16.994368300719
ZIC2	0.929011736491091	6.62556344926531	7.84740331749512	5.19649229086962e-12	2.15826499352244e-10	16.9167872313947
STOM	-0.920000514174705	8.69865851704082	-7.84485031746684	5.2619720515887e-12	2.18184844439924e-10	16.9044983497172
HYOU1	0.601195419992179	8.75079822234694	7.83405931006329	5.54792973063987e-12	2.29283962475835e-10	16.8525655496468
NEFH	-1.932299920784	10.8239099838163	-7.82818836155672	5.70994669210244e-12	2.35591649207371e-10	16.8243176971902
DECR2	0.525143140929597	8.45340182156122	7.82628330202402	5.76352414268463e-12	2.37170936320671e-10	16.8151525880852
SFRP4	1.34561826647067	8.26376449207143	7.82615565389014	5.76713191244557e-12	2.37170936320671e-10	16.8145384995811
CNTFR	-0.871398255287699	6.9687002779898	-7.82383380215764	5.83314875802018e-12	2.39101911345906e-10	16.8033689465642
PECI	0.66090397793916	7.96159749557143	7.81167895816633	6.19120987791129e-12	2.51722351697378e-10	16.7449086991096
EPAS1	-0.813560559962188	10.1443080498878	-7.80941694396199	6.26021830678383e-12	2.53705713156671e-10	16.7340315128385
BCL2	-0.7781827389309	8.37968045344898	-7.80849108792577	6.28868403592109e-12	2.54448270524381e-10	16.7295796197525
PNKP	0.523702422869189	10.0285558136122	7.80651759342392	6.34979011709653e-12	2.5650698047904e-10	16.7200906514297
PHF11	-0.607033777488914	10.0868215737551	-7.80238638610158	6.47962495937853e-12	2.61330983490305e-10	16.7002287093564
FLJ21986	-1.03115367800348	8.99912690934694	-7.79896701991492	6.58908281491545e-12	2.65318991163674e-10	16.6837909434414
YPEL1	0.585920294794875	7.31418289278571	7.79037363408296	6.87235315949152e-12	2.75839762174407e-10	16.6424875647851
GABARAPL1	-0.604503389504996	9.6771300115	-7.78533976755313	7.04387996418141e-12	2.82272799970375e-10	16.6182975285874
PARVA	-0.542570295038678	7.65402454622449	-7.78452923156191	7.07189383133297e-12	2.82726158283571e-10	16.6144028651657
TMSL8	1.26827195178271	10.2352336918163	7.77758672493939	7.31642601704945e-12	2.91434696193873e-10	16.5810475960221
TLE2	-0.799958949098652	8.88361623889796	-7.7775155211549	7.31897706298893e-12	2.91434696193873e-10	16.5807055328005
SND1	0.565828090661888	10.7597036985	7.76895020482513	7.63239272289502e-12	3.03432969645871e-10	16.5395629734904
NPAL3	-1.07583876732681	9.74940894684694	-7.76826477307883	7.65804283616546e-12	3.03970985107669e-10	16.5362710279735
DES	-1.21243992145197	9.89193459327551	-7.76617601877172	7.73673769741488e-12	3.06125870469006e-10	16.5262397121907
MPZL2	-0.854019775953931	9.9612000134898	-7.76105122704152	7.93324043893741e-12	3.13406723860132e-10	16.50163035949
PDLIM1	-0.777205333279442	8.23983254667347	-7.76070267903864	7.94678385130465e-12	3.13448144172686e-10	16.4999567614033
PRRX2	-0.685156047384615	7.40398391030612	-7.7563372152961	8.11837122993788e-12	3.19713439049013e-10	16.478996900097
CNN2	-0.721547865757493	8.89158122326531	-7.75540801460952	8.1553669316517e-12	3.20165156255735e-10	16.4745358902582
ANTXR2	-0.893159768400697	10.1021140992041	-7.75354893164358	8.22988947026738e-12	3.22101087617481e-10	16.4656109707592
PRSS8	0.815836911491095	9.16808354323469	7.74986769039737	8.37945820057496e-12	3.2742537137013e-10	16.4479398638958
NBL1	-0.916614606666663	12.0848173406122	-7.74141565897043	8.7331698000891e-12	3.40186797523346e-10	16.4073748753613
ZNF827	-0.682564430176011	10.0881545310306	-7.73898200712261	8.83774190552629e-12	3.43726501460515e-10	16.3956966352746
DNASE2B	1.28684676150196	7.62986167655102	7.73343135743279	9.08093054565449e-12	3.52638117133574e-10	16.3690642366907
CD47	-0.539729658914382	9.43766228344898	-7.73288544298593	9.10520493889772e-12	3.53034267538158e-10	16.366445143832
GUSBL1	0.604217161178187	9.68819474392857	7.73227446388738	9.13244898857115e-12	3.53544159455704e-10	16.3635139466694
ADCY3	-0.665023113442848	10.1512178291633	-7.73194859796584	9.14701274053623e-12	3.53562344544055e-10	16.3619506138618
PENK	-1.46038432499913	7.15289015872449	-7.72071260507825	9.66355435022634e-12	3.72380836297662e-10	16.3080557393473
ARMET	0.527206512507604	11.4347915532653	7.71974215486456	9.70950565834746e-12	3.73577697768872e-10	16.3034017188492
STEAP4	0.726431452993483	6.88460302773469	7.71842952931249	9.77200498393553e-12	3.75075342299191e-10	16.2971069368303
FLJ33790	0.556126937291179	6.95971065694898	7.71829708228915	9.77833348735036e-12	3.75075342299191e-10	16.2964717925027
C20orf194	-0.487840927099522	7.2037317717551	-7.71620892515454	9.87864881423506e-12	3.78344708631909e-10	16.2864584607701
ZNF179	-0.97137944649109	7.27368501402041	-7.71165100801367	1.01011799427893e-11	3.85689802199106e-10	16.2646041300165
MAOB	-0.596602598206431	6.88658975511224	-7.70680456922959	1.03432666161502e-11	3.93734728881248e-10	16.2413697592902
FGFBP1	-0.805667894210778	6.55416171515306	-7.70103842080975	1.06388185339213e-11	4.03760063149695e-10	16.2137307302952
ENC1	0.804274284831379	8.66384741188775	7.69398157833352	1.10119744834103e-11	4.16661224571389e-10	16.1799117113436
SCRN1	-0.70173738051586	9.01068108345918	-7.68972132595897	1.12435198830917e-11	4.24781535824155e-10	16.1594985913957
FRMD6	-0.965026525887872	8.74524168234694	-7.68796532850429	1.13403614474413e-11	4.27795950782725e-10	16.1510854701501
F10	-0.865577764474142	7.24355680803061	-7.68293359480716	1.16224731798737e-11	4.37513181873396e-10	16.1269806009711
MME	-1.3619558602086	9.26220138973469	-7.6775335721537	1.19329985923115e-11	4.48130542944201e-10	16.1011156522127
KRT13	-2.05150157457844	7.84401536860204	-7.67390625944745	1.21462020617848e-11	4.54775559584974e-10	16.0837440717731
PTGER2	-0.67058669812864	7.31931788902041	-7.67173389747537	1.22756961054705e-11	4.58939064831346e-10	16.0733413546967
FBXO30	-0.617119360976529	7.40027988937755	-7.6699910174924	1.2380580303744e-11	4.62171484374586e-10	16.0649958000175
OR51E2	2.02768301170448	11.6747309964898	7.65763871369654	1.31498956842833e-11	4.87985625940727e-10	16.0058616147293
GGT6	-0.618487523405475	6.91943995336735	-7.65643889502653	1.32271074214459e-11	4.9012587411284e-10	16.0001189610524
LOC127295	0.604248662077797	10.569571872602	7.6515328825458	1.35475398622343e-11	5.0125897490267e-10	15.9766397605961
KRT7	-1.09318851623599	7.53156219913265	-7.64374025869417	1.40724426960881e-11	5.19913545617183e-10	15.9393533980925
RCAN1	-0.75259515039852	8.30166691631633	-7.64224639362138	1.41753530114001e-11	5.22945449476444e-10	15.9322065776759
SNAI2	-0.843527374608865	7.33029134364286	-7.64124745983185	1.42445851806976e-11	5.24727847052834e-10	15.927427756657
ID3	-0.912237241653198	9.84196293142857	-7.64028781452339	1.43114109102511e-11	5.26090907693626e-10	15.9228370335601
ENTPD6	0.584418217000872	9.85947620333673	7.64011424721726	1.43235306527444e-11	5.26090907693626e-10	15.9220067425392
FOXA1	0.748447627425033	12.1504803694388	7.63421198577239	1.47417980074771e-11	5.40503628549408e-10	15.8937749630013
SAMD5	0.7267999090578	6.93338264473469	7.62804213115198	1.5192009809884e-11	5.54895998471733e-10	15.8642689952466
SPDEF	0.874447467670581	10.7204170451429	7.62798466235559	1.51962668799362e-11	5.54895998471733e-10	15.8639941911918
RNASE4	-0.906475801138198	10.4067562510102	-7.62762050791982	1.52232696295951e-11	5.55074043500033e-10	15.8622528909377
KANK1	-0.738387866631463	9.05752350052041	-7.62559522216393	1.53743209407024e-11	5.59768091608795e-10	15.8525688304885
SNCG	-0.50401570677314	6.45449500668367	-7.61261372571769	1.63785200806541e-11	5.92657805796531e-10	15.7905119966239
FOXD1	0.751127980243807	6.39255416362245	7.61239759632661	1.63957792084347e-11	5.92657805796531e-10	15.789479033379
SMAD6	-0.620943565909604	7.30953631502041	-7.60558300613604	1.69493303883333e-11	6.11785470678746e-10	15.7569133200527
CD59	-0.527604321938722	7.63651562009184	-7.5923020546292	1.80820682278916e-11	6.50798799949626e-10	15.6934670666153
CYP4F12	-0.842749665146891	7.19221535596939	-7.59124608706072	1.81752960836548e-11	6.53217016553816e-10	15.6884236583018
C4orf14	0.52721657436984	8.82373494417347	7.5875862272844	1.85021249753999e-11	6.64011884310274e-10	15.6709451682997
LINCR	-0.652746985217731	6.84184865585714	-7.58681984651562	1.85712995079243e-11	6.65542313508271e-10	15.6672854131313
PLLP	-0.495101914652325	6.98740542611224	-7.5863331376021	1.86153638662856e-11	6.66169783095066e-10	15.6649612443814
RPP40	0.509885446021732	8.48573858859184	7.58028565043349	1.91716184754974e-11	6.85098605521835e-10	15.6360859839489
SIX4	0.592016619091268	8.44604096186735	7.57977911275552	1.92189532635854e-11	6.85813174353206e-10	15.633667656579
CITED4	-0.624810976953496	8.47509812089796	-7.57000085214244	2.01558104897059e-11	7.16187906437341e-10	15.5869920502978
RPESP	-1.13004351350369	7.69818484808163	-7.56748696188954	2.04039121046873e-11	7.23978131624026e-10	15.5749947143242
GCNT1	1.42024574103868	8.5593725577551	7.55742394464001	2.14278097273742e-11	7.59234512458912e-10	15.5269799981825
SCARA3	-0.729858436029117	7.19427725180612	-7.55327331089421	2.18648561895747e-11	7.72537721650242e-10	15.5071804255178
SERPINF1	-0.739433597187308	7.22802839563265	-7.54519208130497	2.27413476378104e-11	8.0012545139146e-10	15.4686389536912
CHD9	-0.54628768965493	9.86191910465306	-7.54188463989549	2.31100611634827e-11	8.11959375836313e-10	15.4528679829911
CBLC	0.68886952799435	7.28272257164286	7.53621683370714	2.37557693436454e-11	8.3347864301355e-10	15.4258461775327
EDNRA	-0.765161257826596	8.6039803872551	-7.53371315642439	2.40466801250342e-11	8.42507007844424e-10	15.4139113355652
MBNL2	-0.659095720516294	7.75303834530612	-7.52772120077422	2.47573569478026e-11	8.64990329237571e-10	15.3853523181787
GALNAC4S-6ST	-0.823264056771837	8.63329001128571	-7.52577475550399	2.49926756108499e-11	8.71997580492047e-10	15.3760763925034
FES	-0.55545803777879	8.06192093839796	-7.52163752632025	2.55002594256271e-11	8.87239262068353e-10	15.3563622065022
SNHG3-RCC1	0.554522492758802	7.07711407567347	7.51521301825604	2.63088337959981e-11	9.14104438513033e-10	15.3257545946971
EMP3	-0.74182062396393	9.13343752072449	-7.51435213150178	2.64191006943334e-11	9.16666058116247e-10	15.3216536823896
CRABP2	-0.756649246597132	7.35837382136735	-7.51091639224767	2.68637594891947e-11	9.30807003516491e-10	15.3052884535681
EIF4E3	-0.624823829292915	7.98422322431633	-7.50736163781401	2.7331647628136e-11	9.45630493486474e-10	15.2883583969187
ACSL4	-0.499186621827463	6.75614202833673	-7.50709575851306	2.73669671638037e-11	9.45630493486474e-10	15.2870921911674
PITX1	-0.996777416743589	8.43974338807143	-7.4989455598386	2.8471920203249e-11	9.81107953597122e-10	15.2482839646349
ARHGEF2	-0.596565607787914	8.89622135146939	-7.49425056012479	2.91284399722764e-11	1.00235397139167e-09	15.225933168741
LRRN3	-0.687002878890915	6.76869949310204	-7.48923598473472	2.98462611174208e-11	1.02564836492002e-09	15.2020651095577
TMEM14C	-0.596953281094741	11.3739684465204	-7.48698566155159	3.01740737769351e-11	1.03549495864322e-09	15.1913555411049
HIST3H2A	1.33132591152934	7.79401459811224	7.48656785423538	3.02353297427478e-11	1.03617962011827e-09	15.1893672381017
ADPRHL1	0.737306938002174	7.19263603858163	7.48545863605763	3.03985554364139e-11	1.03934568317725e-09	15.1840887233869
ADIPOR1	0.603092413477187	9.52885599762245	7.485377177112	3.04105768736388e-11	1.03934568317725e-09	15.1837010871555
NES	-0.704118178426336	8.48937811937755	-7.48334036336014	3.07127030157695e-11	1.04824335762394e-09	15.1740089276121
PRODH	-0.519699035490222	6.46808842227551	-7.47599803163107	3.18267663215906e-11	1.08479111405356e-09	15.1390763413212
CDC42EP4	-0.616664074533681	10.8304906761429	-7.46967234005143	3.28187002906718e-11	1.11556899118129e-09	15.1089879641474
KLHL5	-0.77322417592177	9.64417900669388	-7.46637121714096	3.33484824949476e-11	1.13204334488262e-09	15.0932887635223
ZBTB20	-0.529779172381572	9.69320149361224	-7.46592572369638	3.34206251851767e-11	1.13295919377749e-09	15.0911702660466
HSP90B1	0.487531204441551	12.2318896602041	7.46160749441549	3.41279972961134e-11	1.15382067408396e-09	15.0706371373374
ZNF219	-0.51791064075315	7.82986510792857	-7.4579060934549	3.47461488730256e-11	1.17313847998482e-09	15.0530395621571
KLK15	0.576365583023905	6.70833390528571	7.45697261155855	3.49037927116347e-11	1.17529737444841e-09	15.048601879189
CFH	-0.536128534049107	7.2327462015	-7.45649585502266	3.49845798762386e-11	1.17643856672295e-09	15.0463354823009
FST	-0.814918044099086	8.79479496118367	-7.45527013403577	3.51931337796963e-11	1.18186740829647e-09	15.0405088505772
PLA1A	1.23726675152108	8.31025454661225	7.45282380074522	3.56130708861713e-11	1.1943709842921e-09	15.0288806443267
E2F5	0.557872326196005	7.48969439454082	7.43482945099649	3.88587685095706e-11	1.29895300169889e-09	14.9433794869841
RGS7BP	-0.506215607569749	6.75670416061224	-7.4346807545065	3.88867776558982e-11	1.29895300169889e-09	14.9426731811238
MAP7	0.662669909309427	9.71426268264286	7.43295704057753	3.92129312180321e-11	1.3081058411377e-09	14.9344858493242
C6orf189	-0.814609796368098	8.17738061364286	-7.42906514119687	3.99593647704248e-11	1.33123588928403e-09	14.91600192904
PDCD2L	0.52075639132899	7.49858858212245	7.42861925442875	4.00457779312547e-11	1.3323453384396e-09	14.9138844335987
FXYD6	-0.885865655975659	7.84186465944898	-7.42453766711625	4.08454666837319e-11	1.35715149301735e-09	14.8945027796701
ITGA1	-0.545698171086484	6.93421767481633	-7.41435500129751	4.29103161743912e-11	1.41637919940892e-09	14.8461625189336
CRB3	0.692627096654499	8.45735711744898	7.41138072973215	4.35327695832898e-11	1.43315361911602e-09	14.8320461703627
D4S234E	-1.04903594848022	7.69921409288775	-7.40907353294786	4.40217859929443e-11	1.44735324170249e-09	14.8210969343962
SETBP1	-0.567499887491088	9.32322775041837	-7.40671830699542	4.45266085172385e-11	1.46108972652949e-09	14.8099207357457
FCGBP	-1.32219008636984	8.78240334470408	-7.40171380443815	4.56184443029183e-11	1.49008371586329e-09	14.7861762419301
RBP1	-1.01179910358453	8.57712454369388	-7.40066317260143	4.58510158844562e-11	1.49573287968462e-09	14.7811919497417
MST4	-0.578641514825292	7.36821999943878	-7.39172050016735	4.78788586223877e-11	1.55985590571587e-09	14.7387750376994
LOC401093	-0.511183937718816	6.68568162766327	-7.39057844363313	4.81441624290777e-11	1.56646492697256e-09	14.7333590559758
CYP27A1	-1.12016417267145	9.16787690929592	-7.38695825622615	4.89948294908595e-11	1.59207809923277e-09	14.7161925563178
RAB37	-0.611331016425465	7.00642166403061	-7.38437709485303	4.96104447564335e-11	1.60584208665792e-09	14.703954424255
PLCL2	-0.630729816435027	7.45481098776531	-7.38227545044664	5.01173612495338e-11	1.61807480605638e-09	14.6939907194219
GNG11	-0.551847203697521	7.88527771030612	-7.3752069769939	5.18603086030414e-11	1.67004839745301e-09	14.6604855394114
C14orf112	0.65754517227901	9.56467471936735	7.36642868160017	5.41088505725051e-11	1.73799567920853e-09	14.618888162827
C6orf60	-0.506298344007386	7.15754301654082	-7.36069997264741	5.56281695667948e-11	1.78451184367342e-09	14.5917492486871
C7orf41	-0.568932572689702	9.01940699888775	-7.35781916041668	5.64081220150527e-11	1.80662418811272e-09	14.5781040716053
NOX4	0.735336888149501	6.93548676477551	7.35762342761248	5.64615069552888e-11	1.80662418811272e-09	14.5771770235363
GDF15	1.74816750490352	11.2273779801122	7.35458718013571	5.72960778186653e-11	1.83099287663572e-09	14.5627973545286
ZBTB4	-0.578106095271618	10.1512383385306	-7.35207818432641	5.79949558351601e-11	1.85096878127332e-09	14.5509160143422
ATAD4	0.807297149730552	8.56292523083673	7.34841414962574	5.90307985069983e-11	1.87924696871391e-09	14.5335670514007
RASSF7	0.598448048294655	10.1453984957551	7.34170239225104	6.09761100843786e-11	1.938715713025e-09	14.5017936784779
ELA2	-0.504708960043023	6.48869089276531	-7.33213823555323	6.38585778055349e-11	2.02267207427986e-09	14.4565313432593
TRIM6	-0.550893717134721	7.06172807472449	-7.3315485843694	6.40406502562975e-11	2.02588115047854e-09	14.4537413713956
SPATA18	-0.687034158621467	7.47913557263265	-7.32086503227069	6.74302086552905e-11	2.12506810845052e-09	14.4032025770417
CEBPB	-0.734988948380266	11.272678838398	-7.32015897152433	6.76603913325064e-11	2.12697816662563e-09	14.3998632833811
ADAM19	-0.709221973328551	8.0929976719898	-7.3114518802477	7.05639206218413e-11	2.21547748775909e-09	14.3586909528616
ZNF185	-0.695400544442417	7.4298023077551	-7.30866908341758	7.15177173343889e-11	2.2426168213131e-09	14.345535199172
EGFLAM	-0.769218738921335	8.51951646420408	-7.29626291588754	7.592797500593e-11	2.37497404114558e-09	14.2869022722123
GLDN	-0.776355965997828	6.58249526021429	-7.29551893569946	7.62008682862183e-11	2.38054169592537e-09	14.283387055217
IFITM3	-0.717045478386352	11.1745189084388	-7.29471370832781	7.64973241443167e-11	2.38683068841334e-09	14.279582569738
ELL3	0.564725163648848	6.97161171195918	7.29231343356502	7.73878277621796e-11	2.41161620775408e-09	14.2682426317025
PRKCDBP	-0.830749564513253	9.06119514558163	-7.28083870812305	8.17891680091963e-11	2.54245733417435e-09	14.2140460516752
NPAS4	-0.634797323537589	7.00167425557143	-7.27782127236427	8.29872413397468e-11	2.5733225417168e-09	14.199798451789
MSLN	-0.726644483282048	6.58337537338775	-7.27469483564289	8.42469658669725e-11	2.60273323366856e-09	14.1850379960512
PRDX4	0.738705110941329	9.91136271193878	7.26858894065718	8.67621665047175e-11	2.67385222228175e-09	14.156216349251
GCNT2	-1.01964516165537	8.49623563384694	-7.26488726282456	8.83231330832202e-11	2.71528690750694e-09	14.1387467807751
RUVBL1	0.679318938410693	8.14120905776531	7.2632270889526	8.90322362024706e-11	2.73373644721564e-09	14.1309126635086
ENO2	-0.679586397156885	7.78320884620408	-7.26142555480978	8.98081103130372e-11	2.75418857617708e-09	14.1224120834275
FHDC1	-0.558268673454149	7.14231280869388	-7.2550522148754	9.26071846675311e-11	2.8331022372801e-09	14.0923443175724
LOC441408	0.538980832052586	8.41507590890816	7.25267056207867	9.36752434745866e-11	2.86228277619127e-09	14.0811102955501
GLIS3	-0.577596097013471	6.96391761683673	-7.25241799386093	9.37892227548923e-11	2.86228277619127e-09	14.0799190199763
LRFN5	-0.533159925983049	6.94212702392857	-7.24755619756816	9.60102757662252e-11	2.92289654508716e-09	14.0569900246674
DIXDC1	-0.572248356250324	7.185087982	-7.24494105157986	9.72264793912863e-11	2.95281290800219e-09	14.0446584674003
DCBLD2	-0.553559894943069	8.4941058502449	-7.24314845955777	9.80689629887983e-11	2.97479807199153e-09	14.0362063736938
PLEKHG3	-0.589975208648848	7.82808906333673	-7.24185012517172	9.86836742601046e-11	2.98982929044563e-09	14.0300850982042
SPRED1	-0.594511296983917	8.77609395755102	-7.23708508084549	1.00972681612461e-10	3.05548937386031e-09	14.0076220686425
C10orf54	-0.526309916152974	7.0872059484898	-7.22482652176895	1.07106331796577e-10	3.23719209572161e-09	13.9498538837062
FREM2	-0.560014341420252	7.04585026632653	-7.22189304042395	1.08628098969228e-10	3.27923524758369e-09	13.9360342546678
TJAP1	-0.607087935808343	9.99743003392857	-7.21550285830225	1.12017716194543e-10	3.37288916106594e-09	13.9059359289332
HIST1H2AE	0.725387532873969	7.10404690531633	7.21528734922528	1.12133841996691e-10	3.37288916106594e-09	13.9049210012913
OSR2	-0.644064891882661	7.68424598487755	-7.21502656575834	1.12274523352503e-10	3.37307627882742e-09	13.9036928686712
ARMC4	-0.521644797838767	7.06641970305102	-7.21347471363235	1.13115308784072e-10	3.39427109588187e-09	13.8963848580598
CXCL12	-0.705127441703606	8.11400853040816	-7.21168491438549	1.14092771809252e-10	3.41951167694971e-09	13.8879568888495
CD99L2	-0.504202570893526	10.2848148980612	-7.20689445449484	1.16750408026798e-10	3.49498894482131e-09	13.8654022311701
GLYATL1	0.534615403315517	6.64375464860204	7.20617964989295	1.17152195887106e-10	3.50283669371148e-09	13.862037142991
BRP44	0.63765733255237	10.2800418228469	7.20580728665118	1.17362042384216e-10	3.50493356577435e-09	13.8602842070628
GATA5	-0.675173735574965	6.64720613791837	-7.20069120605957	1.20283267214099e-10	3.58790254617466e-09	13.8362025295947
TIMP2	-0.758598611824857	11.4326480058061	-7.19762949810469	1.22065849438674e-10	3.63675047389381e-09	13.8217933691771
RARRES2	-1.02080789910908	9.38695676197959	-7.17669017352834	1.34979783145842e-10	4.01672934756416e-09	13.7232975230186
SLC27A2	0.670021707355935	7.52717087365306	7.16765681224471	1.40961096640534e-10	4.18975126815693e-09	13.6808327724616
IDUA	0.500078526402	9.34856208682653	7.16613979869908	1.41991032928169e-10	4.21536929235034e-09	13.6737030780312
NUDT9	0.558419725651023	9.69755832066327	7.1546607453333	1.50030182582961e-10	4.42783195326608e-09	13.619768578833
LOC641941	0.753500009038245	7.20794385803061	7.15233635450886	1.51712169581137e-10	4.47221091200047e-09	13.6088506323522
FGD5	-0.65736174189222	7.95908137657143	-7.15154386769629	1.52289897191853e-10	4.48397225464183e-09	13.605128475258
C16orf13	0.54697238165667	8.27350727667347	7.14745036747666	1.55309006953888e-10	4.56750498059231e-09	13.5859041232209
PROM1	-1.5421162677675	8.37735962284694	-7.1437929074004	1.58056690541007e-10	4.6428690151191e-09	13.5687304270297
INSM1	0.551716966314213	6.51477473170408	7.13884922108965	1.61847424433168e-10	4.74866022143913e-09	13.5455215454946
RBM9	-0.569192832623639	8.9574534359898	-7.13405641945744	1.65608501513343e-10	4.84767195911754e-09	13.5230257693434
FAM71E1	0.523674637993915	7.63117972426531	7.12657110979127	1.7165658139482e-10	5.01301164245688e-09	13.4879016701172
MLPH	0.718789531226426	11.9795940154286	7.12360244675115	1.74115452620357e-10	5.07890726097008e-09	13.4739746823531
LAPTM4B	-0.718631780198175	9.54630196479592	-7.12028625596911	1.76903490467873e-10	5.14826097665552e-09	13.4584194663305
FBLN1	-0.765525633407211	12.4925218047959	-7.11574465650955	1.80793732393536e-10	5.25165931338636e-09	13.4371199119914
ABP1	-1.10512735721078	7.10677513059184	-7.11565066244579	1.8087513540484e-10	5.25165931338636e-09	13.4366791360414
CD248	-0.683547334704473	8.6442587217449	-7.11467567491243	1.81721664398346e-10	5.27013835040105e-09	13.4321071350279
LYCAT	0.499358297761845	8.23479391532653	7.10585009009254	1.89565393829269e-10	5.49126728591344e-09	13.3907303265434
MRPL12	0.685798507257713	8.97389150073469	7.10433652478365	1.90943897334972e-10	5.52481961769909e-09	13.3836359287167
KRT17	-1.2140605766093	9.56827006928571	-7.1039949377765	1.91256375229331e-10	5.52748551728456e-09	13.3820349045166
OPTN	-0.66607583436245	8.51128866071429	-7.10292026567497	1.92242777466686e-10	5.54959990279549e-09	13.3769980556862
SLC26A6	0.50218459439635	8.03273401038775	7.09993557828815	1.95008850617964e-10	5.62297934092212e-09	13.3630104704069
C3orf64	-0.511756204303779	7.13638505084694	-7.09418932027516	2.00445815534593e-10	5.75329946052723e-09	13.3360861413032
SCARB1	0.493382291927858	8.70923971930612	7.08494296949789	2.09511654276014e-10	6.00663926762067e-09	13.2927764395199
FLJ20699	0.543382795652763	9.34974665484694	7.08263111441133	2.11841189682458e-10	6.06649324700244e-09	13.2819505562485
SH3RF1	0.725684734112995	7.64915674838775	7.07997333398813	2.14551041761008e-10	6.13708943399844e-09	13.2695061692286
SLC25A10	0.636385661166448	7.43090538530612	7.07486519226344	2.19856125662021e-10	6.28167513480347e-09	13.2455927487228
ZNF536	-0.596500853873096	6.74664291102041	-7.06844119441634	2.26712755912842e-10	6.46513496254043e-09	13.2155270346587
C17orf92	1.02991784558149	11.8595859318878	7.06401828210844	2.31556338036679e-10	6.57850769647579e-09	13.1948319016671
DAPL1	-0.631896992018251	6.3519554212449	-7.05855155557587	2.37684977448101e-10	6.74498342111207e-09	13.1692584064327
KRT14	-0.949946178963491	7.21068281864286	-7.05547280255996	2.41207006021809e-10	6.82178010491894e-09	13.1548587064873
INPP1	-0.586298660149932	8.28719193072449	-7.05252349188898	2.44629458180504e-10	6.90300853533871e-09	13.1410663131877
LOC91661	1.34641548338244	8.36611370160204	7.04539192624016	2.53105317186709e-10	7.12648917374868e-09	13.1077233427769
CKM	-0.670325140226857	6.49513992314286	-7.03415143462823	2.67059296353401e-10	7.4687285488533e-09	13.0551915415992
RCOR3	-0.573308258988696	9.81403089841837	-7.03320808382425	2.68264482905867e-10	7.494078862112e-09	13.0507840772599
OLFML1	-0.648319595324639	7.41201399489796	-7.02412965217984	2.80141818247621e-10	7.80848628062202e-09	13.0083781879605
LOC400464	-0.598424627873097	7.04427658355102	-7.0216892193995	2.83422572189679e-10	7.89116386897924e-09	12.9969818131903
FOXO1	-0.492592394393306	8.44253099617347	-7.01573936610455	2.91581614819619e-10	8.10933080860861e-09	12.9692024837794
C9orf91	0.522884439107344	8.60334324589796	7.01519849973827	2.92334747925448e-10	8.12127296396213e-09	12.9666776075224
ATOH8	-0.670585111691871	7.29173990358163	-7.01055149611349	2.98885452698841e-10	8.27576210419772e-09	12.9449870469232
SERPINA5	-0.835394236180354	6.65194758437755	-7.01031788420086	2.99218579941155e-10	8.27585148445846e-09	12.943896753369
EDNRB	-0.566525141033897	7.23368425862245	-7.01000594489804	2.99663974716794e-10	8.27904236756112e-09	12.9424409154055
RCBTB2	-0.508940146921771	7.6282706522551	-7.00838998745692	3.01981819115469e-10	8.3339008958533e-09	12.9348994913815
IFITM2	-0.666059365694911	11.3863053857551	-7.00412847164657	3.08179873034518e-10	8.4956047197186e-09	12.9150143800843
SLC19A1	0.601234872221644	6.85385871412245	7.00212623842281	3.11135341503463e-10	8.56766320192741e-09	12.9056729135188
DENND2A	-0.656732939667101	7.36876020261225	-7.00099054008687	3.12824196880487e-10	8.60472346814024e-09	12.9003746747602
TGFBR2	-0.651477992007386	9.1743928057449	-6.98327046452724	3.40382790806746e-10	9.29145015253323e-09	12.8177438799164
PAQR7	-0.493485826091697	7.74424818923469	-6.97327278159586	3.56979223466086e-10	9.71277744020631e-09	12.7711539841078
C9orf24	-0.594772533773576	6.80642351752041	-6.96887449883499	3.64532129078414e-10	9.8968105953042e-09	12.7506646809531
SMPDL3B	0.758260089947415	6.8287993267449	6.95845273238899	3.83066783491651e-10	1.03440401837153e-08	12.7021322547973
LEPREL2	-0.55604071087614	7.14178564589796	-6.9542717083541	3.90762310687258e-10	1.05178791050435e-08	12.6826687213866
MKX	-0.836192582922639	8.62637952264286	-6.95105253514736	3.96791664160886e-10	1.06687199219078e-08	12.6676854627914
ZFP36L1	-0.636039019300302	7.60042857904082	-6.9400223467879	4.18158134012386e-10	1.12071740917038e-08	12.6163643647809
EPHB1	-0.759633103099519	6.8871862632449	-6.93777759245449	4.22644037732266e-10	1.13153130528833e-08	12.6059233507706
EFHD2	-0.600312767683613	9.59829070295918	-6.93373043497948	4.30852646397293e-10	1.15227819696402e-08	12.5871016956792
BST2	-0.778346952802259	8.33630535181633	-6.92447615128771	4.50220783875402e-10	1.20151474301046e-08	12.544077745252
SH3BGRL	-0.707325352629725	9.24229097860204	-6.92289321861834	4.53618993189268e-10	1.20929713742253e-08	12.5367204978609
AKR1B1	-0.688990482457626	8.5970043005	-6.91893451360673	4.6222909779242e-10	1.22851871558071e-08	12.5183234843171
ABCG1	0.682753785142113	7.10708223038776	6.91890296540771	4.62298360642667e-10	1.22851871558071e-08	12.5181768868631
PLAC9	-1.20995335960626	7.59768561520408	-6.91699935193142	4.66496752187023e-10	1.23836375929774e-08	12.5093316375912
PGF	-0.554626728396783	6.4151785485	-6.91168245930656	4.78424196075216e-10	1.26868386709755e-08	12.484630757867
MOSC1	0.840502335195138	10.0520988769796	6.91072691460928	4.80599578997259e-10	1.27310676227299e-08	12.4801922320939
RNF150	-0.668311063968707	9.23481358579592	-6.90921951670544	4.84051241182512e-10	1.28089761986334e-08	12.4731907596418
AKAP7	-0.726273855743585	8.7725847307551	-6.89313236639822	5.22452352137383e-10	1.37411386020239e-08	12.3985024915752
FAM46A	-0.611391780968709	9.75455256539796	-6.89308723159533	5.2256422810854e-10	1.37411386020239e-08	12.3982930264638
COL5A1	-0.6504074738053	8.91865617455102	-6.88989802520297	5.30529704208506e-10	1.39214102089692e-08	12.383493495589
HSPB7	-0.780478552384612	7.66928435058163	-6.88568213415102	5.412442928368e-10	1.41566451046238e-08	12.3639332245704
HIGD1A	-0.566950713060407	9.79072829602041	-6.88548459883935	5.41751546696916e-10	1.41566451046238e-08	12.3630168298358
PER2	-0.657909169520638	9.45230649294898	-6.88241933513471	5.4968349256841e-10	1.43340541523609e-08	12.3487977852092
PCBD1	0.564845309330725	9.28452470710204	6.8747019368229	5.70166673565927e-10	1.48373456152229e-08	12.3130081959929
TNC	-0.833856781436763	8.90537572414286	-6.87207055480953	5.77322159832946e-10	1.50079831104345e-08	12.3008082655308
COL4A2	-0.659382738423725	7.97914370188775	-6.86811780777706	5.88238274723805e-10	1.52759268734176e-08	12.2824850866135
SPARCL1	-0.86302689567883	11.8120892073163	-6.86604053891721	5.94056653520483e-10	1.54110705379678e-08	12.2728572482721
NOTCH1	-0.628320425518904	8.59845069933673	-6.83356511191789	6.92791039657352e-10	1.78249805341993e-08	12.1224697015827
CALML3	-0.565736080541503	6.69439778614286	-6.82995866783287	7.04711641367883e-10	1.80576059605258e-08	12.1057842628656
GPX7	-0.570287139401999	7.2813988024898	-6.82441026178533	7.23448819592258e-10	1.85188133553994e-08	12.0801202350141
ANKRD40	-0.660498083741415	6.97023785696939	-6.82104265817696	7.35061012848175e-10	1.87705644287678e-08	12.0645470249103
JTV1	0.486634109649287	9.2586219340102	6.82090822532818	7.35528375726652e-10	1.87705644287678e-08	12.0639254070657
FADS1	-0.545997547177314	7.51115022490816	-6.82024319383923	7.37844723853829e-10	1.88105414050784e-08	12.0608503629749
KIAA0367	-0.71500294083746	9.57731220564286	-6.81387991432858	7.60376827671749e-10	1.93456522301962e-08	12.0314324738972
FCER1A	-0.669643889230333	7.36625101945918	-6.80948627495026	7.76330746803832e-10	1.97315431756038e-08	12.0111260089555
CCT3	0.607046310587139	10.0912705280918	6.80757462584964	7.83375254400409e-10	1.98904368743812e-08	12.002292215188
TTYH3	0.55811137163494	8.34561719685714	6.80688687115541	7.859251079435e-10	1.99350022829835e-08	11.9991142919415
RASSF5	-0.571499062605822	7.83688562230612	-6.79475985671981	8.32259918608026e-10	2.1014083271841e-08	11.9430973708925
WWC1	0.668322908305955	8.86787833818367	6.79465919771406	8.32655615570833e-10	2.1014083271841e-08	11.942632556277
SYDE1	-0.512752971901347	7.23512354958163	-6.7937941091809	8.3606402081131e-10	2.10788965086156e-08	11.9386379244736
BAIAP2L1	0.643452878282487	9.06364201177551	6.7934582788011	8.37390893884579e-10	2.10911525742857e-08	11.9370872430849
TSPAN7	-0.628400890648412	7.35401390532653	-6.78818587713427	8.58497614685047e-10	2.15794300220332e-08	11.9127457354167
TRAF5	-0.488202647739241	7.24858130765306	-6.78313586518365	8.79207526709748e-10	2.20558000150407e-08	11.8894372476317
KRT222P	-0.538943333676226	6.51369717123469	-6.78279317033212	8.80630689275163e-10	2.20694320391176e-08	11.8878557524181
COL4A3	-0.4952742085754	7.02374348206122	-6.78183829008244	8.84608209966453e-10	2.21469875800583e-08	11.8834492458131
ADD3	-0.549372370637549	7.5183403967449	-6.76907728809713	9.39501900612623e-10	2.34510892326052e-08	11.8245820137957
ETV5	-0.612925081808343	7.91573472478571	-6.76280294285119	9.67715302585196e-10	2.40834385720756e-08	11.7956526388369
TMTC4	0.566030413215995	7.19803979155102	6.75591018399323	9.99676715459115e-10	2.48295941425816e-08	11.7638830111167
EDN3	-0.5318004321382	6.51298853602041	-6.7447902426956	1.0534553963346e-09	2.60878401504933e-08	11.712654316185
FZD4	0.674335042209041	9.81634327362245	6.73875609738558	1.0838262238411e-09	2.67870587697318e-08	11.6848682270578
C9orf152	0.757101420383748	10.6873470538878	6.73707534929798	1.09243890758736e-09	2.69733488540714e-08	11.6771303034289
SLC25A39	0.493773319174274	10.9089274295918	6.71571330686952	1.20798779326185e-09	2.9709393903693e-08	11.5788435624076
RARRES1	-1.18583242164493	8.38960445894898	-6.71212265974917	1.22856329377176e-09	3.01563001835208e-08	11.5623341537722
DPYSL2	-0.712723702636676	9.98646050837755	-6.70965049107453	1.24293075091885e-09	3.04791405841157e-08	11.5509692625341
C17orf91	-0.757546437958712	8.02679370521429	-6.7079850958317	1.25270308816134e-09	3.06887789742338e-08	11.5433140796061
LOC645176	0.700499790759235	7.15549240727551	6.70741818927398	1.25604693966577e-09	3.07406766131273e-08	11.5407083862031
CYorf15B	0.64448664592612	7.81241087114286	6.70488340014436	1.27110652982065e-09	3.10789263226909e-08	11.5290586275201
SCGB2A1	-0.818629793213819	7.7334247182551	-6.70310117958359	1.28180181252452e-09	3.13083336929731e-08	11.520868599916
C7orf24	0.67546204722251	8.44021039205102	6.69483306854657	1.33259581908417e-09	3.248736512881e-08	11.4828837143708
MCAT	0.540499178970017	7.16128992446939	6.69346978529175	1.34116010066869e-09	3.26644099858007e-08	11.4766222490784
MS4A8B	1.14253649825685	7.36647430778571	6.69207053433297	1.35000696178934e-09	3.28479870450509e-08	11.470196074091
LPHN2	-0.718196050378964	7.33216498726531	-6.68409384795567	1.40155392992929e-09	3.40361876923583e-08	11.4335719332921
S100A4	-1.07522756320904	10.3082948517755	-6.67762141728915	1.44480713829636e-09	3.49849728487477e-08	11.4038662698224
LRRC45	0.521715602189919	7.66349082762245	6.67585271487923	1.45685481004941e-09	3.52087280972056e-08	11.3957505390651
DSC2	0.647867097358106	7.84246313190816	6.67098360406637	1.49053695587357e-09	3.59880751444122e-08	11.3734126247734
FCHSD2	-0.52805699698218	7.27101059136735	-6.66785962262133	1.51255161704517e-09	3.64494427139242e-08	11.3590839827569
RAB11FIP2	-0.680701581598433	8.2404088207551	-6.66292596348052	1.54797584469353e-09	3.72315647554957e-08	11.3364600362146
TUBB6	-0.618380058490218	8.13172901763265	-6.66186980181541	1.5556651874632e-09	3.73806675217449e-08	11.3316176755192
CMTM4	0.646459847843982	8.81600650792857	6.65805183465857	1.58377821098947e-09	3.7983422754189e-08	11.3141151853594
RASL11B	-0.74776752309952	7.88851363971429	-6.65411070520528	1.61332521165787e-09	3.8622377215751e-08	11.2960520073228
PODN	-0.794234231149932	9.45559013981633	-6.65408765509367	1.6134996142114e-09	3.8622377215751e-08	11.2959463746405
OLFML3	-0.638137710982181	7.96206226044898	-6.63801558062971	1.73975757877959e-09	4.14862724536738e-08	11.2223255074867
SH3PXD2A	-0.58871566529074	9.92870364059184	-6.6368776847553	1.74905821859177e-09	4.16684467916364e-08	11.2171157080774
RASIP1	-0.611695125607994	7.79428412997959	-6.63530772527754	1.76197112269574e-09	4.18993608160509e-08	11.2099282769149
PTP4A2	-0.499447101221206	11.4704160535714	-6.63529315157003	1.76209143191157e-09	4.18993608160509e-08	11.2098615600156
PQLC3	-0.489177978516297	8.28712855440816	-6.63243381141837	1.78585377519292e-09	4.23840376579846e-08	11.1967728657142
HSD17B4	0.59849775790439	10.6204604150204	6.63192698746996	1.79009864078684e-09	4.24446261841008e-08	11.1944530886226
ATP8B4	-0.955865624575832	8.52944558903061	-6.63127194706695	1.79559966740154e-09	4.25348567105147e-08	11.1914550106371
HIST1H4H	0.936877012503261	7.71974046202041	6.63087062808069	1.79897819811441e-09	4.25746859225453e-08	11.1896182542958
C10orf116	-0.89721159426032	11.8813842180918	-6.62640924103411	1.83696272261192e-09	4.33917578714149e-08	11.1692021974615
ZNF75	-0.536868811106474	7.55088793826531	-6.62358524913816	1.8614151644276e-09	4.39279970036037e-08	11.1562818086257
LOC646783	0.562343890455456	7.69940770812245	6.61779878486509	1.91252905947065e-09	4.50032596819517e-08	11.129813936903
CAMK2B	1.03723075387875	8.86272565509184	6.61415081547531	1.94546364957598e-09	4.56537896288709e-08	11.1131322442142
ARHGAP10	-0.600807878176442	7.73126040838776	-6.61136680838891	1.97097497087652e-09	4.61660860125195e-08	11.1004036785515
GABRP	-0.987815304588437	7.62029646808163	-6.60956136769689	1.98769570893907e-09	4.64709548503685e-08	11.0921502320704
LTBP4	-0.800640564326377	9.99707239158163	-6.60454891471814	2.03485639700488e-09	4.74408992335171e-08	11.0692406277926
SLC4A11	-0.650749067058668	7.45270540136735	-6.60243079558745	2.05511615315564e-09	4.78687500631962e-08	11.0595616655184
LRRC56	0.487173594774448	6.99763253130612	6.5958175174081	2.11966423425625e-09	4.92308736631912e-08	11.0293492012223
SERPINB1	-0.517414450557582	6.92947946460204	-6.59563788384638	2.12144520568882e-09	4.92308736631912e-08	11.0285287139153
CASP1	-0.490380462472836	7.29367913185714	-6.59258651626159	2.15192491139809e-09	4.97999892318566e-08	11.0145927044335
TP53INP1	0.782273219444594	8.78010351616327	6.5913257803048	2.16464427472359e-09	5.00481716826875e-08	11.008835469171
FAM89A	-0.510636301937417	7.78673195655102	-6.5885738034528	2.19266731489955e-09	5.05502092832545e-08	10.9962698398953
SLC39A2	-0.623612610487177	6.32037039239796	-6.58840300406402	2.19441831736682e-09	5.05502092832545e-08	10.995490029424
LOC648868	1.37624999680096	8.00298783403061	6.58039829103112	2.27805041339842e-09	5.23325757055977e-08	10.9589519565731
LOC728492	0.540351401724905	9.71869037845918	6.57646864850384	2.32025228276949e-09	5.32532925576902e-08	10.9410210426792
IRAK3	-0.550796271444587	6.98072016357143	-6.57477733599497	2.33865296718467e-09	5.35775783879403e-08	10.9333048653001
ACTN1	-0.725084545950452	11.2328645342041	-6.56859532922207	2.40714597443049e-09	5.49960509240103e-08	10.9051075264027
PPIC	-0.555666729916123	8.51478190941837	-6.56587473539057	2.43791342934601e-09	5.55977238987035e-08	10.8927015934974
ALKBH2	0.529767676838334	8.28294123770408	6.56187240963066	2.48388403301233e-09	5.65946547249294e-08	10.8744545421434
COPG	0.54011418568753	9.86388405213265	6.55531473486968	2.5610643766663e-09	5.82473807371269e-08	10.8445666280211
LBA1	-0.548264520803996	7.77242726320408	-6.55284100933474	2.59079056100144e-09	5.88700833453643e-08	10.8332951221528
SLIT1	0.50253098886267	6.53097157396939	6.53542019507968	2.81001268658004e-09	6.3506286716709e-08	10.7539639622672
TRIM22	-0.633355456245109	7.52773703202041	-6.53073731480248	2.87200461724245e-09	6.48488819335231e-08	10.7326529624384
C1orf116	0.790897671011736	11.618933696102	6.52973416643325	2.8854590495994e-09	6.50940878761245e-08	10.7280885754235
PABPC1L2B	0.854900876394612	7.56135182893878	6.527864767609	2.91069823235911e-09	6.56044706711236e-08	10.7195834232649
RPL34	0.62644711436767	9.31330032873469	6.52513141898723	2.94799502453524e-09	6.63259221394537e-08	10.7071492893439
SPOCK1	0.766526303717084	11.7422862840102	6.52489819680377	2.95119914629101e-09	6.63385141432405e-08	10.7060884443759
LOC645688	0.521096596461103	10.8099033989082	6.52464652869953	2.9546605481763e-09	6.63568616934205e-08	10.7049437120329
TNFSF12	-0.55080700002303	7.86357058278571	-6.51763614956055	3.05270931232467e-09	6.84363412055199e-08	10.6730633681566
CSF3R	-0.559867735943934	7.09905491960204	-6.51411511306184	3.1031615272076e-09	6.95052768495802e-08	10.6570561804367
TFCP2L1	-0.715039891391132	7.23658295123469	-6.50911256613037	3.17626195831554e-09	7.09525445114012e-08	10.6343196318289
IFRD2	0.516718288489355	7.77687660646939	6.50804401361716	3.19209552445534e-09	7.12428010022123e-08	10.6294639530571
LDB2	-0.616759339422858	8.73748199371428	-6.5054736484959	3.23050278667054e-09	7.20359048057041e-08	10.6177850700832
MYRIP	0.506007319272491	6.62386988840816	6.50184945072946	3.28543378037876e-09	7.30659501902319e-08	10.6013209977559
TRIP13	0.515907357014778	6.64011300162245	6.50115738291023	3.29602773373817e-09	7.32366268632027e-08	10.5981774689
SLC10A7	0.89765832062799	7.54166229703061	6.49944681624857	3.32235758786605e-09	7.37563384506263e-08	10.5904082515076
HSD17B13	-0.493386592651889	6.30569818591837	-6.49805819209953	3.34388470624836e-09	7.41686045454876e-08	10.5841018547126
PI15	-1.16302196043111	8.65289870540816	-6.49755914469439	3.35165479856433e-09	7.4275275862884e-08	10.5818355746293
EYA1	-0.565632566830508	6.85265606072449	-6.49526421364646	3.38761681155277e-09	7.50059623429945e-08	10.5714146874976
MBP	0.488298310056065	9.81883478358163	6.49236818746435	3.43354268012179e-09	7.59557774898899e-08	10.5582663988323
ADM2	0.507927918597567	7.66134915223469	6.48538596817508	3.54681335208643e-09	7.82544940637117e-08	10.5265758329099
KDELR2	0.562955478048242	9.11458694886735	6.47655455725874	3.69538414815648e-09	8.1175487513707e-08	10.4865115405184
LRRC17	-0.628852993543676	7.25429104057143	-6.47526050488465	3.7176643400259e-09	8.15221395401133e-08	10.4806427993502
TWIST1	0.602947307123861	7.19395243436735	6.47319688007451	3.75346943293178e-09	8.22354010432547e-08	10.4712848815145
DPYS	-0.684680011789654	6.60923977095918	-6.47165226516602	3.78049214324973e-09	8.27551709472625e-08	10.4642812913116
PTK6	0.830564870591484	7.26710284390816	6.46989579224932	3.81145487855897e-09	8.33602066988059e-08	10.4563179005745
COL6A3	-0.692319911861798	10.5918139127959	-6.4687234411064	3.8322601157992e-09	8.37422275826992e-08	10.4510032432323
MAPK6	0.495744386834856	8.60925230282653	6.46642683827216	3.87334270480705e-09	8.45662968605655e-08	10.4405930878618
TGM3	1.09267376105954	7.30192297606122	6.46292882839971	3.93675402956128e-09	8.58014001612288e-08	10.4247399581371
RUSC1	0.550459461464579	11.0512227007143	6.4552433970244	4.07969839710765e-09	8.86522594044361e-08	10.389921249596
ATL3	0.522599755022598	8.00666288645918	6.45025221122269	4.17526523074038e-09	9.05350212621624e-08	10.3673176214817
LEF1	0.664855892749675	7.57896267294898	6.4492954427323	4.19383556850477e-09	9.08519508389558e-08	10.3629854928653
TP53INP2	-0.533237660637115	9.19427781467347	-6.44902796351643	4.1990417668068e-09	9.08862482848277e-08	10.3617744262023
RNF144	0.548886673792268	8.71121139367347	6.43408694045057	4.50021890893011e-09	9.65718490585293e-08	10.2941578420668
SLC16A9	-0.661357706439807	8.08365277942857	-6.4322267234531	4.53917956948685e-09	9.73246655385873e-08	10.2857437115602
LHPP	-0.546312601215122	8.01188321097959	-6.42648486634806	4.66155125240755e-09	9.98630868641296e-08	10.2597783231075
PHLDA3	-0.524599112156453	7.50939239773469	-6.42376720625016	4.72060111885222e-09	1.00783829504278e-07	10.2474919823445
BBX	-0.526287557377223	8.83286988584694	-6.42301447679403	4.73708682026545e-09	1.0104979589556e-07	10.2440893182949
AXL	-0.595746009109517	8.62236350727551	-6.41967140806748	4.81099386205303e-09	1.0236521800124e-07	10.228979138473
OSR1	-0.666500960225553	7.58387629843878	-6.39512663495772	5.38962848656196e-09	1.14000185677819e-07	10.118137874467
RBM38	-0.520413355254671	7.31468826682653	-6.39370608501411	5.42514514319459e-09	1.14654752369149e-07	10.1117281163358
ADAMTS1	-0.701277704617553	7.42251588711224	-6.36930399624845	6.07260628186637e-09	1.27265999320718e-07	10.0017125855715
PEG3	-0.566506959249021	7.37059526918367	-6.36576615907459	6.17260008618613e-09	1.29253627514245e-07	9.98577672873686
ZNF452	0.588038695223818	7.02687339269388	6.36509336011606	6.19179928447154e-09	1.29439564041878e-07	9.98274658004728
IER3	-0.741564580548019	9.03843636223469	-6.36268692868056	6.26095374683802e-09	1.30776257862763e-07	9.97190958268313
PHF12	0.499052122302915	8.39882322035714	6.35262749377366	6.55838572548693e-09	1.36195086348978e-07	9.92662670718869
CYBASC3	0.674178159434595	9.21794936217347	6.34947407020273	6.65446465078807e-09	1.38076013424044e-07	9.91243754699986
ISL1	-0.729463360552364	9.77870242211224	-6.34381602493439	6.83035031258141e-09	1.4160840325737e-07	9.88698587179317
ACACA	0.552156771934813	10.6538660134082	6.3403941448861	6.9389413669172e-09	1.43740943955809e-07	9.87159772696815
RHOQ	-0.77924752077184	10.367001170551	-6.33578551151281	7.08789065077468e-09	1.46463611915431e-07	9.85087820289547
ITGA8	-0.660516241936984	6.70925605607143	-6.33327503076348	7.17035172030395e-09	1.4804563230909e-07	9.83959419466203
NT5C	-0.500623328214251	8.86976689709184	-6.33128285605894	7.23646137632349e-09	1.49165053481061e-07	9.83064116805954
GRRP1	-0.598315743497611	8.05926169408163	-6.3297257907463	7.28855062099501e-09	1.50115419440296e-07	9.8236443794845
NSUN7	0.544327797662323	7.6675745845	6.32951850837029	7.29551279054885e-09	1.50135548698694e-07	9.8227129946459
STYXL1	0.575872889993478	9.71156588156122	6.32819608367715	7.34008497589426e-09	1.50788553240704e-07	9.81677122332619
B4GALNT4	0.743512384621035	6.85416543670408	6.32234501256884	7.54054186570932e-09	1.54544144806523e-07	9.79048803794448
MGST3	-0.566471817491085	10.8694670225204	-6.31172536885714	7.91826674591523e-09	1.61625418704662e-07	9.74281016420389
CMIP	-0.582352101435024	10.0261657747959	-6.30775207828318	8.06434016525646e-09	1.64206199176642e-07	9.72498031169069
MYOM1	-0.809713230712735	8.48709084669388	-6.30747539135031	8.07461071184682e-09	1.64206550481455e-07	9.72373887403647
CDC14B	-0.504665252484569	7.84560375760204	-6.30739899204821	8.07744890752273e-09	1.64206550481455e-07	9.72339609001333
MGC39900	0.790992547375055	8.62326590267347	6.30025203765757	8.34735478517466e-09	1.69145187512836e-07	9.69133723145812
ARMCX4	-0.52122054804085	7.45117681859184	-6.29166960721928	8.68325277734603e-09	1.7538492686997e-07	9.65285945208174
ZNF334	-0.54534939658931	7.19117445963265	-6.28849735505316	8.81075492918947e-09	1.7781705402546e-07	9.63864281076725
SDC1	-0.679470996898301	7.84265650635714	-6.28566007483356	8.92635755871486e-09	1.79716376980675e-07	9.62592992287109
ABHD12	0.753501662747935	8.90510000488776	6.28191303331971	9.08132379415491e-09	1.82397188711105e-07	9.60914440762077
GAL	0.588001158681011	6.55471124421429	6.27090977720581	9.55189167633554e-09	1.91541770257836e-07	9.55987785653272
NCALD	0.911845817652763	9.55544403639796	6.26731278773302	9.71087778185786e-09	1.94264019167214e-07	9.5437804308812
MUC4	-0.495811256144284	6.27045180763265	-6.26526471505527	9.80256564256957e-09	1.95941961521514e-07	9.53461654241733
CLIC4	-0.668644413912645	8.34536840790816	-6.26192802994269	9.95377441611064e-09	1.98647879874743e-07	9.51968961114956
PLCH2	-0.615406363883091	8.49533615852041	-6.26038059481026	1.00246784357747e-08	1.99903881748684e-07	9.51276817976986
PDE5A	-0.889875345253367	10.4412487056122	-6.2584932258739	1.0111833107978e-08	2.01481688122904e-07	9.50432726161621
COL4A1	-0.761664924489786	10.1879573038878	-6.25535400292454	1.02584542977559e-08	2.03966633894674e-07	9.49029004658167
PLEKHA2	-0.574155217893088	8.32122127030612	-6.25062870237387	1.04831182543893e-08	2.07888936387043e-07	9.4691662427702
NPTN	-0.527268274685786	11.3284870744082	-6.24368834126413	1.08219234338914e-08	2.1393126183026e-07	9.43815264597432
TSPAN4	-0.550408197343762	8.14857793612245	-6.24139822173641	1.09360720606617e-08	2.15847603236632e-07	9.42792227626522
EFEMP1	-1.01636612981052	8.90685436016327	-6.23706954794959	1.11550837085786e-08	2.19651828817427e-07	9.40858970259561
TCEAL3	-0.529041435040845	11.644864655398	-6.23198704194891	1.1417762664718e-08	2.2429600172836e-07	9.38589771189469
ENPP2	-0.52799921911647	7.52581047384694	-6.23105801815989	1.14664326171096e-08	2.25075844000635e-07	9.38175073246246
ITPR1	-0.819873281202522	8.54071787939796	-6.2304842459707	1.14965937086007e-08	2.2549143844719e-07	9.37918965858326
LOC730051	0.538512821938727	7.55221738815306	6.22653622287394	1.17062589648777e-08	2.28887928599316e-07	9.36157011154729
PTGS2	-0.944151207902648	9.91980839157143	-6.21314421250216	1.2445945301962e-08	2.42594393041973e-07	9.30183893832311
KRT19	-0.924840715730985	9.82583592678571	-6.2087417346769	1.26990331525876e-08	2.4715713069639e-07	9.28221505671026
COL9A2	1.44938393747675	9.86647913263265	6.20872965409043	1.26997345717789e-08	2.4715713069639e-07	9.28216121619556
CLDN3	0.811862555800088	8.71386450342857	6.20730046896874	1.27829856612354e-08	2.48584479300582e-07	9.27579197164967
NELL1	-0.620199017416341	7.26726454739796	-6.20511688595206	1.29112213487227e-08	2.50689550119239e-07	9.26606193220393
MMP28	-0.52103944803694	6.90382797172449	-6.20245345055487	1.30693558212956e-08	2.53563696931957e-07	9.25419567356858
ADCY4	-0.510957835704474	7.67686842061225	-6.20086882075558	1.31643436504349e-08	2.55209215467395e-07	9.2471368033427
CLCA4	-0.536318614574533	6.33412310426531	-6.20029867571703	1.31986862572257e-08	2.55283148379926e-07	9.24459723381671
RGL1	-0.577386635586265	9.2985363467551	-6.18965738801481	1.38561188750532e-08	2.66958330709977e-07	9.19721681622775
ARPC3	0.499159236422862	10.6668770742755	6.18839162318434	1.3936437054868e-08	2.67899969316795e-07	9.19158333642126
IMPDH2	0.764995460869622	10.4700730751327	6.1881932628813	1.39490654012369e-08	2.67937407852549e-07	9.19070054889985
F5	1.33403023478792	7.50842443458163	6.18792101276311	1.39664162172447e-08	2.68065430165111e-07	9.18948894034422
C20orf45	0.494014433462412	7.89877885823469	6.17597441953723	1.47491073570975e-08	2.81794445666526e-07	9.13634522987775
PTN	-0.515746681277268	8.63799439170408	-6.17267250364583	1.49729598064132e-08	2.85636250725233e-07	9.12166474080842
SYT11	-0.685586535821379	8.98704589723469	-6.163483402485	1.56137153801621e-08	2.96956530725357e-07	9.0808275605924
IFFO	-0.52747839066536	7.61580452660204	-6.16257678430967	1.56783801619665e-08	2.97960488441735e-07	9.07679991009767
CEACAM6	-0.965311395391135	6.85640885666327	-6.15861772878609	1.59638684437729e-08	3.02927083041216e-07	9.05921484767082
KIAA0513	-0.519214885767926	7.89414314593878	-6.15490254693591	1.62364289827548e-08	3.07866256584572e-07	9.04271750886243
PYCARD	-0.677033602482831	8.8477485752551	-6.15192034447933	1.64585299478999e-08	3.11371555258685e-07	9.02947813794479
FBXO25	0.517301659186876	7.46613905813265	6.15015809101132	1.65911795916188e-08	3.1340838195433e-07	9.02165600633012
EVI1	-0.760078636370707	8.15171156303061	-6.14761125908983	1.67847506612114e-08	3.16826377040745e-07	9.01035309768961
PTHR1	-0.515044163807039	7.19951932440816	-6.14514724815156	1.69741451138578e-08	3.19679732977656e-07	8.99941970897023
DDEF1	-0.486360592646674	9.17539846108163	-6.13992689561185	1.7382390324211e-08	3.27112475862829e-07	8.97626216316758
CSK	0.488468761191223	9.83529809017347	6.13875722123379	1.74751807104362e-08	3.28376317080152e-07	8.9710746621082
FAIM2	-0.651204196608431	7.84252990767347	-6.13806059627253	1.75306758370843e-08	3.28926353065891e-07	8.96798534016895
ZNF615	0.651057694747939	9.73339911176531	6.13603641200198	1.76929156779385e-08	3.31705870506904e-07	8.9590095693418
NEDD4L	0.847688109179487	10.3593896210612	6.1320653972271	1.80155066285085e-08	3.37266417375197e-07	8.94140482874659
DAPK1	0.555057219642764	7.12619731277551	6.12531443269718	1.8577287134263e-08	3.47265145342862e-07	8.91148726266421
SLC35E1	0.628440530897871	9.70466852328572	6.12316771246478	1.87595179400004e-08	3.50410474343149e-07	8.901976914036
ZSCAN2	0.492772214137768	7.82530645880612	6.12242665987897	1.88228325592926e-08	3.51331530939296e-07	8.89869426319563
DUSP3	-0.690518860678397	10.0020766564796	-6.11785002331	1.92185475706264e-08	3.57653178306182e-07	8.87842497321002
COCH	-0.809273021591916	8.18941816729592	-6.11675895653159	1.931408942073e-08	3.59164749598541e-07	8.87359378123165
ADRB2	0.679948389362018	9.15290079467347	6.11614412819797	1.9368134366683e-08	3.59902976831562e-07	8.87087151886596
CKB	-0.619008566706215	10.9425017705204	-6.1118511407775	1.97496744198445e-08	3.66179107536008e-07	8.8518669341097
PSAT1	0.693075965159064	8.18995727907143	6.11123669749491	1.9804885660242e-08	3.66660783522385e-07	8.84914734577655
PDLIM3	-0.779031066989134	9.35124653520408	-6.10493388574019	2.03800850784761e-08	3.76753731966582e-07	8.82125748003905
PPP2R2B	-0.516362601067359	7.42566047708163	-6.09662853913046	2.11632395512454e-08	3.90081577797605e-07	8.78452599244994
SHRM	0.581473269213824	9.82328684643878	6.09204459951056	2.16081063359012e-08	3.97306508826108e-07	8.76426247094886
AUTS2	-0.529003554437637	8.77486711488775	-6.08204699047294	2.26105735105774e-08	4.13417527030864e-07	8.72009121184571
SLIT3	-0.592050020120817	6.81203277483673	-6.08057770437194	2.27617107837147e-08	4.15877841748192e-07	8.7136023762332
COL6A2	-0.716319963784439	9.19684586481633	-6.07800470677099	2.30287820331775e-08	4.20145473515849e-07	8.70224089236011
APOF	0.798117548802697	6.95247285388776	6.07554111763809	2.32873891265773e-08	4.24554828218981e-07	8.69136454107448
PAGE4	-1.03530070529378	8.24706927590816	-6.06973076978263	2.39086962767099e-08	4.34858603822883e-07	8.66572063110018
SELENBP1	-0.538179092460664	8.27354863820408	-6.06960887875531	2.39219035826987e-08	4.34858603822883e-07	8.66518278443706
CTHRC1	0.632977030917431	7.12690997215306	6.05985995567814	2.50018394313629e-08	4.53832231530513e-07	8.62218121250594
GSTA1	-0.659857967289003	6.55191863381633	-6.05804296166042	2.5208361074175e-08	4.57105255042897e-07	8.61417006987245
DNAJC15	-0.58620852644198	7.26482106735714	-6.05779375882857	2.5236816480683e-08	4.57105255042897e-07	8.61307141692796
KIAA1553	0.556328398868754	7.24112386888776	6.05594584626539	2.54488112279732e-08	4.60280373803125e-07	8.60492521758555
MAP1A	-0.753269882350716	8.0065673035	-6.05244059843412	2.58557680954045e-08	4.66967457481149e-07	8.58947603003792
CPXM1	-0.578805414382007	6.85267356890816	-6.05100422554203	2.60243755200819e-08	4.69674449134371e-07	8.583146463093
GBP1	-0.591948095260322	7.17540233522449	-6.05077588270031	2.60512789355306e-08	4.69821986611589e-07	8.58214030276978
TMED3	0.49026269176445	12.0194790629592	6.04817456199213	2.63597076527741e-08	4.74361281332489e-07	8.57067916477334
ALS2CR13	0.67150494410561	9.5320010782551	6.04185062677495	2.71245922222106e-08	4.87426590606286e-07	8.54282589769398
KCTD9	-0.638492074569316	7.61811164638775	-6.03416961919437	2.80830617083828e-08	5.03928244646989e-07	8.5090132917956
SLC40A1	-0.747575816178182	9.09573221038776	-6.03388642798873	2.81190298882902e-08	5.04212997696675e-07	8.50776702764223
TLN1	-0.60799949498392	8.85406005181633	-6.02645831491959	2.90788487332732e-08	5.19937276780394e-07	8.4750869871499
PAQR6	0.579376673105608	7.29877958877551	6.02479588205283	2.92980379807959e-08	5.23483319648324e-07	8.46777561100028
TARP	1.27951090676619	8.53881138039796	6.02012048094208	2.99232426382742e-08	5.33893644967103e-07	8.44721813720643
LOC730413	0.671857946885702	6.71403833128571	6.01548619837172	3.05559092054742e-08	5.44794270311674e-07	8.42684864758571
PGCP	-0.524410236084311	9.23899696432653	-6.01239405799562	3.09853520530931e-08	5.50809553650324e-07	8.41326146462963
MB	0.712651938012606	8.72660967603061	6.00922142169498	3.14321509897549e-08	5.57248720656531e-07	8.39932389566844
C16orf70	0.499889855930901	7.33399912009184	6.00808679701075	3.15934741186251e-08	5.59318201651256e-07	8.39434024331527
CCL3	0.662668682943506	7.0451317385	6.00365084577108	3.22320479180824e-08	5.69818995118403e-07	8.37486019468983
FBP1	0.842819293467628	9.65064528527551	5.99959070458554	3.28276518964755e-08	5.78316976686514e-07	8.35703626259215
TRIM36	0.830013803642329	8.71271068211225	5.99958830797052	3.28280066491906e-08	5.78316976686514e-07	8.35702574313805
PLS3	-0.705902141322901	8.23716329469388	-5.99142103376873	3.40591329921656e-08	5.98743805354917e-07	8.3211883702125
AMOT	-0.582806151424162	7.68983215988776	-5.99013630845722	3.4256884850301e-08	6.0179846873575e-07	8.31555313767236
SERPINF2	-0.528154288528463	7.20220540434694	-5.98566049503604	3.495469565409e-08	6.13198248376574e-07	8.29592507799714
CDR2L	0.621399224197742	8.72830300086735	5.98228985274858	3.54894220827727e-08	6.21570813817803e-07	8.28114805710799
LOC643824	-0.556131237781831	6.70221015287755	-5.97873850308226	3.60615286854864e-08	6.29971802649103e-07	8.26558296340247
KIT	-0.506381651363319	7.06082729911224	-5.96744707632785	3.79415212658499e-08	6.5961985031147e-07	8.21612253316088
BCAT2	0.50201184045024	9.46632446810204	5.96633219631749	3.8132297393276e-08	6.61997794053787e-07	8.21124131357679
RBMS1	-0.60462423842764	8.76330120338775	-5.95265392035552	4.0551168362192e-08	6.99633156488272e-07	8.15138890980967
ZNF217	0.567135881112996	7.9034720165	5.95108477208124	4.08381339387251e-08	7.03698428743938e-07	8.14452682814209
KCNG3	0.731417621307695	6.7107373505	5.94985771454716	4.10639297445763e-08	7.07021099226109e-07	8.13916133882156
ANXA2P1	-0.622321237445891	7.54489675580612	-5.94942119196869	4.11445519639095e-08	7.07923340580681e-07	8.13725270395854
GPR98	0.495082522249024	6.94375237845918	5.94828692920807	4.13547702222385e-08	7.11052615349605e-07	8.1322936011462
MELK	0.546790716189485	6.59392567177551	5.94547824909778	4.18798763865065e-08	7.1958806783007e-07	8.12001568547411
RORC	0.673246767318991	7.6891222967449	5.94018449365426	4.28874883796232e-08	7.36396669056281e-07	8.09688181899951
BVES	-0.551294032993045	7.50014884152041	-5.93636088549024	4.36300748837713e-08	7.48123074869642e-07	8.08017852438232
BPHL	0.491576912204698	9.40768931435714	5.93578352250007	4.37432991779229e-08	7.49040548243941e-07	8.07765677171605
TMEM16A	-0.492332358546719	7.30959968946939	-5.9313596010896	4.4620505417487e-08	7.63019767486762e-07	8.05833818431518
VEGFA	-0.916580368389395	8.78939161573469	-5.93047669274922	4.47976355270429e-08	7.65526897024112e-07	8.05448346565414
CACNA1H	-0.707186370614945	9.70012291170408	-5.91884183854848	4.7197484467541e-08	8.05439520648117e-07	8.00371160533261
TSC22D3	-0.698616519526292	10.1367384443878	-5.91236357462696	4.85880835895057e-08	8.26359772831417e-07	7.97546223096968
NELL2	-1.30069983773142	7.69737392820408	-5.91024885459698	4.90506893667027e-08	8.3366232618774e-07	7.96624385022125
PCDH18	-0.782832463525859	8.52671629466326	-5.90036505682758	5.12709197204629e-08	8.68455295143505e-07	7.92317951043943
ZDHHC14	-0.505556912885702	8.01848237697959	-5.89316097178056	5.29512029980767e-08	8.95707267976907e-07	7.89181229786797
C19orf10	0.568297976376794	9.55178227615306	5.89122179036577	5.3412676552629e-08	9.02904584905156e-07	7.88337202972226
LMCD1	-0.557663640006517	7.26707319970408	-5.88929242724564	5.3875739278736e-08	9.09506591888541e-07	7.87497580081598
LOC728411	0.558922119630163	6.97775571880612	5.88810317558693	5.41631342182118e-08	9.13129290993321e-07	7.86980104809486
CDH2	-0.720412052984353	7.25137676668367	-5.88569999751081	5.4748497433705e-08	9.21183733248626e-07	7.85934568783889
TMOD1	-0.525096856504997	7.37107870144898	-5.88529164864909	5.48485792097546e-08	9.22206071083046e-07	7.85756931048412
HIST1H2BG	0.609431716935245	6.883161013	5.88079968789536	5.596145696269e-08	9.39658038397618e-07	7.83803248296874
LEPREL1	-1.22791978851934	9.89298563741837	-5.87880056592702	5.64638508489059e-08	9.4745964039843e-07	7.82934000459821
SGCE	-0.565045525240327	8.49611338008163	-5.87802682461083	5.66594861895455e-08	9.50106865341537e-07	7.82597603962178
FFAR2	0.806895521041723	6.7771857862551	5.87509841521427	5.74059702509494e-08	9.61339232119704e-07	7.81324621379059
FOXF2	-0.707107984149064	6.81343303558163	-5.87391088820039	5.77114333052004e-08	9.65809883852072e-07	7.8080848812721
MSN	-0.617537633370706	10.0329632918367	-5.86579294303751	5.98428265867985e-08	9.97486476914569e-07	7.772815272538
KLHDC5	-0.617709099262495	8.47344781960204	-5.85973551774755	6.14834786911653e-08	1.02415308528989e-06	7.74651304911204
PDK4	-1.09212186097218	8.2810848520102	-5.85137172524885	6.38217258920371e-08	1.06028597068056e-06	7.71021758755357
LFNG	0.742823069941329	10.0860903093367	5.84329523275642	6.61625589178944e-08	1.09627077477827e-06	7.67519245295364
TMEM125	0.561489695332467	9.35238496430612	5.83627081759335	6.826696281424e-08	1.12890245824524e-06	7.64474871418995
HSPB3	-0.532833145806169	6.42384201406122	-5.8354575024704	6.85148302527309e-08	1.13225496160738e-06	7.64122495191232
MFGE8	-0.5496048581269	11.4454612615306	-5.82850733082451	7.06693855336915e-08	1.16249980688406e-06	7.61112233469057
MAL2	0.719963644245547	8.35642639713265	5.80461083451489	7.85979391521143e-08	1.28785623877854e-06	7.50775389013993
DSE	-0.65063561291395	8.34944124731633	-5.80392109104565	7.88393161714404e-08	1.29096807146002e-06	7.50477333745346
H3F3B	-0.506842187168621	9.56757283978571	-5.79127301141584	8.33969536615987e-08	1.35850388282783e-06	7.45014834932079
ZYX	-0.504390080415035	9.18175564721429	-5.77626404079828	8.91421114895987e-08	1.44458592301555e-06	7.38540237152509
MSMB	-1.12855344278401	12.692398204551	-5.76731163086525	9.27522852827277e-08	1.49632400553216e-06	7.3468223891502
LOC653505	0.494299344126905	8.66965396067347	5.76689995451193	9.29217099060966e-08	1.49809383978428e-06	7.34504899415184
LOC645018	0.485527382296393	7.02324799561224	5.75789046009612	9.67066419096224e-08	1.55511719163127e-06	7.30625397529935
CYP4X1	-0.687571908528901	8.07118182131633	-5.75612557529601	9.7465626425899e-08	1.56596596424874e-06	7.29865784242867
CHN1	-0.758958089408516	8.5386662655	-5.75386708377297	9.84454272827669e-08	1.57802044013769e-06	7.28893887624148
LOC647169	-0.546531719439374	6.54915476232653	-5.75104199410944	9.96846679070252e-08	1.595845296181e-06	7.27678430874154
PPM1E	0.770981296875708	7.7799520300102	5.73940348711748	1.04953607082133e-07	1.6769848326512e-06	7.22674221119874
ABCC3	-0.741336785709253	8.34959589105102	-5.73867887751313	1.05290548194844e-07	1.68129770338374e-06	7.22362826000739
C1orf53	0.528110025757499	7.36901220963265	5.72569287161984	1.11512340572953e-07	1.77050542760323e-06	7.16785490745799
ZNF614	0.536779409582358	8.14037236321429	5.71539653255156	1.16700904668427e-07	1.84471259893646e-06	7.12367785595882
SERINC2	0.543735989066061	8.74023083892857	5.71200089570724	1.18463486835755e-07	1.86669285851869e-06	7.10911733351756
SMOX	0.60790837695263	7.91568915010204	5.70466940968518	1.22358704695835e-07	1.9232396403507e-06	7.07769453547894
SNF1LK	-0.764415570760104	8.23315759045918	-5.70325497856859	1.2312453651101e-07	1.93406519907026e-06	7.07163458703437
PLEKHH1	0.672268183170365	8.11347735168367	5.69109869103577	1.29903503022853e-07	2.03672454801956e-06	7.01958345312072
PAK1	-0.492145641872226	7.64820354593878	-5.68880177604983	1.31224932762883e-07	2.0561578159211e-06	7.00975469150975
SLC37A1	0.603897287203828	7.78323221171429	5.68632635623034	1.32663836404108e-07	2.07481608480888e-06	6.9991643099934
STARD8	-0.543750198853974	6.72942320917347	-5.68130835793578	1.35628377707215e-07	2.11985886801445e-06	6.97770331051654
CASQ2	-0.553608305513689	6.80782743743878	-5.67734864796739	1.38013529429479e-07	2.14910453089255e-06	6.96077510885095
SLC5A8	-0.536589719814861	7.24201878320408	-5.67655235504826	1.38498130475074e-07	2.15531271780255e-06	6.95737158297083
KCNS3	0.772000760221209	7.50016925378571	5.67210401810527	1.41236152002443e-07	2.19383907686271e-06	6.93836285174266
ANGPTL2	-0.625312819675355	8.23829012427551	-5.6685567479698	1.4345757670864e-07	2.22558860192514e-06	6.92320994613407
ATP6V1G1	0.501873339805741	10.7414502761122	5.66485493553559	1.45812355023382e-07	2.25793131982504e-06	6.90740196578236
C9orf61	0.657605799916999	9.52018014439796	5.65604107654716	1.51572777532715e-07	2.33847152348443e-06	6.86978477503897
RGS10	0.6310252867701	8.53327218789796	5.65588388077006	1.5167751653004e-07	2.3386491577582e-06	6.86911413799731
CCDC86	0.504687560287703	8.97875490283674	5.65472538082865	1.52451615283776e-07	2.34914079914546e-06	6.86417197365986
SLIT2	-0.614184585411558	8.08029728938775	-5.65307505220422	1.5356105052627e-07	2.36043658915565e-06	6.857132549337
ZNF350	0.616967208183834	8.15204684996939	5.6455136695297	1.58746374755347e-07	2.43566456092516e-06	6.82489299132351
KLF9	-0.545221478582787	10.5685574397245	-5.6419842596691	1.61225177656112e-07	2.4624293114992e-06	6.80985207816721
SERF1B	0.664076321957412	9.44337151	5.63818241304127	1.6393782691911e-07	2.49699109052385e-06	6.79365548110307
NUAK1	-0.497619489465448	8.24215377026531	-5.62366391920584	1.74715226418988e-07	2.64988281133419e-06	6.73185491174629
LOC644422	0.690959251048676	7.35748483180612	5.62061080699814	1.77068565813856e-07	2.67909652714499e-06	6.71886910568016
DSTN	-0.731679459918297	11.1645027050204	-5.61909517126656	1.78248343891332e-07	2.69369756316745e-06	6.71242398435245
DKK1	-0.646558261787917	7.0413802512449	-5.61854572678544	1.78677936290188e-07	2.69829525247578e-06	6.71008773378975
PRICKLE1	-0.606450432262493	8.30743952767347	-5.6184310740812	1.7876770747089e-07	2.69829525247578e-06	6.70960024253753
YPEL2	0.498377835697959	7.51406305468367	5.6137333256992	1.82484271077037e-07	2.74777936628965e-06	6.68963027189782
GABRB3	0.74169454427336	7.28398993464286	5.61208283492088	1.8380794988828e-07	2.76605052843275e-06	6.68261611410902
EMILIN1	-0.610502176083876	8.22106901143878	-5.59940966993765	1.94290484263418e-07	2.90692808071499e-06	6.62879357669452
NR2F1	-0.658545734840503	8.58619829738775	-5.59841828303988	1.95134808836499e-07	2.9172537630944e-06	6.62458581348866
LOC730994	-0.736456353953061	8.63431567993878	-5.5953961356915	1.97730925240989e-07	2.95254642297349e-06	6.61176120902975
VSIG2	-1.08636058998218	9.23126037147959	-5.59214349316142	2.00562907214735e-07	2.98772036246369e-06	6.59796245637949
C19orf45	0.557265176211649	6.53300185562245	5.5899562074006	2.02489650549578e-07	3.00749282041842e-06	6.58868560401689
LOC653450	0.557225620841373	7.15106456736735	5.57534458285796	2.15834726210009e-07	3.19623963500844e-06	6.52676174531092
LAD1	0.632229073723163	8.34779234031633	5.56826755567282	2.2260474539595e-07	3.28486037823694e-06	6.49679942146645
BZW2	0.497933650438506	8.57654391764286	5.56506139785891	2.25739957017416e-07	3.32721067082191e-06	6.48323183507273
SERPING1	-0.661893936866578	8.62585136718367	-5.56219048014644	2.28584071803395e-07	3.36521135772908e-06	6.47108632035802
FAP	0.51138744413429	6.80336659247959	5.55788476503943	2.32915582468421e-07	3.42291757574857e-06	6.4528769233298
PAK1IP1	-0.826815506413732	9.80872160538775	-5.55340410912345	2.37508539223564e-07	3.48429193857446e-06	6.43393543250783
MICAL1	-0.516184234603648	8.8156134922551	-5.54936350396503	2.41726502702464e-07	3.54202748060398e-06	6.41686099889307
GPR124	-0.634190957562798	8.08958212961224	-5.53896276614191	2.5292456789743e-07	3.69532073982232e-06	6.37294016083855
FOXC1	-0.681885222387654	10.7061544538163	-5.53161053195259	2.61145710182069e-07	3.80656669705252e-06	6.34191858025551
RPS7	0.609326261079967	7.58829204819388	5.52778807264399	2.65522859391472e-07	3.86363483218937e-06	6.32579880588159
AFMID	0.581997209577575	7.258353898	5.52622486498942	2.67333560155476e-07	3.8837987355347e-06	6.31920824416355
CECR1	-0.747878316020422	9.63447442652041	-5.51789043600268	2.77193770088351e-07	4.01946989389385e-06	6.28408630720664
ZNF750	-0.649630969923074	7.23175888847959	-5.51646340018528	2.78917431937091e-07	4.03979370529669e-06	6.27807544494324
UBE2C	0.518280678000001	6.70747540846939	5.51079920367391	2.85863216162258e-07	4.12135898887724e-06	6.25422513108467
PTP4A3	0.83208310996306	7.83725819813265	5.4972868854197	3.03124747040513e-07	4.35271173683933e-06	6.19738051391427
LOC340529	0.654668790182097	7.21545157837755	5.49204877591777	3.10087535787945e-07	4.43745346421927e-06	6.17536417349722
FMO2	-0.487852518450238	6.85731030667347	-5.48444633888194	3.20472749517225e-07	4.57042603433149e-06	6.14342997228661
SERPINA11	0.682584110840939	6.57990402207143	5.48393213935733	3.21187342959521e-07	4.57801459402417e-06	6.14127090800422
HSD17B6	-0.875398169614078	8.79802518281633	-5.47625712137655	3.32040908843342e-07	4.72466150836306e-06	6.10905709780607
CLDN7	0.994139574863972	9.2482144992449	5.4694978414474	3.41896536670706e-07	4.85938612970047e-06	6.08070660036864
LXN	-0.651198520567145	7.9849477140102	-5.46654775383059	3.462873481824e-07	4.91622208064724e-06	6.06833883584195
GADD45A	-0.495826665185569	7.58701331463265	-5.46173782807978	3.53565030838554e-07	5.00537943770653e-06	6.04818158396627
ZNF613	0.493817582884398	9.40334351635714	5.45603938852346	3.6238117054584e-07	5.11575354210071e-06	6.02431296616276
XAF1	-0.747214427340718	8.14452858639796	-5.44588058423842	3.78635249637013e-07	5.32423983878594e-06	5.98179441149694
C1S	-0.732921523626247	10.2504838535102	-5.43951779997465	3.89177189190863e-07	5.46023432217113e-06	5.95518517117627
GPR81	0.835992440148198	7.15348701662245	5.43281937246743	4.00585837548242e-07	5.60150296585016e-06	5.92719019939567
ITSN1	-0.555695566151671	9.06121371562245	-5.42784215333876	4.09274446526357e-07	5.70709214316853e-06	5.90640066896125
Septin 5	0.606983019835294	8.97296346519388	5.4254836238756	4.13455865330702e-07	5.7589971336402e-06	5.89655279907542
ZNF30	0.529520621251629	7.51609514238775	5.42274878498365	4.18356840791865e-07	5.82079850699097e-06	5.88513654480148
IGFBP6	-0.770095351406777	10.1078612159898	-5.42065524770086	4.22146973148838e-07	5.87027659002869e-06	5.87639940984416
FCGRT	-0.492231963001737	9.69113768137755	-5.41864385470633	4.25820055786475e-07	5.91152292167101e-06	5.86800679748765
ELOVL4	-0.485620994670575	7.79364347507143	-5.41703214746578	4.28785827083385e-07	5.94282942442751e-06	5.86128309400548
NWD1	0.738324858929598	9.17822166409184	5.40893099559825	4.44002179092863e-07	6.1469308304214e-06	5.82750305339355
ANGPTL4	-0.714917997188611	7.14839655962245	-5.40869990348027	4.4444390550008e-07	6.1496524067154e-06	5.82653984789091
RHOB	-0.488776206550193	7.64184318553061	-5.40708304525412	4.47546547353792e-07	6.18481700367543e-06	5.81980130677275
PRR16	0.806022366094744	7.76528071808163	5.39496634557304	4.71482404856526e-07	6.49155192548343e-06	5.76933734591392
LOC653479	0.524401964551504	8.1346690417449	5.38970360484931	4.82264941789533e-07	6.62183816624643e-06	5.7474379517307
SC4MOL	-0.578331725899604	7.67524227978571	-5.38874930708592	4.84245840982527e-07	6.64539998188604e-06	5.74346814954385
GOLSYN	0.521059468013471	8.07086696488775	5.38495141075601	4.9220861966387e-07	6.74360755482679e-06	5.727672968588
CRYZ	-0.508751409651888	8.60295762594898	-5.3783729877159	5.06305483244368e-07	6.92162362543226e-06	5.70032802534827
MT1X	-0.871797528121249	11.3757234768061	-5.37354584254424	5.16900181896355e-07	7.05109187767915e-06	5.68027424198318
EFCAB4A	0.738124545212083	9.80793631472449	5.36542923072251	5.35205859944604e-07	7.27311711948555e-06	5.64657678958421
DNAJC10	0.523112565751415	8.46422790944898	5.36462437742162	5.37055280971993e-07	7.29035107059709e-06	5.64323681546351
LOC387763	-0.822813943287263	10.1267980167959	-5.36418085167909	5.3807710203305e-07	7.29632550356816e-06	5.64139639203313
SCNN1A	-0.778760127652758	10.141793561051	-5.36206771901411	5.42971650517774e-07	7.358717895672e-06	5.63262901987998
CXCL14	0.813222108810951	6.99287847055102	5.35915691263015	5.49785228010632e-07	7.43900336023448e-06	5.62055518066052
LOC202134	-0.554922233124294	7.85229038943878	-5.35885479022343	5.50497207152875e-07	7.4417648625023e-06	5.61930220044863
PRSS23	-0.490201141954368	7.89363864594898	-5.35394620818902	5.62191949078141e-07	7.5864159411373e-06	5.59895042078396
GNL3	0.870420403513259	8.94121046271429	5.34088703525117	5.94502189636369e-07	7.96245698303148e-06	5.54485448326172
ZNF532	-0.644491699049105	8.75748449118367	-5.33815805277701	6.01480081642383e-07	8.04732230830977e-06	5.5335591388687
C5orf30	0.506243104809217	7.27953856759184	5.33694495487117	6.04607590423526e-07	8.08353687695607e-06	5.52853910178816
FSTL3	-0.493496725275967	7.50683148322449	-5.3247170114237	6.37034553306786e-07	8.4822976668015e-06	5.47797236235744
AHCY	0.499376593289441	10.9942756187245	5.3165188623572	6.59721389506181e-07	8.75649247468363e-06	5.44410583535777
ACP1	0.582829425356802	9.12669724391837	5.31524069621013	6.63328966094502e-07	8.7904228438704e-06	5.43882831847104
PTPRT	0.902143783219906	6.8581591507449	5.31375494185349	6.67546709333165e-07	8.83231896114546e-06	5.43269455179246
MAF	-0.586684791787483	8.18834445494898	-5.30717068412285	6.86555901363507e-07	9.0521325758095e-06	5.40552355542935
TMEM69	0.534680114564976	7.91759287797959	5.30391747096893	6.96142564009306e-07	9.15274232743054e-06	5.39210549821617
MAP1B	-0.813053011702738	8.46868588104082	-5.29618641742214	7.19452970925649e-07	9.43943369698788e-06	5.36023654939036
PH-4	0.556197952503258	9.34246973797959	5.28722881240126	7.4741715932994e-07	9.77565529663758e-06	5.32334363236799
FBXO32	-0.518256016029119	10.1605085304796	-5.28621141328993	7.50659751522199e-07	9.79947321211396e-06	5.31915554306477
PDE9A	0.630250251252061	10.5188658580102	5.2861672722767	7.50800745981146e-07	9.79947321211396e-06	5.31897384816372
C20orf134	0.559224114024772	7.29448841719388	5.28429061240787	7.56819154511178e-07	9.86286535812071e-06	5.31124984726785
GLT25D2	-0.5129486224485	7.14388511153061	-5.27609750155413	7.83651497284269e-07	1.01805704095666e-05	5.27754625468996
LOC440585	-0.488339334698825	7.8389730397551	-5.26128026845704	8.34559517800382e-07	1.07638869221287e-05	5.21666712205992
TK1	0.515131426861366	7.21768343510204	5.25524789167681	8.56198819261595e-07	1.10146685025622e-05	5.19190937417828
CPNE4	0.61894881284268	9.76336666111225	5.25021663024013	8.74665603269754e-07	1.12258185195379e-05	5.17127246550944
ALOX5AP	-0.573332419695349	8.06756391207143	-5.23777855793964	9.22005352601174e-07	1.17766936228885e-05	5.12030218747693
LOC653158	-0.520725451215121	8.76245442365306	-5.23745999282058	9.23250136039976e-07	1.17865918130783e-05	5.11899762026489
FEV	0.590124603922643	6.90981244540816	5.23671975964094	9.26148920140535e-07	1.18055280891778e-05	5.11596643696941
PKIB	0.496117134099525	7.14368098066327	5.22800342932286	9.60958641073588e-07	1.21812069075149e-05	5.08029197354845
FLJ27365	0.508667884296395	7.37218895232653	5.22412458782966	9.7685730497658e-07	1.23639971506773e-05	5.06442725567078
CDH1	0.498707259182531	11.7107348348878	5.2133094478218	1.02255627499504e-06	1.28903752334299e-05	5.0202275868842
NKD2	-0.616696703835288	7.85425689156122	-5.20814375709281	1.04511441591555e-06	1.31549123119205e-05	4.99913447562702
LOC649049	0.654350630390702	11.0900438615816	5.19412969205064	1.10878944811492e-06	1.39005957498306e-05	4.94197017487748
PLEKHB1	0.646955156952195	7.90879247745918	5.1901561225415	1.12752329484426e-06	1.4100224015186e-05	4.92577757061177
C14orf132	-0.515376805331158	8.20955515547959	-5.18567381279201	1.14902683931099e-06	1.43172345516839e-05	4.9075202348747
CDH3	-0.611102806594955	8.52280346866327	-5.1732240755722	1.21087654267098e-06	1.49709457611849e-05	4.85685694634424
CREB3L4	0.502774367652327	7.5342281317551	5.17056629374353	1.22449536605228e-06	1.51021095146448e-05	4.8460502618251
ACPP	-0.684155365501949	12.7369832544898	-5.16331609370143	1.26241138734676e-06	1.55315605997944e-05	4.81658662937814
RPS28	0.509209085950456	9.59538398063265	5.1514016544454	1.32722346868305e-06	1.62571913746987e-05	4.76821949411185
STK39	0.579776419641899	10.5284940212245	5.14963827661219	1.33708780091199e-06	1.63540636634219e-05	4.76106641310698
UGDH	0.495345920187747	8.559095808	5.14756404947555	1.34878265946728e-06	1.64736699944642e-05	4.75265417464306
TIMP3	-0.781406274611472	9.09412697070408	-5.14661236662662	1.3541817779546e-06	1.65228619074752e-05	4.74879517695446
TM7SF2	0.653460902163843	10.5582314816429	5.14046467133574	1.38957093856346e-06	1.69053232613012e-05	4.72387660477246
FOXA2	-0.535732888398956	6.60147511961225	-5.13484681922448	1.42269845007779e-06	1.72748370371014e-05	4.70112057732598
CYP4F22	-0.591905453670141	6.53701075356122	-5.12924110064172	1.45652235864204e-06	1.75918728401031e-05	4.67842792748278
GVIN1	-0.562541022986526	7.63148705971429	-5.12875283219234	1.45950536977793e-06	1.76194185304375e-05	4.67645202948223
TRIB1	0.785726395693178	12.6589063688776	5.12837145434327	1.46183949391376e-06	1.76391080059262e-05	4.67490876565386
C20orf103	0.856972825155587	7.38088513486735	5.12660824156493	1.47267822514299e-06	1.77528140105415e-05	4.66777469727967
SLC38A11	0.984475603381576	8.28779762188775	5.12396516620524	1.4890726583318e-06	1.79246049457349e-05	4.65708329112113
VANGL2	-0.579496306912643	8.21180403702041	-5.11704341482258	1.53285544324109e-06	1.84074732643111e-05	4.62909940139612
BMP4	-0.6476083760591	8.66448376359184	-5.11485590901393	1.54695170201447e-06	1.85589815383716e-05	4.62026008211292
LOC401115	0.493770511843545	9.0569188304898	5.10798619285351	1.5920474407803e-06	1.90726371057377e-05	4.59251495540625
STT3A	0.684491246264669	9.40720103943877	5.10596568898083	1.60555327228164e-06	1.92069191170516e-05	4.58435872197957
P2RX2	-0.541840495705345	7.19077253087755	-5.08580059174371	1.74661869978809e-06	2.06872883394165e-05	4.50305990164393
AGR3	0.867329509160802	7.0911059007449	5.07497987055236	1.82722743780618e-06	2.15826336706588e-05	4.45951134710758
ERGIC1	0.603764020128207	8.64058370141837	5.07165897901617	1.85268601903274e-06	2.18404518202327e-05	4.44615705814077
EPDR1	-0.548096055584095	10.6434985101939	-5.05795546281297	1.96144838113106e-06	2.29607531913457e-05	4.39110502017639
ASCL2	-0.571506040946542	7.50439406126531	-5.04858657651233	2.03936538727492e-06	2.37509378389873e-05	4.3535168177522
ANTXR1	-0.626632749676226	9.38097697464286	-5.03746974277338	2.13573955596838e-06	2.47698393439772e-05	4.30896871240566
WNT5B	-0.493811970135591	8.43180006738775	-5.03727862242638	2.13743464013595e-06	2.47780431527035e-05	4.30820334553655
HIST1H2BD	0.76645272004607	8.96059558681633	5.03691187490047	2.14069107048913e-06	2.48043308056768e-05	4.30673470393883
CGN	0.559805507526731	9.50056869258163	5.03088299194201	2.19492123631847e-06	2.53740986793941e-05	4.28260101666089
RSPO3	-0.489335928788787	7.61001987305102	-5.02767361981525	2.22433356939518e-06	2.56904382697272e-05	4.26976078529487
EPHA3	-0.534775907321164	6.99630720010204	-5.02510917146638	2.24811130403955e-06	2.59292506543155e-05	4.25950426114407
TCF21	-0.563254032573228	8.26586067307143	-5.01907469281158	2.30504503822641e-06	2.64642379079852e-05	4.23538147661139
RNF39	-0.534268005664492	7.24973061614286	-5.01699063312511	2.32503218036784e-06	2.66692991663043e-05	4.22705442699984
SSR2	0.679813054727948	9.09097151852041	5.00186327578376	2.47526008121972e-06	2.82505149583384e-05	4.16667283849279
SLC7A1	0.506971541785312	9.20215384620408	4.99641476189098	2.53165236368629e-06	2.88153499071844e-05	4.14495121466971
PMEPA1	0.525260572950895	11.5625226059184	4.98997254864284	2.59994572713099e-06	2.95256851565451e-05	4.11928608251111
ANXA1	-0.680870809628422	11.0301422491122	-4.98746047961127	2.62705954104177e-06	2.9779672682591e-05	4.10928356763943
CPLX3	-0.870514881112561	9.47561330763265	-4.98451716196778	2.65917858119096e-06	3.01165480305898e-05	4.09756771384489
ANG	-0.666367648604952	10.2295744922449	-4.98210859042542	2.68574652542976e-06	3.03946141067113e-05	4.08798346565148
DUS1L	0.50552983197784	7.51258973933674	4.97449801671504	2.77140616236781e-06	3.12746266258024e-05	4.05771736190368
ANPEP	-1.43729977568275	9.43351966630612	-4.9717613666465	2.80285396563601e-06	3.15868798661028e-05	4.04684084079259
MATK	0.496147485601046	6.97663932332653	4.96208638789356	2.91684361155696e-06	3.27537774572596e-05	4.0084172485436
WISP2	-0.524721213160363	6.64616628440816	-4.95643125778543	2.98554944074679e-06	3.34354880672205e-05	3.98597890487612
COLEC12	0.730781582116473	8.4839076115102	4.95579079894752	2.99342920784202e-06	3.35087751485608e-05	3.98343866410186
KANK2	-0.681877052961323	8.50569537083673	-4.95396036389849	3.01606144894007e-06	3.37470640089699e-05	3.97617972192854
MATN2	-0.664990515618422	11.232411226102	-4.95318499798895	3.02569855122014e-06	3.38398010949213e-05	3.97310534219926
LOC400451	0.497100432539332	9.62322295056122	4.94669993929204	3.10748488356446e-06	3.46156153592798e-05	3.94740289698966
ACSL3	0.643866687068666	10.3425068107857	4.94532576119623	3.1250897063005e-06	3.47808342379123e-05	3.94195915776431
NCOA7	-0.856950731989571	9.26317420453061	-4.94462030849896	3.13416506302581e-06	3.48663701867253e-05	3.9391648930066
TOP2A	0.521038899482834	6.81297902840816	4.9438077758486	3.14464976098054e-06	3.49675017304778e-05	3.93594678526528
TMEM45B	0.518245628553239	6.5748362669898	4.94323776484562	3.15202540047738e-06	3.50184717433018e-05	3.93368939498793
INSIG1	-0.613946441350279	8.65927198660204	-4.94260491725167	3.16023384376399e-06	3.5094124039249e-05	3.93118333817566
PHACTR2	-0.523460709096478	8.09285901676531	-4.93626070964707	3.24368095914579e-06	3.59412458220544e-05	3.90607109536906
LOC728499	0.744573071084313	8.28443962058163	4.92563373148455	3.3882903318484e-06	3.7424853380806e-05	3.86404974091556
LOC653610	0.543503747814431	7.16929864790816	4.92366999955236	3.4156908129596e-06	3.7680747464338e-05	3.85629067796316
PDE4B	-0.645504351419381	8.54269227281633	-4.91960468038007	3.47310248015058e-06	3.82636138854007e-05	3.84023377358631
ENTPD5	0.52018312859409	7.22046741527551	4.91809840907164	3.49461208669671e-06	3.84668007050784e-05	3.83428643798597
SERPINE2	-0.688128908211214	9.30257277028571	-4.91522024748072	3.53607349243797e-06	3.89061138733767e-05	3.82292540366818
PVRL3	0.573455526558018	7.9589243344898	4.88361878092546	4.02398649090289e-06	4.37345443441439e-05	3.69844842054412
RPS6KC1	0.5741397894598	7.40951417327551	4.8817985632607	4.05400141252739e-06	4.40254023526675e-05	3.69129345689151
FAM46C	-0.552673917681441	9.44352711984694	-4.86773918743552	4.29329019592699e-06	4.63630985170144e-05	3.63608304752723
CMBL	-0.635218121037809	9.46194695932653	-4.86410411224781	4.35736038715211e-06	4.70145129772464e-05	3.62182406043692
LGALS3BP	-0.711396670129506	8.84554524526531	-4.85855450304055	4.45697255026947e-06	4.79038617806598e-05	3.60006761560519
CELSR3	0.619870436254672	6.89118122740816	4.83787354700978	4.84805908259461e-06	5.17192833506733e-05	3.51912448548013
C9orf19	-0.543239568414601	11.1476438536939	-4.83224370630324	4.96017435325798e-06	5.28175691036453e-05	3.49712645878834
LAMB2	-0.60777573445154	8.36002902896939	-4.83219868318828	4.96108104504291e-06	5.28175691036453e-05	3.49695059884697
TMEM178	1.04299111429292	8.92019683830612	4.83212480513549	4.96256917712238e-06	5.28175691036453e-05	3.49666203391663
LOC643446	0.573610608043027	7.53659040364286	4.83186798704515	4.96774566334547e-06	5.28502407594081e-05	3.49565893303935
MFAP4	-0.664996390800086	10.3517549164388	-4.82986593988643	5.00827975421778e-06	5.32363160653845e-05	3.48784029614409
RAB31	-0.494578490468054	9.91863050709184	-4.82459978229528	5.11644123706006e-06	5.41970984598949e-05	3.46728375382833
LOC651816	0.563524858829209	8.24171168718367	4.82069969782326	5.19800502026848e-06	5.49735050330755e-05	3.45206857959673
HSD11B1	-0.61908068459061	7.25398638096939	-4.81492323410053	5.32113681823251e-06	5.61573572663781e-05	3.42954709490577
MMEL1	0.566237144651021	7.28091536097959	4.80405596025285	5.56051313031062e-06	5.83888791908632e-05	3.38722244286973
S100A8	-0.503604258167317	6.68624571105102	-4.79553235451342	5.75555614398623e-06	6.01850276898868e-05	3.35406693117761
UBE2E3	0.597584127605391	9.14319916457143	4.78610408291269	5.97904453487922e-06	6.23142132122893e-05	3.31743480134412
ACSM3	0.651574819260324	8.44169229436735	4.78297971770888	6.05494756773903e-06	6.30790758655737e-05	3.30530539370265
PI16	-0.904814498161667	7.72197792597959	-4.77222514786695	6.32344154533714e-06	6.56037446676293e-05	3.26359155785067
SRGN	-0.502474648168624	9.18657955353061	-4.7637139039628	6.54409307050838e-06	6.77808087393779e-05	3.23062026316994
COL2A1	1.14780925832247	6.91952314181633	4.7621611248928	6.58514704810829e-06	6.80935691874874e-05	3.22460897485714
MX1	-0.811562462199479	10.2474707712959	-4.75934612535979	6.66021153121002e-06	6.86716261701335e-05	3.21371434993107
LEPROT	-0.514636361060409	9.08206939620408	-4.75665458746799	6.73276048085767e-06	6.92488845521917e-05	3.20330129754861
REEP5	-0.490031303015211	10.484609872102	-4.75256720320401	6.84440337840892e-06	7.02531518620156e-05	3.18749499724906
CDC42EP5	-0.779661841335939	9.79530299022449	-4.73361283757046	7.38605443673899e-06	7.52585546710131e-05	3.1143075763031
M160	0.83710135470926	7.1724938992449	4.73153369080194	7.44794239795417e-06	7.58275499168338e-05	3.10629061541077
PCYOX1	-0.598252605724465	9.48160242436735	-4.73026795241868	7.48586459125223e-06	7.6120956277322e-05	3.10141114754776
APOE	1.03642919431334	9.99430155923469	4.72893030635217	7.52614485800833e-06	7.64375991530352e-05	3.09625536158428
ARMCX1	-0.664543947313341	7.90099871844898	-4.72433808246294	7.66603673724226e-06	7.77010899355391e-05	3.07856217470975
KCNN2	0.81315381801565	8.28679302055102	4.72290524776693	7.71019908599973e-06	7.8117146313162e-05	3.07304387201596
NME1-NME2	0.681842600886139	10.6898754664796	4.71240347848259	8.04150317100134e-06	8.09831989352628e-05	3.03263029211228
MPDZ	-0.614680297764014	8.68040864890816	-4.70248819467071	8.36695841615765e-06	8.3923837995894e-05	2.99452558276559
RGS17	0.796373620238592	7.95404001127551	4.69140027376538	8.74604423196377e-06	8.73463869582392e-05	2.95197430168304
PFAAP5	-0.522984324533681	8.79157995530612	-4.68223080770457	9.07207906469386e-06	9.0346238752247e-05	2.91683324774409
LCN2	-1.29542062812647	9.36261698847959	-4.66752593004918	9.61968926062032e-06	9.53078691911222e-05	2.86056914959516
CD24	0.682053414453716	11.6005925888776	4.65807958530224	9.98823880406241e-06	9.84151447913235e-05	2.82448458713049
FOLH1	0.755895103956107	7.89353605662245	4.65716919479133	1.00244724957421e-05	9.8694629916871e-05	2.8210093947936
LOC387867	0.664343307725339	12.0437772277143	4.65694920201582	1.00332473440732e-05	9.87035462248709e-05	2.82016969114497
ODC1	0.717062136823555	11.5741691420306	4.65471345981335	1.01228478154928e-05	9.9506959364989e-05	2.81163738300701
OAT	-0.620578243504127	9.53269214317347	-4.65235790835096	1.0218088932465e-05	0.00010032523638349	2.80265066377649
LOC648249	0.612978625213826	11.0911711926837	4.6474284750326	1.04202181928673e-05	0.000102030286333438	2.78385363799474
PNKD	0.577735876231644	10.5675227902143	4.64217967062893	1.06397030552085e-05	0.000103976467021021	2.76385273509334
SCAND1	0.551602116649288	9.68183364197959	4.64156700116935	1.06656127389831e-05	0.000104189081452543	2.76151905822502
PCOLCE2	-0.540768029820076	8.07882520265306	-4.62801850989635	1.12544577914729e-05	0.000109273835957925	2.70996269858965
GSN	-0.564998234528028	8.91030586696939	-4.6275906237997	1.12735586239914e-05	0.000109403671814873	2.70833602336426
SPARC	-0.561365184020856	10.2009813728163	-4.61930968723345	1.1649466737362e-05	0.000112833406399021	2.67687371834192
FBLN5	-0.492507749237721	8.38178719965306	-4.61921000133031	1.16540650781079e-05	0.000112834379216293	2.67649519494137
GTF3C6	0.487805918527163	8.63093484919388	4.60874831675286	1.21465478405089e-05	0.000117015475855225	2.63679961507083
LMO3	-0.714677553093436	8.52777710055102	-4.60358291250561	1.23970852452232e-05	0.000119108878001405	2.61722142568927
EPB41L3	-0.553394908232072	7.89962107808163	-4.59573456214829	1.27873602368464e-05	0.000122249892874058	2.58750120623581
IFITM1	-0.734680419470665	9.67701879606122	-4.58575624063118	1.33007632355509e-05	0.000126868040504574	2.54976233705308
RFFL	0.53990087079009	8.3980355837551	4.58389321967553	1.339880567398e-05	0.000127754632891472	2.54272208970646
MAZ	0.499195781835725	6.88538563438776	4.56943048395761	1.41840850905981e-05	0.000134272437201035	2.48813110577012
HIST1H2AC	0.853508634864409	7.65371926727551	4.55795458181988	1.48387180207181e-05	0.000139574083339982	2.44489364805111
RECQL4	-0.487945861066493	6.94384818432653	-4.54569712494419	1.55702173365118e-05	0.000145876773469662	2.39878945124571
PLTP	-0.564663580110382	9.11715545230612	-4.54406991602097	1.56699114896788e-05	0.000146622677967207	2.39267506492586
HOMER2	0.548263461110386	10.5202957796633	4.5400769778102	1.59171713808282e-05	0.000148584965298254	2.3776772677864
ARSA	0.486057843496307	7.46735513031633	4.5267890821098	1.6767498956883e-05	0.00015538584367653	2.32782870443166
CYP2J2	0.691023270904392	8.09971244039796	4.51753368206772	1.73855689258661e-05	0.000160638814760323	2.29316407949757
MGC87042	0.587992957803564	10.5521690214898	4.51547230836777	1.75261970484978e-05	0.000161818983864047	2.28544984486714
CST2	0.88162633344546	6.53438479891837	4.50903435170718	1.79725180393599e-05	0.000165574215033192	2.26137204644136
FAAH	0.508109902648416	10.3562345520612	4.50728206188076	1.8095888882572e-05	0.000166588428810349	2.25482241885932
LOC440589	0.756622501269019	13.9395700185714	4.50042357974636	1.85866870108231e-05	0.000170543390765731	2.22920314388588
NR4A3	-0.651698143292482	7.80994845332653	-4.49132960310321	1.92573439507032e-05	0.000176374490816846	2.19527283759893
NKX2-2	0.572297634509345	6.40001991695918	4.49007018719598	1.93520473547552e-05	0.000176983397718333	2.19057741567841
AGR2	0.648909419101698	7.52642692739796	4.46757966490158	2.11210346981543e-05	0.000191278800158086	2.10687301934459
FLJ20021	0.678657633327253	10.1967168489592	4.46100929989222	2.16666655049056e-05	0.000195584732226003	2.08247200052764
FMO5	0.502138536907867	7.00146914254082	4.45628880138614	2.20670576659861e-05	0.000198556028912815	2.06495566470527
TUBB2A	0.575953469776621	7.36964083446939	4.430554947994	2.43786774337167e-05	0.000217406150765097	1.96968127440994
SHISA2	0.612305348831814	6.76962722489796	4.4112847077823	2.62610731150134e-05	0.000232704090485068	1.89857732178066
TGM4	-1.76918117642286	8.23159254721429	-4.40833465831278	2.65613578728212e-05	0.000235142016415534	1.8877103684943
ERBB3	0.620713826493267	8.66335354160204	4.40552897613103	2.68500211177114e-05	0.000237336021761419	1.87737971595326
CFB	-1.01901167518774	10.3207344143776	-4.40196835478614	2.72207189145461e-05	0.000240443293905036	1.864275666898
BCAM	0.540414641355499	7.41193457988776	4.39447141240751	2.80174478055403e-05	0.000246785707742199	1.8367080502393
S100P	-0.922817609314646	8.23793983329592	-4.3847534743132	2.90837600425319e-05	0.000255549984037463	1.80102024908833
MT1A	-0.734504257166879	12.1084209551122	-4.36659628716713	3.11819387814557e-05	0.000272364246612673	1.73448254757067
BCL6	-0.516639107734893	9.60299717255102	-4.35645265775435	3.24169030875102e-05	0.000281582559159723	1.69739169284677
HLA-DOA	-0.486392588158192	7.99452088183673	-4.34126019943047	3.43551885573212e-05	0.000296570633224006	1.64194829240877
TBX3	-0.531296987224685	9.49487949861225	-4.32871826087582	3.60390682356953e-05	0.000310359102561157	1.59627638094985
CCDC3	-0.519158930877007	7.74667791593878	-4.31040162705849	3.86419161497364e-05	0.000330085814406781	1.52973669511696
CTSG	-0.539275636917862	7.22289479063265	-4.29640375483748	4.07522198832067e-05	0.000346193764981417	1.47901530467407
RPS2	0.831654851656676	11.4758235543061	4.28965094130309	4.18095469604513e-05	0.000354695399069963	1.45458663549358
HLA-DMB	0.92630565920035	10.7114624875918	4.28335196491297	4.28195964776877e-05	0.000362199539332902	1.4318233868283
CDC2L6	0.58466212269318	10.5701303018265	4.28181876935532	4.30689795702634e-05	0.000363780613299538	1.42628618007667
AKR1C2	-0.488957435336376	7.34800558517347	-4.279715441201	4.34133745673028e-05	0.000366442770657926	1.41869211706416
LRRC31	0.650797626328552	7.09265474944898	4.27489609656421	4.42125130507345e-05	0.000372311212618572	1.40130150126483
LOC731999	0.525122979757933	7.83012452496939	4.2624591663336	4.63407699294809e-05	0.000388667520712457	1.35648479984823
COMP	1.06317537291613	8.27019686630612	4.254957956703	4.76717254013427e-05	0.000398630967806028	1.3294973461787
SCNN1G	-0.542867282023031	6.94162964409184	-4.25232335077239	4.81478608859535e-05	0.000401675170663462	1.32002644513394
OR51E1	0.78400534662408	7.4002718312449	4.2459894130687	4.93113546448936e-05	0.000410698752530479	1.2972736558314
STEAP1	0.630511030672753	9.43203651922449	4.23685597304879	5.1036841798343e-05	0.000423243045736606	1.26450557591031
GRHL2	0.652026364576271	7.80639489979592	4.22421087468145	5.35219009895252e-05	0.000441370942874172	1.21921899616517
LOC644063	0.545096436901785	6.69796049943878	4.22201040929178	5.39660682523833e-05	0.00044444937235039	1.21134789309457
SUSD2	-0.579130982208602	8.06468753532653	-4.22001230963204	5.43724572158337e-05	0.000447649314642732	1.20420311009971
PDIA3P	0.492194124386357	7.31547637084694	4.20994360487363	5.64654992788041e-05	0.000463132827903237	1.16823513331546
LOC338799	0.598010912106913	7.95749347608163	4.20387057853436	5.77651655296668e-05	0.000472018548038183	1.14656949495665
RTN1	0.652269010203392	9.15879499836735	4.18015698701006	6.31208602284138e-05	0.000510296454943599	1.06217871019694
LOC283412	0.490359771956543	9.39418830953061	4.18000988889751	6.3155526170866e-05	0.000510412219562611	1.0616562602377
C19orf33	-0.635579713834419	7.13484455770408	-4.15878668902845	6.83535233831304e-05	0.000547482914300514	0.986411930425987
IL1RAPL1	0.827011001658409	7.40531710085714	4.15410967881168	6.95530599401082e-05	0.000555494448155859	0.96986610512985
LOC390354	0.659075299397223	10.403879790398	4.14456619005143	7.20637484501146e-05	0.000573355912977981	0.936144577760087
AEBP1	-0.569498238604082	9.81414910881633	-4.14065217393538	7.31184101873504e-05	0.000580825977821366	0.922330266976171
ACAD8	0.551953962141244	9.36166329727551	4.13310233825158	7.51947835376853e-05	0.000595810593754382	0.895709376306716
DCN	-0.634969101029984	12.2003753456122	-4.12625203167581	7.71276560444586e-05	0.000608818244031242	0.871584549322735
VCAM1	-0.489697679853105	8.05002619373469	-4.12595893649649	7.72114102357559e-05	0.000609287649315562	0.870552978710085
ANKRD20A1	-0.500492647149937	7.89222212283673	-4.11049390795687	8.17566229462172e-05	0.000641321652041528	0.816195766858833
PPP1CA	0.491202464467625	9.6741406625102	4.10993983100622	8.19241403579167e-05	0.000642234057818344	0.814250937878278
FLJ31568	-0.706223009296823	7.895937824	-4.10848227895856	8.23663849463694e-05	0.000645297667946478	0.809135762744717
TMEFF2	1.07596332331248	11.0579520476327	4.10325756908997	8.39705422609838e-05	0.000655613141350464	0.790810526679761
MT1M	-0.769364669677094	8.52259863011225	-4.10235767156952	8.42498489748537e-05	0.000657384669170507	0.787655871228956
ACTA1	-0.762037203428508	7.01612451754082	-4.09665406322323	8.60409478190482e-05	0.000669901681250355	0.767672819645338
GGT1	0.72214429718644	7.99139710918367	4.09337485276836	8.7087191807817e-05	0.00067720684863326	0.756192731293124
ZNF467	0.485682732564972	7.69071172312245	4.08372415409073	9.02375537874108e-05	0.000698672615528082	0.722444609249592
VAV3	-0.569946900783572	6.76491392605102	-4.0657057583175	9.64142828480873e-05	0.000741007567257083	0.659586042967651
ARMCX2	-0.499462001573228	8.4470192344898	-4.04996488405496	0.000102140147151278	0.000781900436813234	0.604834380399403
CEACAM1	-0.684647668514124	8.89237948441837	-4.0462008153744	0.000103556866839899	0.000791070947563006	0.591764171110182
HIST1H1C	0.534668717961321	7.9487714219898	4.04619561459325	0.000103558837271662	0.000791070947563006	0.591746118103758
HBEGF	-0.527359355189478	8.73229770066327	-4.0425315048349	0.000104956030710327	0.000801012165013465	0.579031331472428
SERHL	0.865897583519775	9.55464603670408	4.03663708711302	0.000107241647456739	0.000817212627004782	0.558594413994492
MT1G	-1.03258999241243	10.7520382047041	-4.03558788130062	0.000107653454121916	0.000819966624999717	0.554958875180861
GLDC	0.60847812440113	6.70769764739796	4.02762632358412	0.000110828041527809	0.000841984327609516	0.527393760803562
LOC652624	0.586391976329859	11.5073356411939	4.02727172992504	0.000110971497291637	0.000842818946732671	0.52616696415299
OLR1	0.52680543773881	7.53807567460204	4.0085509405031	0.000118802959915248	0.000894928782827168	0.461507967127671
GLO1	0.492149547674927	12.1671057197959	3.98567624100641	0.000129091454413112	0.000960091380197847	0.382795461247226
TNFRSF19	-0.883014502408082	9.49278439629592	-3.97895890044267	0.000132271197585506	0.000981993270976623	0.359742454542026
CHI3L2	-0.672560489450238	7.10443342503061	-3.96141598892912	0.000140932543600011	0.00104075177767144	0.299669840629357
IRX4	0.579612962828338	8.18463563055102	3.95028474961264	0.000146706724851927	0.00107484956180941	0.261652362303638
SLC39A6	0.669216535442418	7.92852853409184	3.94984628523005	0.000146938739514924	0.00107609655119544	0.260156422147798
SFN	-0.605841668436764	8.69627820790816	-3.94103284654597	0.000151677450763557	0.0011070644544238	0.230112502808582
MCOLN2	0.518751915637988	7.28808973947959	3.93887733875031	0.000152858434519276	0.00111406353525583	0.222772049642783
CYR61	-0.588417400499782	11.8059001068367	-3.93185222405075	0.000156768722376288	0.00113925265629535	0.198868670208275
LOC648695	0.511013869414604	7.25689575617347	3.93029994277095	0.000157645546960381	0.00114345230514956	0.19359111862911
PPP3CA	0.494342663651889	7.73221186784694	3.9302643779675	0.000157665690963578	0.00114345230514956	0.193470220728713
PPAP2A	0.533614544001741	11.3002403124694	3.90954353991716	0.000169829633794195	0.0012242374118854	0.123167783938245
CD38	-0.646867944585396	7.10678110466327	-3.90830666567503	0.0001705833783147	0.00122896456875433	0.118979831879342
BRD3	0.599116532425469	8.88591876305102	3.8901734015192	0.000182007071818187	0.00130340548205282	0.0576931952639557
ENSA	0.487351509840942	6.87765294459184	3.88496789406142	0.000185419072449583	0.00132632530694903	0.0401381606700193
GALNTL4	0.518187563720557	8.13581073284694	3.8764547142605	0.00019113101391614	0.00136136076521871	0.0114654370431335
SCUBE2	-0.677612505881356	8.50882183280612	-3.86686437417345	0.000197766711344981	0.00140344433403117	-0.0207799623612814
ATG4B	0.555370597895263	6.96513137047959	3.86200260392814	0.000201214017586348	0.00142333189198749	-0.0371041944482151
GSTO2	-0.54460192533203	9.29307216147959	-3.85089540009729	0.000209306026868161	0.00147531637820025	-0.074341898917921
LOC347544	0.570359275378099	10.2569055221327	3.83429738207602	0.000221978885094282	0.00155169562133951	-0.12984072079556
MMP11	0.548719456127339	7.36703419027551	3.82961480198776	0.000225684315713739	0.00157439286540457	-0.145465887470932
RAB3B	0.759649518262931	8.12224641107143	3.82471622293188	0.000229623716095602	0.00159748986273126	-0.161796719992649
RPRML	0.664936945875274	6.51681064641837	3.82274409207911	0.000231228113639747	0.00160814761817762	-0.168367027796316
GGTLC2	0.522887964903958	7.25675205357143	3.81820904249906	0.000234958149086643	0.00163047306445022	-0.183466391535935
LOC158345	0.54799851458279	9.18949015129592	3.81629684605333	0.000236548031076833	0.00164095850338707	-0.189829039689912
CCL3L3	0.519200272853979	7.90687578733673	3.80595188976158	0.000245328487744409	0.00169565603835945	-0.2242099466925
MMP23B	-0.534310948632332	8.11415363192857	-3.80590938044865	0.00024536520048014	0.00169565603835945	-0.224351081440525
LOC648024	0.664056567646242	7.89632266481633	3.80306974219182	0.000247829507481308	0.00170938988855543	-0.23377628919409
CCL5	-0.546045572537588	9.10473001819388	-3.79594952931296	0.000254112651272781	0.00174696354338969	-0.257386446067274
LOC728441	0.534899290082142	7.72436662456122	3.7954462806965	0.000254562427990436	0.00174861803630013	-0.25905394255709
SERPINB11	-0.492213932690569	6.66973577964286	-3.78997820637262	0.000259498607212078	0.00177717227969484	-0.277161625935658
PDIA6	0.514978022369407	7.96872404238776	3.77901041847231	0.000269675508629648	0.00183733835129912	-0.313423240005947
LOC644743	0.78894147823425	9.41091288494898	3.76544514003678	0.000282788384896363	0.00191368476490697	-0.358164361586176
H19	-0.785577053136895	7.36552871279592	-3.71846488536548	0.000333046727792346	0.00221436793358038	-0.512184455701621
FAM129A	-0.530093727116467	10.2815432125408	-3.6799418662044	0.000380477681823173	0.00249925716842527	-0.637392719787942
BAIAP2	0.515257893836161	9.46608067035714	3.67333623184856	0.000389229007870588	0.00254939918836595	-0.658763555961384
VGLL3	-0.505857440440674	6.75484727461224	-3.67112040236569	0.000392207128319935	0.00256622535759883	-0.665925794878724
HM13	0.508825183664494	7.35855844953061	3.66627890503341	0.000398789582368945	0.00260589618736842	-0.681563606186562
MCCC2	0.51546652889874	6.76021324779592	3.66563887002512	0.000399667569003291	0.00261027353189705	-0.683629719371665
KLK12	0.859758091828771	7.36959099365306	3.6399344583649	0.000436482796029867	0.00282497611486203	-0.766380410360208
APOC1	0.607987941717519	7.59187981908163	3.61779206339711	0.000470751325404115	0.00301487560609845	-0.83730842079582
MMP7	-0.873731938481958	9.66104351237755	-3.61041113314552	0.00048272986349815	0.0030832836665264	-0.860878117324227
CBS	0.501317977717513	8.97636535687755	3.59627070757102	0.000506488888035702	0.00321828273689555	-0.905930242623707
TRPM8	0.905406715272491	9.70998015381633	3.59016983089598	0.000517077803163394	0.0032772647221215	-0.925326142211867
LRRC26	0.504166083601921	12.6851631315102	3.5871640075349	0.000522371526097952	0.00330413820062865	-0.934872969294184
ALOX15B	-0.817519462112561	8.20010784194898	-3.56780338764629	0.000557716986944314	0.0035047315467147	-0.99621728775796
AZGP1	-0.741488773544543	9.91185970673469	-3.55379423930773	0.000584690070373188	0.00365638751975439	-1.04044614431813
GATA2	0.497247142758367	8.3971162562551	3.55147113061077	0.000589280449632898	0.00368053544452051	-1.0477675664651
IGFBP4	-0.496433056043022	10.5447479437653	-3.52663605049169	0.000640529077180558	0.00395868746739381	-1.12580582063446
IGFBP3	-0.489181211536723	7.94306049740816	-3.52437263974211	0.000645403394458228	0.00398390490978816	-1.13289698844176
PCDHB2	0.655167656544982	7.57779622046939	3.52369565168579	0.000646868097600164	0.00399058007321982	-1.13501727801303
LOC728226	0.558358491342462	8.46996017452041	3.52279250857651	0.000648826987096349	0.00399913361137568	-1.13784538186134
KLK3	1.17347030163146	11.0756486238163	3.46600476919842	0.000783883452267506	0.00471118837651717	-1.31453883766072
EEF1A2	0.790538619900046	8.63808041885714	3.45533603055619	0.000812047260121439	0.00485718110810835	-1.34748451136725
WDR45L	0.613979863404608	8.06888662442857	3.43551728339564	0.000866912852088872	0.00514974563284429	-1.40847492842359
MT1E	-0.776881532143848	10.3607177321735	-3.43099832781579	0.000879902445414017	0.00521579223668621	-1.42234310899966
KHDRBS3	0.606241210586704	9.20464649708163	3.42487887254661	0.00089778479891721	0.00530994998348904	-1.44110021103039
PEBP4	-0.543214423216427	7.1962317547449	-3.40268758847761	0.00096554211239163	0.00565660659305381	-1.50889913770556
OGDHL	0.51750568421078	7.09574427870408	3.40148418304319	0.000969350601999216	0.00566965008201267	-1.51256587007541
MT2A	-0.575117944202953	12.4004779413367	-3.39076401102258	0.00100390617113942	0.00584993965370579	-1.54518470670966
FABP5	0.834087374541506	8.22010063795918	3.38454201808819	0.00102448978779476	0.00595191079588222	-1.56407942623852
DUSP5	-0.528763736235115	9.24739225433673	-3.37081415595483	0.001071315205775	0.00618527347573572	-1.60567066684836
C1orf64	0.95819452299783	7.36872132408163	3.36419974314337	0.00109458752077759	0.00629933988213502	-1.62566256785139
KCNN4	0.500847309325946	7.0772321715	3.35699619736778	0.00112047217097134	0.00642766176103064	-1.64739971527671
MAEA	0.50763376018253	7.51053839383674	3.33200639422283	0.00121479097772197	0.00688683535980416	-1.72252119031584
SMS	0.544010357656672	11.0319818193265	3.32771445426884	0.00123172090469373	0.00697021218478385	-1.73537821362826
FBLN2	-0.489831495857452	8.49293588755102	-3.31539670619059	0.00128154592056402	0.00720826478997064	-1.77220419218571
PDE8B	-0.549355265894825	9.62564048785714	-3.28958315834946	0.00139214952384359	0.00775043563141153	-1.84902439435276
DDC	0.603175897322903	6.7580957715102	3.22952150644074	0.00168501412412288	0.00916527847305869	-2.02590009759047
APOD	0.574766829697962	11.6298848879898	3.21435151393508	0.00176759696889388	0.00956469748957546	-2.07015870445445
MON1B	0.516603003021729	8.24457084209184	3.21228903690827	0.00177911207126476	0.00961663551384354	-2.07616299629209
SPON2	0.71143457179531	8.45345063952041	3.14230020232936	0.00221397528895268	0.011643560607687	-2.27805912318719
KIF1A	-0.508778551360276	8.65772370012245	-3.14124027558427	0.0022212636105751	0.0116745482788366	-2.28108884303566
DPP7	0.535370152495005	9.11517271223469	3.11362234737255	0.00241922356236416	0.0125937326059549	-2.35973794774473
SLC22A3	-0.490259731083876	7.90666878218367	-3.08660003773003	0.00262867375074134	0.0135212035495381	-2.43613968761566
ORM2	-0.857397364204694	7.74645080809184	-3.04640766986272	0.00297150200109978	0.0150258212456337	-2.54876344901481
CYBA	-0.485609179012606	8.62535159793878	-3.04584348726529	0.00297659648062292	0.0150424857600537	-2.55033568465649
NR4A2	-0.525126832093436	8.63248878635714	-3.03984741139658	0.00303124222729382	0.0152786302017064	-2.56703037160098
CXCR4	0.518864333711866	6.82335224303061	2.99121882626482	0.00350996171467713	0.0173567710574395	-2.70141753343295
PPP1R1B	0.538980691022164	11.3799515185918	2.94613778135588	0.00401522390303624	0.0195054041114576	-2.82438833402759
CCL2	-0.503044993751415	9.10775297197959	-2.94099499252394	0.00407693872034416	0.0197516579255608	-2.83831750998299
MT1F	-0.527418024388522	10.757416325898	-2.93711951236697	0.0041240216942281	0.0199489410376795	-2.84880073388487
LOC642817	0.769149817505868	8.60127225531633	2.90036084717215	0.00459616422868298	0.0218742887195487	-2.94765647385711
NPY	0.84351416469492	12.2182452002959	2.8822528750764	0.00484658238219631	0.0229009918326948	-2.99596950011266
C3orf14	-0.522530733163405	8.76966043813265	-2.83009974034202	0.00563947569633817	0.0260297860751314	-3.13368776169863
GPAA1	0.486060795248155	9.13359317067347	2.78932499344967	0.00634028158988164	0.0287617186191267	-3.23987252482725
IGLL1	-0.652358610196	9.61045629490816	-2.74131979366843	0.00726684585226974	0.0322476729258869	-3.36320062952273
LOC388654	0.541305087126901	9.84212161256122	2.73616364166418	0.00737337560525205	0.032639580101174	-3.37633806987752
PRDX2	0.518522053295527	9.70174178437755	2.67097674901894	0.0088483713130706	0.0380346543453888	-3.54059330288658
SLPI	-0.520843692981746	7.1537313867449	-2.64737687876609	0.0094451753717083	0.0402260475445726	-3.59921625907512
KLK11	-0.746670996591478	11.1263719754796	-2.63372369197229	0.00980686233729293	0.0414934978231288	-3.63292552172281
TFF3	0.76018209805693	10.5173458811531	2.52547036331836	0.0131479770957897	0.052899784029668	-3.89481953368589
PIP	-0.55673928999913	6.78251390826531	-2.50362493864116	0.0139349565283397	0.0554436668469358	-3.94650223452477
LOC648210	0.795770442288571	9.37665935063265	2.47727453054279	0.0149402289122648	0.05884606413771	-4.00831721351909
FOSB	-0.539723577501521	12.3800419739898	-2.45421177385611	0.0158727898649485	0.0618299389056053	-4.06194625782813
LOC645436	0.516228354667973	9.98796931823469	2.34510140111979	0.0210258826948874	0.0779221884006421	-4.30962743572212
SEMG1	-0.614824451874401	6.69286803127551	-2.18793743002735	0.0310366987752768	0.106889981531657	-4.64862264192381
