# Supplementary material for: Integrated bioinformatics analysis of IFITM1 as a prognostic biomarker and investigation of its immunological role in prostate adenocarcinoma
Source: Front Oncol. 2022 Dec 14;12:1037535. doi: 10.3389/fonc.2022.1037535 (PMC9795034; doi:10.3389/fonc.2022.1037535)
Supplement: Supplementary file 1 [file DataSheet_1.zip › raw data 1/Fig 2/XCELL.xlsx]

## Sheet: Sheet1
group	Mast_cells	Megakaryocytes	Melanocytes	Memory_B-cells	MEP	Mesangial_cells	Monocytes	MPP	MSC	mv_Endothelial_cells	Myocytes	naive_B-cells	Neurons	Neutrophils	NK_cells	NKT	Osteoblast	pDC	Pericytes	Plasma_cells	Platelets	Preadipocytes	pro_B-cells	Sebocytes	Skeletal_muscle	Smooth_muscle	Tgd_cells	Th1_cells	Th2_cells	Tregs	ImmuneScore	StromaScore	MicroenvironmentScore
High immune score	0.0245341	0.0259254	0.0155965	0.107679	0	0.0117394	0	0.37404	0.13938	0.0660073	0.0192176	0.000828399	0.0328053	0.0517872	2.43256e-18	0.207427	0.0207862	0.040138	0.0798332	0	0.0423734	2.05514e-20	0.0728669	0.00560075	0.02588	0.00304006	0.00919804	0.101054	0.0772773	0.0357502	0.402559	0.115346	0.517904
High immune score	0.0140063	0.00867055	0.0236433	0.0322654	7.47559e-18	0.00247026	0.00106159	0.301983	0.155149	0.0841039	0.0106484	2.80576e-18	0.00579972	0.045741	0	0.296399	0.0430488	0.0351214	0.0642433	0.014607	0.0385302	0.0598881	0.0307382	0.0123264	0.0204015	0.0829772	1.51749e-19	0.12826	0.0192622	0	0.2995	0.0365566	0.336057
High immune score	0.0254994	0.0497094	0.0160799	0.0737624	0.0164319	5.76681e-19	0.00612713	0.308817	0.190714	1.94539e-19	0	3.6032e-19	0.0116474	0.0247214	0.023936	0.16274	0.124574	0.0661617	0.0539628	0.00984184	0.0345555	0.0124753	0.0578487	0.00680156	0.0104165	0.0705352	0.0801644	0.171871	0.1107	0.06062	0.408452	0	0.408452
High immune score	1.82521e-18	0.0659573	0.0456728	0.0397357	2.81145e-17	0.015323	2.09136e-18	0.284196	0.468128	0.128687	2.04563e-18	1.66598e-17	0.0116761	0.061135	4.24346e-17	0.388486	0	0.0195485	0.102248	0	0.00341463	7.98178e-18	0.0285553	0.0216031	0.00154109	3.96904e-17	1.61982e-17	0.031325	0.00312924	0.0286497	0.388092	0.0269863	0.415078
High immune score	0.00700087	0.0763622	0.104642	0	0	0	2.61322e-17	0.18255	0.279675	0.0981216	0.0166087	0	0.0341063	0	0	0.39631	0.0179588	0	0.0670746	0.0278307	0.064502	0.141355	0	0.0045955	0.0182324	2.74527e-17	0.00335974	0.0690104	0.0910077	0.124987	0.400493	0.00217038	0.402663
High immune score	0.0154879	0.06089	0.0977641	8.63933e-18	1.86342e-17	0.012312	0	0.27209	0.217251	0.0452875	0.00483208	0	0.0284417	0.0544707	0.0488644	0.345991	0.00392544	6.08079e-19	0.0543328	0	0.0567483	0.0934212	2.48414e-18	0.00308317	0.0217094	0	0.0132329	0.0822909	0.121134	0.100062	0.56844	2.52654e-18	0.56844
High immune score	0.0250316	0	0.062029	0.0051675	2.81489e-18	0	0.00910023	0.358112	0.346927	0.115873	0.0225102	1.97808e-17	0.0286816	0.0129238	0.0515359	0.496382	4.01027e-17	0.00503059	0.0725092	3.68984e-17	0.041651	3.22567e-18	7.94135e-18	0.0148986	0.0442398	1.15962e-19	0.0114611	1.41293e-19	0.152174	0.056954	0.543439	0.031877	0.575316
High immune score	0.0232687	0.0623023	0.0454441	0.101532	8.54958e-18	0.00781201	0	0.312158	0.0731026	0.0424424	0.0335472	0.0197311	0.0387982	0.01507	0	0.466539	0	0	0.0726494	0	0.0419765	0	0.0273003	0.00580299	0.0255948	9.08788e-20	0	0.0343224	0.0631373	0.0770138	0.399735	0.106904	0.506639
High immune score	0.00851768	0	0.0667105	0.0946387	1.56907e-17	0.00191708	0	0.377147	0.338496	0.120491	0	0	0.0327113	0.0345723	1.93928e-20	0.235894	4.95432e-18	0.0400485	0.0739382	0.00822222	0.0395901	0	0.0268634	0.00403543	0.00683123	0	0.0156583	0.0565936	0.0523129	0.0259879	0.519805	0.0328041	0.552609
High immune score	0.0275518	2.70305e-18	0.0728363	0.0359436	8.46112e-19	0.0170179	0.0237766	0.245116	0.210852	0.128885	0.11843	4.18387e-19	0.0213105	0.0365319	0	0.271448	0.0540237	0.0391907	0.0483927	0.00795964	0.0404102	5.25059e-20	0	1.26655e-20	0.0865441	4.73258e-18	1.63683e-20	0.070921	0.0741176	0.0380434	0.424506	0.0638326	0.488339
High immune score	0.0112777	0.0330962	0.060766	3.87853e-20	1.04192e-19	0.00403839	0.0075166	0.322634	0.137195	0.098762	0.0230866	0	0.0206286	0	0.0398466	0.300774	0.0956718	0.0597204	0.0720086	0	0.0631524	0.00995754	0.0203702	0.00869035	0.033984	2.92964e-19	0.0334803	0.00377858	0.13352	0.0227146	0.351247	0.0243434	0.37559
High immune score	0.0253078	0.0137724	0.0443968	5.18018e-19	1.56368e-18	0.0229016	0.0435395	0.198926	0.152688	0.073332	0.00506046	0	0.00835777	0.00528177	0.0255008	0.156615	0	0	0.0366737	0.0452938	0.016536	0.0242878	0	0.00446131	0.0129444	0.0772845	0.0540164	0.0410841	0.102766	0.0484915	0.460134	0.0211354	0.481269
High immune score	0.0207018	5.19141e-18	0.018321	0.12616	2.19462e-19	6.45066e-19	0.0276646	0.467242	0.219404	0.0604625	2.25195e-18	0.0210952	0.0216822	0.0329864	0.00943893	0.223656	0	0.0690825	0.0650822	0.0264214	0	0	0.0750002	0.0102763	0.018548	1.36248e-17	0.0269885	0.0744213	0.0455354	0.0454969	0.51218	0.0120855	0.524266
High immune score	0.00630473	5.0029e-18	0.0115364	0.152289	0	0.0236686	0.00852933	0.462227	0.046753	0.0602121	3.13225e-18	0.0362477	0.00191796	0	0.0670115	0.315377	3.97613e-19	0.0661643	0.0703271	0	0.0169143	0.00411483	0.0680462	0.0118031	0.0116231	0	0.0557818	0.0604512	0.0645656	0.0547158	0.679853	0.0243208	0.704174
High immune score	0.0196686	0.0147717	0.016047	0.112412	0	0	0	0.407323	0.0163943	0.0314593	0.0170422	0.00114318	0.0236172	0.0144149	0.00160371	0.288173	1.29144e-19	0.0316995	0.07509	0.0120267	0.0307906	0	0.0518448	0.00915418	0.0173198	2.51491e-18	0.0065013	0.0782325	0.0768001	0.0599319	0.415204	0.0514693	0.466673
High immune score	2.09722e-20	0.0204708	0.02842	0.0789956	0	0.000433357	0	0.223871	0.103129	0.0484117	0	0	6.71566e-19	6.70071e-19	0	0.182767	0.0624805	0	0.0623517	0.0141855	0.0327325	0.0543083	0.0281097	0	0.0154363	0.0372003	0.0970861	0.2087	0.0868525	0.0494856	0.397651	0.0217092	0.41936
High immune score	0.00928244	0	0.0762127	5.91177e-18	0	0.0261652	0	0.335021	0.305925	0.0813024	0.000139317	2.88113e-19	0.000653166	0.00839121	0.0489706	0.279903	0.0698249	0.0359829	0.0701282	0.0411308	0.0104749	0.0222318	0	0.00967217	0.0164315	2.04894e-18	0.0276973	0.198352	0.041335	0	0.315024	0.0221913	0.337216
High immune score	0.016692	0.0465704	0.0211438	0.0501381	0	7.56246e-21	0	0.228393	0.248465	0.0643807	0.0296673	0	0.0218842	0.0188728	6.85177e-18	0.347921	1.33365e-18	0	0.0536683	0.0351985	0.0559183	4.59574e-19	4.08789e-19	0.00979553	0.0339912	0.096425	0	0.0686186	0.0606495	0.0407802	0.231664	0.0545804	0.286244
High immune score	2.35332e-19	0.0703265	0.0249607	0.054205	0	0.0200334	3.37987e-18	0.198092	0.312998	0.0897174	0	0	0.0277707	0.00791203	0.00175565	0.326208	0	0.0668473	0.0624941	0.000311236	0.0564305	0.00805406	0.0534419	0.0162208	0.0095494	0.0632355	1.93488e-18	0.0448952	0.0580537	0.052949	0.23763	0.0486907	0.286321
High immune score	0.0175765	2.33335e-20	0.0308863	0.0992916	0	0.0190995	0.0447438	0.332884	0.0552587	0.0697048	0.0136931	0	0.0368742	0.00574812	0.0169586	0.279278	0	0.0627482	0.0794066	0.00850039	0.0479457	0.0216553	0.0593805	0.00833758	0.0226873	0.0926281	0.00913307	0.00998005	0.0654366	0.0369562	0.349663	0.107748	0.457411
High immune score	0	0.0160072	0.0492394	0	5.99787e-18	1.34408e-18	0.0977329	0.114837	0.209304	0.0776877	2.22874e-18	0	5.42976e-20	0.037304	0.00175079	0.121008	2.35375e-17	0.0710482	0.0347447	0.0472695	0.032776	0.0269698	4.05626e-18	0.0149282	0.012269	0.0930385	0.0222591	0.0840893	0.0286776	0	0.260662	0.0282689	0.288931
High immune score	0.0247659	0	0.0312529	0.05093	1.79321e-19	0.0130121	0.0181482	0.190342	0.113488	0.0484881	0	3.88327e-19	0.0313653	0.0134994	0.0389177	0.036351	0	0.0449946	0.051156	0.00389879	0.0135178	4.93061e-18	0.0379996	0.0086074	0.00516937	0.132921	0.0352162	0.0419912	0.0622467	0.0595472	0.374775	0.0236383	0.398413
High immune score	0.0134951	2.03454e-19	0.0497947	0.00939293	2.15487e-18	1.14663e-19	0.0184198	0.246073	0.179487	0.0312364	0	2.95916e-18	0.0144256	0.0474138	0.0623406	0.0544708	1.95972e-18	0.0368903	0.04788	0.0751352	0.0413062	0.0102637	0.0348818	0.00771114	0.0137155	0.133032	0.0177264	0.115266	0.0626666	0.0266413	0.392518	0.00215338	0.394671
High immune score	0.00717467	0.0119672	0.0277175	0.0342039	2.90453e-19	2.01594e-18	3.71486e-19	0.28146	0.263524	0.0989901	0.0117087	0	0.0309737	0.00477802	0.00934136	0.301564	1.06038e-17	0.0573819	0.0280371	0.0416115	0.0615047	0.0471438	0.0116121	0.0111243	0.021985	0.0962684	0.00728659	0.105363	0.00237584	0.0535862	0.207379	0.0748139	0.282193
High immune score	0.013459	0.0656335	0.0551699	3.0637e-21	1.37828e-17	1.34906e-18	0.007768	0.468974	0.301853	0.0211071	0.0250941	0	0.0265473	0	0	0.169902	0.0411965	0.0597359	0.0420329	0.0105757	0.0886164	0.0472412	0.0929876	0.0112691	0.0528309	0.0692371	0	0.103885	0.0632987	0.087038	0.359592	0.0115766	0.371169
High immune score	0.00328649	9.80015e-20	0.0523888	0.133791	0	0	0.0459686	0.442655	0.18807	0.0727834	0	0.0113425	0.0118591	0.0303607	0.127503	0.169052	6.50189e-20	0.144388	0.0434997	0.0669342	0.0194349	0.0396335	0.0791438	0.00281203	0.016356	0.065258	0.0842832	0.143298	0.0885547	0.0314538	0.701562	0.00717624	0.708738
High immune score	0.0200317	0.0309099	0	9.31209e-19	0.000683173	0.0314974	1.82621e-20	0.319256	0.379745	0.0806547	0	0	0.0406255	0.00146162	0.0651915	0	1.86846e-18	0.0358916	0.032336	0.00289814	0.0178374	0.00114345	0.079649	0.00751669	0.008127	0.0204921	0.0641969	0.112157	0.0954416	0.0535725	0.314795	0.0244113	0.339206
High immune score	0.00597321	0.0340118	0.0357439	0.0297805	1.03739e-18	0	0	0.252858	0.117033	0.0896358	0.00926187	0.0020831	0.00693683	0.0316736	6.09537e-19	0.32772	0.0484746	0.041448	0.0535413	0.0201812	0.0593571	0.00498307	0.00605115	0.00512432	0.0163485	0.13097	1.10238e-18	0.142838	0.0444615	0.0630064	0.230826	0.0325406	0.263366
High immune score	0.0066187	8.61803e-19	0.038684	0.0454579	2.59342e-19	0.00813811	1.92444e-18	0.328537	0.204014	0.0677446	0.0428446	0	0.0375919	0.0506724	0.0371098	0.30351	0	5.78235e-20	0.0850265	1.9375e-18	0.0511657	0	0.0353625	0.00609126	0.0469505	0.110713	0.0220595	0.0358549	0.076283	0.042917	0.285277	0.121885	0.407163
High immune score	0.0245369	0.00557813	0.0214897	0.0653228	1.35296e-18	0.0250532	0.000691792	0.29478	0.0538977	0.105211	0	0	0.0268743	0.0535962	0.0210126	0.310232	3.51802e-18	0.0177745	0.0596235	0.00472409	0	0.0114808	0.047289	0.0101784	0.0266326	0.0497614	0.0417399	0.0380264	0.0471136	0.0743177	0.484019	0.139404	0.623424
High immune score	0.0067972	0.00164521	0.0230179	0.0064848	2.49567e-19	0	0.0490653	0.174755	0.143801	0.0680495	0.000702417	2.3101e-18	0.0174634	0.0366769	0.00862775	0.172472	0.0276112	0.0501425	0.026767	0.0372828	0.0230511	0.0415015	0	0.0137889	0.00976714	0.152749	1.58338e-19	0.110372	0.0300395	0.00164079	0.26826	0.0529846	0.321245
High immune score	0.0283054	9.39673e-20	0.0270699	0.0987602	1.20779e-17	0.0296909	0.0601152	0.404839	0.117864	0.082062	0.00866256	1.80521e-18	0.0289416	0.0346894	0.036669	0.26688	4.83174e-18	0.0525054	0.0590474	0.0381524	0.0178935	5.98776e-19	0.0286456	0.0133431	0.0194863	0.0523139	0	0.0384583	0.0687278	0.0587738	0.38749	0.0816091	0.4691
High immune score	0.0222357	0.0726459	0.0305919	0.0310694	9.16796e-19	0.0134798	1.35446e-18	0.338002	0.10048	0.0201627	0.0232015	6.92413e-18	0.0219759	2.80547e-18	0.0418776	0.180494	0.0156275	0.0617498	0.0458811	0.0336599	0.0949142	0.00659385	0.0348793	0.00736914	0.0234669	0.116053	0.013574	0.078241	0.0791814	0.0571898	0.328262	0.067964	0.396226
High immune score	0.0150019	0.0377426	0.0456278	0.00851188	9.53234e-19	0.00342075	0.0145324	0.347688	0.0891772	0.0127812	0	0	0.0217979	0.000531937	0.0172167	0.147634	0.0214688	0.0219453	0.061679	0.0538662	0.033	0.0304008	0.0170199	0.00801391	0.0163357	0.109247	0.0281596	0.0873587	0.0730628	0.0230172	0.340092	0.0145462	0.354638
High immune score	0.0208867	0.0112175	0.04275	0.00224558	1.62303e-18	1.46483e-19	0.0219168	0.364248	0.286286	0.0693915	0.00986262	1.86654e-17	0.0416416	0.0162763	0.0596244	0.327808	0	0	0.0203682	0	0.0580406	4.39867e-18	0	0.0126216	0.0266376	0.0323737	0	0	0.0302654	0.0595985	0.264393	0.0615477	0.325941
High immune score	0.022358	0.000884713	0.01049	0.081362	3.51193e-18	0.00784004	6.87661e-18	0.265793	0	0.102667	0.0121075	0	0.0402484	0.0240865	0.0175852	0.376977	0	0.0308179	0.0396814	0.0203845	0.0137056	0.031929	0	0.00950887	0.0409244	0	2.96146e-18	3.1648e-18	0.0871901	0.0695043	0.375253	0.120291	0.495544
High immune score	0.00677213	0.0425796	0.0244795	0.0487601	0	1.02645e-18	0	0.360117	0.222061	0.103278	0.0121196	0	0.0310328	0	0.0789643	0.254063	1.41619e-17	0.0195893	0.042684	0.008481	0.077062	0.0291326	0.036885	0.00847071	0.0312858	0.0162044	0.0372612	0.0505106	0.0963636	0.0187131	0.280315	0.057307	0.337622
High immune score	0.0244147	0	0.00987679	0.0821411	4.49406e-19	0.0425953	0.0266543	0.410906	0.219481	0.0979775	0	0	0.0330391	0.0280112	0.0131467	0.480004	0	0.0193968	0.0415723	4.35255e-18	0.0118307	0.0309235	0.0418898	0.0138912	0.0486295	1.09864e-18	4.57079e-19	0	0.103521	0.113386	0.378996	0.0339024	0.412898
High immune score	0.0249968	0.0761334	0.0880223	0.124106	0	1.10201e-17	0	0.333384	0.493462	0.0132601	0.0173984	0.00433279	0.019248	0.00943611	0.024401	0.366575	0.0485462	0	0.000861068	1.07625e-18	0.108908	0.0360733	0.0617161	0.00278188	0.0292616	4.78949e-18	0	0.0534517	0.10636	0.0383817	0.271512	0.0471931	0.318705
High immune score	3.27138e-19	0.00607273	0.0553746	0.0444004	0	0	0	0.288557	0.259464	0	0.00118343	0	4.85216e-19	2.87931e-18	0.0330714	0.323713	0.0698168	0	0.0348601	0.00379739	0	0.0565103	0.00238016	0.00811772	0.0270782	0.053321	0.0257205	0.110147	0.0722271	0.0495292	0.309792	2.15035e-18	0.309792
High immune score	0.00138142	0.0298484	0.0196942	0.0262388	0	0.0092282	1.88962e-18	0.249715	0.0827145	0.051393	0.0354827	0.0133789	0.0384255	0	0.035653	0.332191	2.76833e-18	0.017485	0.0824612	1.88884e-18	0.03183	0.0196075	0.0557832	0.00538751	0.01871	0.117094	0.0507232	0.0269586	0.0672928	0	0.228706	0.135635	0.364341
High immune score	0.00431122	0.0174999	0.0417032	0.0551716	2.29351e-17	0.00673814	0.0319387	0.234859	0.0691958	0.0561479	0.0204268	1.13258e-18	0.0267354	1.90025e-18	0.0812034	0.239157	0.0042858	0.0675696	0.0762793	0.0556314	0.0396766	0	0.0351268	0.00903817	0.00784202	0.119655	2.16646e-18	0.110087	0.0675087	0.0663622	0.28213	0.0942529	0.376383
High immune score	0.0108216	0.0209045	0.0335737	0.0237409	0	1.35552e-17	2.37768e-18	0.147108	0.256902	0.0924042	0.00220832	0	0	0.0122725	0.0328031	0.116147	0.0588906	0.0202395	0.0222652	0.0488773	0.0229353	0	0.024754	0.00692039	0.00361556	0.0912802	0.0462532	0.180208	0.0644611	0.0598016	0.341422	0.0145231	0.355945
High immune score	0.0162392	2.64221e-19	0.0237609	0.0960283	0	0.0203102	0	0.368166	0.057829	0.0539204	0.000907286	1.40203e-18	0.0227777	0.0355148	0.00522556	0.27714	0	0.102698	0.0546456	0.0319004	1.36261e-19	1.8429e-18	0.0453553	0.0132309	0.0182814	0.0445631	0.0222312	0.0504715	0.0620635	0.0423791	0.427531	0.0462725	0.473803
High immune score	0.0171586	0	0.00086683	0.12698	2.14844e-18	0.0293492	0.0204738	0.298751	0.0114483	0.0292127	0	0.0057761	0.0192454	0.0218648	0.0282798	0.27764	0	0.0828121	0.0605754	0	0.0141779	0	0.0317436	0.0108681	0.0177541	0.109333	0.00519791	0.00365089	0.0477934	0.115645	0.408494	0.0433043	0.451799
High immune score	0.00682955	0.0247484	0.0430222	1.15951e-18	3.30369e-18	0	0	0.155832	0.198762	0.0571651	0.0300722	0	0	0.00179549	0.0196748	0.127791	0.00794317	0.0150983	0.063294	0.0673823	0.0293652	0.0513406	0.00301619	0.0077946	0.0322843	0.111091	0.0597384	0.110176	0	0.0549416	0.283746	0.0255626	0.309309
High immune score	0.00834037	0	0	0.0328108	6.03884e-19	0.0136428	0.011499	0.29094	0.200273	0.0702029	0.00486138	0	0.0258961	0.00872481	0.0531133	0.27473	0	0.0544766	0.0418525	0.0429184	0.0318061	4.99052e-18	0.021183	0.0107598	0.0166351	0.085416	4.19303e-19	0.0614371	0.0364761	0.0617117	0.244946	0.0435903	0.288536
High immune score	0	0.0448949	0.0107955	0.00716464	0	0.0140101	0.00182737	0.234099	0	0.0737685	0	5.33724e-18	0.0181941	0.0235231	0	0.213777	0	0.0342009	0.0637792	0.0283145	0.0205472	0.078844	0.00588724	0.0118298	0.0115663	0.158359	2.15661e-18	0.0396917	0.0808121	0.0963305	0.246699	0.0485463	0.295245
High immune score	0.0256259	0	0.0426086	0.158698	0	0.0229836	0.0529165	0.509261	0.102785	0.0298906	0.0172732	0.0402617	0.0425455	0.0103156	0.0798817	0.351164	1.20204e-17	0.0955652	0.0701691	5.17462e-18	3.40364e-19	0.00497602	0.0676846	0.00373492	0.0373745	0.0727657	0.0227621	1.46397e-19	0.079128	0.0802695	0.511001	0.121832	0.632833
Low immune score	2.83655e-19	0	2.95169e-19	2.15289e-18	0.023969	0	1.48892e-17	0.0712711	0.275628	0.0357602	0.0175044	0	0.0160995	0.00861198	0.0163167	0.162161	0.0948453	0	0.0587233	0.0256998	0.0374153	0.0255387	0.0696738	0.00427288	0.030201	0.143016	0.019804	0.194523	0.0253359	0.0177648	0.0709005	0.0233147	0.0942152
Low immune score	0.00501105	0.0665487	0.0287618	2.92077e-18	0	0.00116666	0	0.0934728	0.128314	0.0756179	0.0198527	3.15764e-18	0.025237	0.0137042	0	0.17328	0.0420079	0.0386341	0.0368643	0.0588857	0.0422024	0.0453327	0.0102714	0.00783039	0.019833	0.19711	0	0.0710293	2.27899e-20	0.000310721	0.05907	0.0663494	0.125419
Low immune score	0.0082144	0.0099532	0.0190447	0.0102829	0	0.00851838	0	0.14218	0.160377	0.105565	0	6.7261e-18	0.0253292	0.042672	1.19676e-17	0.259491	2.26104e-19	0.000291577	0.0868777	8.31052e-05	0.040926	0.00627268	0.0262199	0.00948271	0.0272719	0.083641	0	0.0661746	0.0232408	0.045967	0.229198	0.12085	0.350048
Low immune score	0	0.0117353	0.0331013	0.0310188	0	0	4.4593e-18	0.239546	0.119303	0.0611571	7.96262e-19	2.02351e-18	0.0259894	0	0.0219916	0.167919	0	0.0303821	0.0172885	0.0547137	0.00511314	0.0719034	3.03015e-19	0.00499871	0.014579	0.186508	0.0295136	0.0802249	0.0614152	0.0600556	0.303512	0.0432463	0.346758
Low immune score	0.0124478	0.00514227	0.0493354	1.50654e-19	1.60133e-17	0	0	0.148003	0.221292	0.116006	0	0	0.0252957	0.0237516	0.0223207	0.192119	1.17358e-17	0.0263053	0.0519033	0.0687944	0.022586	0.0299332	0	0.00942794	0.00730452	0.137867	1.30902e-17	0.0664181	0.0323997	0.0117507	0.145203	0.0546345	0.199837
Low immune score	0.0189047	0.042709	0.0673782	1.95195e-18	0.00737796	8.25855e-18	6.6525e-19	0.0119806	0.292409	0.0707905	0	0	0.00944503	0.0289481	0.0288565	0.0922068	0.0938324	0.0187169	0.0392742	0.0459334	0.0401274	0.0269677	0	0.0072235	0.0115722	0.152484	0.0103352	0.119034	0.0245056	0.049836	0.247856	0.00970309	0.257559
Low immune score	0.0168808	0.0313671	0.0435139	0.0756164	0	0.00718239	0.044501	0.306662	0.336993	0.109769	0	0	0.0317447	0.037319	0.0230082	0.207107	2.15957e-18	0.0888776	0.0798279	2.45223e-18	0.00415215	0	0.0615886	0.0107307	0.00818665	0.0633724	1.76669e-18	0.0581145	0.00499314	0.0349547	0.206074	0.0782885	0.284363
Low immune score	0.00417129	0.052493	0.027672	0.0706432	1.18835e-19	7.46072e-19	0.0058156	0.409005	0.330027	0.0530702	0.0262584	0	0.0135312	0.0349711	0	0.278164	6.8635e-18	1.00259e-18	0.0578184	0.0612074	0.0476349	0	0.057926	0.0103579	0.0354258	0.033838	0	0	0.0876462	0	0.297869	0.0507416	0.34861
Low immune score	0.00477458	0.0257254	0.0764404	0.0343357	2.20087e-19	3.67499e-19	2.65422e-18	0.241231	0.151865	0.094259	0.0236599	3.13867e-18	0.0300773	3.42028e-20	0.0131518	0.333968	0.0529585	0	0.0231103	2.94447e-19	0.0467702	0.0163704	0.0376779	0.00901935	0.0292637	0.10054	0	0.0983963	0.0357974	5.96392e-18	0.176636	0.0700595	0.246696
Low immune score	0.0166012	0.0157286	0.0496695	0	0	0	2.69193e-18	0.200491	0.347765	0.0614603	0.00280404	4.2301e-19	0.0295593	2.89676e-18	0.0276991	0.280041	4.36789e-18	0	4.80326e-18	0.022023	0.0422236	0.0783038	0.0158017	0.00923028	0.0375159	0.0489188	0	0.07217	0.0862737	0.0603461	0.141485	0.0244394	0.165925
Low immune score	0.00326027	0.0159712	0.0132819	0.043507	0	0.0129615	2.02053e-17	0.0883921	0.0818962	0.0438249	0.100535	1.56504e-18	0.0222382	1.5831e-18	0.00800701	0.188386	0	0.058235	0.0731392	0.0131542	0.0485751	0.021023	1.74089e-18	0.00970968	0.0630657	0.135003	3.81433e-18	0.0694124	0.0448737	0	0.148887	0.0844191	0.233306
Low immune score	0	0.0431971	0.0156575	0.0261616	0	0.0341199	0.00975676	0.101758	0.0801427	0.0440175	0.00716075	1.47584e-18	0.0266326	0.00976281	0	0.185101	0.0279819	0.0211342	0.0568907	1.49395e-18	0.0335329	0.0359362	6.16285e-19	0.0105924	0.00489663	0.182721	1.57018e-17	0.094003	0.0170112	0.0375243	0.138263	0.0485193	0.186783
Low immune score	3.5408e-19	0.0775074	0.0247557	0	2.11111e-19	0	0	0.123716	0.170281	0.0730673	7.08514e-18	6.74455e-18	0.00613095	3.27617e-18	2.23954e-05	0.231701	0.125622	0.0387806	0.0610311	0.013822	0.026797	0.037123	0	0	0	0.183929	0.040017	0.121256	0.0707274	0.0662072	0.228844	0.0174461	0.24629
Low immune score	0.0130768	0.0804907	0.0230679	0	0.0162824	0	4.31604e-18	0.091367	0.259556	0.084222	9.01627e-19	1.39877e-17	0.00600724	0.001757	0.0449015	0.0448255	0.122103	0.0266355	0.0291981	0.074677	0.0669569	0.0348654	0	0.00933947	0.000623521	0.104529	0.0391326	0.169523	0.0386773	0.01154	0.114651	0	0.114651
Low immune score	0.00759205	0.0197716	0.0176827	1.33525e-18	8.94586e-20	0.0336302	0.00224578	0.143066	0.145351	0.0964076	0.0277839	0	0.0189385	0.0578458	3.19441e-19	0.224841	0	0.0156464	0.0593001	0	0	0.0380547	0	0.0120121	0.028214	0.109566	0	0.104385	0	0.0180332	0.187623	0.0812314	0.268854
Low immune score	0	0.0353797	0.0468902	2.47527e-18	0	0	0.00436823	0.152801	0.186075	0.0700599	0.000156449	0	0.010534	0.0352621	0.0762078	0.148698	0.0779749	0.0378951	0.0225991	0.0341685	0.0256273	0.0533849	6.36775e-18	0.00269245	0	0.173582	0	0.156971	0.03164	0.078377	0.171923	0.0124987	0.184422
Low immune score	0	0.0187263	0.0776328	0.0158	0	0	0.00346529	0.174225	0.263601	0.0574803	6.04431e-18	0	0.0190671	0.0362337	2.36082e-19	0.151002	0	0.0385375	0.044377	0.0286417	0.0188736	0.0129301	0.00204368	0.00916238	0.0169027	0.114379	0.0225357	0.141625	0.0565552	0.0134553	0.301103	0.048214	0.349317
Low immune score	0.0110514	0.0209305	0.0585693	4.64649e-18	7.49593e-18	1.4655e-18	0	0.0321704	0.338414	0.17858	0.0191309	1.67314e-17	0.0161029	0.0113962	0.00306024	0.244017	0.0335524	3.08649e-18	0.074599	0.00943003	0	0	0	0.00414635	0.0213513	0.0608559	0.0444583	0.0916022	0	0.0721822	0.0803692	0.0670642	0.147433
Low immune score	2.21255e-21	0.0637542	0.0445605	0	0	0	0.00508492	0.187356	0.270359	0.0376892	5.0632e-19	0	0.012855	0.0194425	0.0174207	0.125996	0.0176858	0	0.0359196	0.0511323	0.0553517	0.0300523	0.0225926	0.00741013	0	0.13075	0.0102419	0.121297	0.029637	0.0254086	0.182531	0.0269849	0.209516
Low immune score	0.00620353	0.0852118	0.0278947	0.00631068	0.00457413	0.00243144	0	0.14372	0.129917	0.15796	0	1.15329e-18	0.0140067	0.0315903	6.40182e-19	0.288392	0.00834822	3.02392e-19	0.0489934	0.0235408	0.0191719	0.0576668	0.00315035	0.00700981	0.0169329	0.0975783	0.00272168	0.169058	0.0289824	0	0.132478	0.0653671	0.197845
Low immune score	0.00584411	0.004128	0.0521934	0.0448907	0.00771637	0.00942224	8.6267e-19	0.235832	0.223892	0.0817879	0.00991398	7.07454e-19	0.0202533	0.0259302	0.00890843	0.174473	0.0680254	0.0496529	0.0386846	0.0204256	0.0338798	0.000382698	0.0451804	0.00540228	0.0174834	0.0421181	0.0131777	0.140382	0.0516681	0.0495128	0.273575	0.035676	0.309251
Low immune score	1.60824e-19	0.0295834	0.0590709	0.0318159	0	2.20818e-18	1.256e-17	0.228744	0.179187	0.0152325	0.00928314	4.06767e-18	0.018968	2.69032e-18	1.42231e-17	0.111452	0.0395264	1.50322e-20	0.0527217	0.0553408	0.0891186	0.034127	0.044397	0.00611848	0.00954905	0.117823	0.0297089	0.118631	0.0228869	0.0933182	0.222377	0.0109276	0.233304
Low immune score	0	2.01945e-19	0.059	0.0213497	0	0	0.0523325	0.273469	0.252141	0.0625824	0	5.83939e-19	0.0237503	0.0559379	0.0254215	0.0894222	0.0580139	0.0351748	0.0351677	0.102735	0.0231675	0.0182969	0.0448045	0.00609881	0.00319838	0.111813	0.0306542	0.0759471	0.0512581	0.0167798	0.232779	0.0268018	0.259581
Low immune score	0.00471403	0	0.0354264	0	4.75846e-19	5.90893e-05	0.0194845	0.179103	0.0415938	0.0742707	0	0	0.0181991	0.032599	0.0024332	0.227265	0.0663582	0.043453	0.0544549	0.0346442	0.0379383	0.0334472	0.0174679	0.0131824	0.0148974	0.168379	0.0218916	0.0655803	0.0280492	0.0142091	0.217815	0.0370265	0.254841
Low immune score	0.00513649	0.0438749	0.0179052	0.0130061	6.22314e-18	0	3.22066e-18	0.220794	0.181493	0.0275027	2.90732e-18	0	0.0164664	0.0099009	0.0509957	0.0534708	0.00420294	0.0358888	0.0430553	0	0.0616795	0.0478543	0.0839267	0.0080236	0.0027251	0.197665	0.0332755	0.0877971	0.0456097	0.0623867	0.22465	0.00291255	0.227562
Low immune score	0.00312827	0.0587249	0.0226208	0	2.68474e-18	0	1.69749e-18	0.0805908	0.112751	0.0775765	0.0179344	0	0.0253725	0.0454086	0	0.128186	0.028652	0.0273044	0.0307232	0.0171178	0.0400235	0.0460724	0	0.00550045	0.0139438	0.229349	0.00951262	0.0943639	0.0551914	0.0201909	0.109117	0.0525816	0.161699
Low immune score	0.0139878	0.00492949	0.0104087	0	0.0247509	0.019425	0.00957258	0.0602952	0.103337	0.0771344	0	1.36726e-17	0.00599104	0.0245256	0.00668386	0.043062	0.131442	0.0367437	0.0321526	0.0356332	2.33079e-18	0.0440072	0.0418265	0.0107411	1.75324e-18	0.196612	0.0719343	0.095929	0.0539343	0.0215244	0.113559	0.015829	0.129388
Low immune score	0.0232124	0.0863654	0.0833875	0.00152361	7.5048e-19	4.28062e-17	4.85414e-18	0.425126	0.583293	0.0608211	0.0718301	5.00577e-18	0.0485247	3.90956e-18	0	0.587898	0.146106	0.0300356	0.0328171	2.89582e-18	0.143183	0.0588328	0.061117	0.0130316	0.0927541	0	1.19321e-18	0.164031	1.29539e-17	0.161084	0.28945	0.028414	0.317864
Low immune score	0	0.017634	0.0471352	0	1.38161e-17	0	0	0.172361	0.359555	0.0792147	0.00805775	3.863e-17	0.0096286	0.0140439	0	0.18869	0.0461604	0.030368	0.0428353	0.016294	0.0578276	3.45835e-18	0.0281787	0.00783056	0.00800278	0.105851	7.96547e-19	0.150774	0.0446277	0.0779556	0.202298	0.0112507	0.213549
Low immune score	0.00347342	0.0398241	0.0520142	0	1.3586e-19	0	0.000191158	0.0523568	0.0905262	0.0684082	0.0159413	7.34964e-19	0.0191034	0.00647343	0.0144104	0	0.0211645	0.0454941	0.0788326	0.0543333	0.0595118	0.0182928	0.0250027	0.00925452	0.0252239	0.193594	0.0143018	0.0806923	0.00387803	0.0177811	0.114058	0.0559815	0.17004
Low immune score	0	0.041964	0.0174335	0.0356774	1.74675e-19	1.12968e-18	0.0334717	0.0902716	0.12078	0.118427	0.00612794	9.62624e-20	0.00813693	0.0203947	0.0156935	0.245515	0	0	0.0602256	0	0.0448375	0.0230631	0.00146025	0.011453	0.0209336	0.098746	0	0.0530928	0.0435865	0	0.187847	0.0685849	0.256432
Low immune score	0.00201076	0.0184104	0.0313154	1.6523e-19	3.31087e-17	0.00282231	5.89935e-18	0.17147	0.394122	0.195371	8.53046e-18	0	0.00846241	0.0586083	0.0100464	0.146612	0.0682937	0.0271997	0.0330849	0.00306441	1.05654e-18	3.20223e-17	0.0788073	0.00736937	0.00885811	0.00741432	0.0545924	0.173188	0.0530503	0.0203461	0.12525	0.0712195	0.19647
Low immune score	0.00356619	0.0290734	0.0790328	0.0053031	0	0	0	0.205074	0.242073	0.0203816	0.00878894	0	0.0257099	1.37044e-19	3.42706e-18	0.137024	0.018435	0.0426312	0.039218	0.0595022	0.053279	0.0391956	0.0342153	0.00672372	0.0232403	0.149959	0.00142928	0.0858022	0.0246173	0.046291	0.248089	0.0543067	0.302396
Low immune score	0.0100016	0.0107221	0.0687067	0.00414445	1.00364e-19	0	7.57464e-19	0.179489	0.179268	0.0581644	0.000118039	2.37023e-19	0.0159122	0.0236575	0.00497935	0.192015	0.0289967	0.0682882	0.0639704	0.0254094	0.0445163	0.0331753	8.58719e-20	0.0060405	0.0184015	0.125198	0	0.13977	0.0207839	0.0812066	0.265074	0.0312053	0.29628
Low immune score	0.00541343	0.0288048	0.0910343	0.0058612	0	0.0285459	5.96471e-18	0.336275	0.263212	0.0887402	0	0	0.0393226	0.00394803	0	0.34368	0.035546	0	0.0975751	3.71872e-17	0.0227228	0	0.0108864	0.00824765	0.012305	1.93608e-18	0	0.079812	0.0532564	0.0263037	0.334417	0.00690536	0.341322
Low immune score	0.0183	0	0.0697113	0.0216826	7.42717e-18	0.0325898	0	0.196221	0.241444	0.167844	0.011558	4.09817e-18	0.0106102	0.0280753	1.06839e-17	0.135195	7.97615e-19	0	0.0688267	0.0115077	0.0120496	0.0199804	0.0216539	0.00926437	0.0167409	1.60682e-18	0.000552072	0.175178	0.00669832	0	0.225212	0.0486415	0.273853
Low immune score	0.00967212	0.0141626	0.0116155	0.0302575	0.00427459	3.33904e-18	2.62314e-18	0.254146	0.0147183	0.00635036	0.00171569	0	0.0104099	0.0143571	0	0.217998	0.151351	0.0333118	0.0683344	0.070035	0.0783587	0.0683051	0.0207144	0.00676817	0.0208544	0.123479	0.0223629	0.150377	0.0586932	0.0301939	0.271658	0.0536229	0.325281
Low immune score	0.0134277	0.018378	0.0765025	2.36182e-17	0	5.80896e-18	9.87196e-18	0.214903	0.3462	0.165077	0.00937975	0	0.0134862	0	0.000910583	0.397487	0.0470653	0.0391785	0.0869239	0	0.022795	0.0195327	0	0.00595768	0.0261712	3.47038e-19	0	0.134436	0	0.0139918	0.332256	0.0696269	0.401883
Low immune score	0.0029417	0.0437164	0.123938	0.047816	1.68184e-18	0	0	6.46726e-18	0.299377	0.123097	0.0467064	5.79558e-18	0.0264269	0.0791736	0	0.201671	8.71143e-18	0	0.125578	0.00744358	0.0445931	0.0885375	0	0.00791771	0.056677	0	1.42283e-19	0	0.0776197	0.0095217	0.264413	0.0351806	0.299594
Low immune score	0.0153341	0.0520235	0.0727763	0	0	0	0	0.137904	0.277478	0.147351	0.00840332	5.58705e-18	0.0156379	2.44257e-19	0	0.220695	0.107322	1.95468e-18	0.0654473	0.000865414	0.0733807	0.00593326	0	0.00362068	0.0207607	0	2.01093e-18	0.108036	0.0546068	0.0144842	0.209995	0.0547543	0.264749
Low immune score	0.0210961	0.0127194	0.043371	0.00894097	0	0.00236398	1.10791e-17	0.291935	0.179802	0.071298	0.024264	1.237e-17	0.0164901	0	0.00527267	0.208963	0.0583794	0	0.0638389	0.0321534	0.0408497	0.00601731	5.06826e-20	0.0101308	0.0275633	5.97542e-19	0	0.0834615	0.0637651	0.0585858	0.261729	0.0581175	0.319846
Low immune score	0	0.087546	0.0512156	0.00595223	0	1.13521e-17	1.48939e-17	0.149787	0.232999	0.0427769	0	0	0.0339056	0.0130918	2.01565e-17	0.0461657	0.156677	0	0.041733	0.00707438	0.0565798	0.115968	0.00678691	0.00587147	0.0410098	0.0197673	0.00720487	0.108051	0.0936432	0.0279667	0.142523	0.0269209	0.169444
Low immune score	0.0132205	0.0729848	0.0671422	7.13799e-18	0	0.0363593	0	0.195811	0.194643	0.0934696	0.0361011	9.3993e-20	0.0151883	8.47249e-19	0	0.270844	0.0799275	0	0.047657	2.64107e-18	0.0486252	0.0812217	7.24526e-18	0.00727269	0.0250345	7.19525e-18	6.63767e-18	0.0578967	0.0861549	0.10058	0.223437	0.00612409	0.229561
Low immune score	0.0135933	0.0292516	0.0236728	0.0118238	0	0.037654	0.00228412	0.0978771	0.179194	0.0666427	0	0	0.0104985	0.015482	0.0133073	1.06673e-18	0.036481	0.0420639	0.0623413	0.0279898	0.0124267	0.0398271	0	0.0111182	0.0184408	0.145033	0.00629406	0.120687	0	0.00940547	0.218417	0.0293194	0.247736
Low immune score	0.0232894	0.0235628	0.0556548	0.0724842	2.33853e-18	6.65634e-18	3.63059e-18	0.328911	0.313398	0.0423507	0.121195	0	0	5.75728e-19	3.22374e-19	0.0553054	0.0833672	0.0305679	0.0301728	0.0472173	0.0659846	0	0.0850051	0.00594959	0.114821	0.0803115	0.0220516	0.167771	0.0127529	0.000133985	0.366278	0.0190455	0.385324
Low immune score	0.00587073	0.0388019	0.0275627	0.0169119	6.15365e-18	0.0240987	1.37374e-18	0.219526	0.196698	0.0884995	0.0119302	5.75056e-19	0.0150589	0.01509	3.22903e-18	0.242806	0.0612671	0.0360489	0.0724955	0.00440824	0.0387484	0.037378	0.00787118	0.0078304	0.0277551	0.0837124	1.9712e-18	0.143006	7.15452e-18	0.0273796	0.151715	0.0863097	0.238025
Low immune score	0.00110974	0.0399967	0.0287184	8.2894e-20	4.25461e-18	0	5.71347e-18	0.14825	0.104851	0.0660865	0.012028	6.93901e-18	0.0152465	0.0339728	2.48737e-18	0.102453	0.0529556	0.0231395	0.054073	0.0880934	0.0662878	0.0991881	0.0154616	0.0113549	0.0256224	0.141819	1.78022e-18	0.113504	7.96521e-19	0	0.0623254	0.037308	0.0996333
Low immune score	0.0101132	0.0744396	8.82958e-19	0.0265474	1.91009e-19	2.81604e-18	1.75061e-18	0.173645	0.25108	0.0503199	1.64168e-19	7.10087e-18	0.0164069	0.0241025	0	0.0665709	0.154051	0.00927939	0.0553366	0.0665587	0.0521446	0.0182103	0.0151122	0.00297902	0.0153579	0.068704	0.0458133	0.153357	0.0346073	0.0452523	0.23119	0.0313116	0.262502
Low immune score	0.00905494	0.054989	0.0275773	0.00861288	4.8691e-19	0.0326242	0	0.233297	0.201519	7.64712e-18	0.00757529	0	0.00500001	0.0345074	0	0	0.186711	0.0204295	0.0432348	0.0243279	0.0233226	0.058592	0.0459453	0.00982522	0.020758	0.0640193	0.0647339	0.224351	0.000111636	3.33226e-17	0.203195	0	0.203195
