# Supplementary material for: Integrated bioinformatics analysis of IFITM1 as a prognostic biomarker and investigation of its immunological role in prostate adenocarcinoma
Source: Front Oncol. 2022 Dec 14;12:1037535. doi: 10.3389/fonc.2022.1037535 (PMC9795034; doi:10.3389/fonc.2022.1037535)
Supplement: Supplementary file 1 [file DataSheet_1.zip › raw data 1/Fig 2/xCELL immueScore.txt]

ID	aDC	Adipocytes	Astrocytes	B-cells	Basophils	CD4+_memory_T-cells	CD4+_naive_T-cells	CD4+_T-cells	CD4+_Tcm	CD4+_Tem	CD8+_naive_T-cells	CD8+_T-cells	CD8+_Tcm	CD8+_Tem	cDC	Chondrocytes	Class-switched_memory_B-cells	CLP	CMP	DC	Endothelial_cells	Eosinophils	Epithelial_cells	Erythrocytes	Fibroblasts	GMP	Hepatocytes	HSC	iDC	Keratinocytes	ly_Endothelial_cells	Macrophages	Macrophages_M1	Macrophages_M2	Mast_cells	Megakaryocytes	Melanocytes	Memory_B-cells	MEP	Mesangial_cells	Monocytes	MPP	MSC	mv_Endothelial_cells	Myocytes	naive_B-cells	Neurons	Neutrophils	NK_cells
GSM807321	0.134510251504023	0.0996403528477761	0.084555468338244	0.156965385007269	2.06370852757209e-18	0.137370289314768	0.0621359874943641	0.112430386587341	0	0.0568059944103691	0	0.0799069131134597	2.37126316156404e-19	0.187677702341338	0.0421105689123176	0.208404501445815	0.0428486995153735	0.0755858425262665	0.101870911276232	0.0565442741176056	0.0814629530447446	0.0922696564779602	0.0543504157029562	0	0.0495885322033827	0	0.0227855829622949	0.164203610958968	0.00294732904562143	0.0954949228687614	0.0628845962006762	0.029399778591005	0.0442214260116909	0.0231264213312646	0.0245341390084401	0.0259254285968992	0.0155964526234347	0.107679073783174	0	0.011739422948577	0	0.374040178310332	0.139379768681002	0.066007253888749	0.0192176435873178	0.000828399072940646	0.0328053000351889	0.0517872360453071	2.43255539227352e-18
GSM807316	0.0949244431707817	0.0360922803004718	0.0383963556502439	0.0427760534192476	0.0306698816703161	0.0751266234200507	0.0586388974171143	0.0794187327736583	0.0169158152120869	0.0604008787481674	0	0.0178852585143159	4.99015999144856e-19	0.0851325217215553	0.0230931423767646	0.0323009151517653	0.054177956826132	0.0633247698125297	0.0382624356725183	0.0479119359695217	0.037020912508129	0.171934995833525	0.141304864843677	0	9.45951112331787e-20	7.51787663166038e-18	0.0221472357566186	0.0602077225901338	0.0160355869884652	0.127264310196365	0.0737718092792211	0.028514170434737	0.0145692078625495	0.0629243927303319	0.0140063140577399	0.00867055080653082	0.0236433454430282	0.032265430118984	7.47559061978494e-18	0.00247025630934732	0.00106158751522799	0.301983473079293	0.15514851496142	0.0841039392912089	0.0106484231948482	2.80576054364535e-18	0.00579972287908104	0.0457410151168807	0
GSM807315	0.156403727785572	0	0.0284490026687344	0.0845123716166049	0.0167488152628348	0.248730079974777	0.0520926631845559	0.138540205753143	0.00273649793378231	0.0401229326926485	1.56501949965667e-19	0.0641001798266705	0.0472770912759426	0.146733742148538	0.0719251785461012	0.079109930976772	0.0470419055746171	0.0865602553606887	0.0507407409095517	0.0861081932507263	0	0.0470638659215942	0.060996629759615	0	0	0.00448599203649362	0.0202903001063952	0.0342550529584461	1.0842021724855e-19	0.0349903762245816	0	0.11206886027588	0.0397388898479041	0.0820889629368691	0.0254993654467355	0.0497094354097622	0.0160799072698212	0.0737623511425766	0.0164318877833887	5.76681209404453e-19	0.00612713114942215	0.308817258600295	0.190714028257776	1.94539102237585e-19	0	3.60320353719412e-19	0.0116474066999992	0.0247213689253235	0.023935983437661
GSM807314	0.11076296457082	6.70127434447456e-19	2.98628993061468e-19	0.0485400487996243	0	0	0.0287302100578761	0	0.0209949601277882	0.0725733455506176	0.0041535741250264	5.1322535889827e-18	0	0.0156514805897169	0.043564742798199	0.0908405672889914	0.0511119384011847	0.0308233115221264	4.06996286225664e-18	0.0856009652673005	0.0539726240086523	0.220558347698698	0.16970596878071	0	2.54588820671753e-17	0	1.72972252131167e-18	0.0535668714095997	0.0477797355546661	0.105778812630621	0.0729714772795933	0.166303613155998	0.0393179028293814	0.230206184653296	1.82521139288976e-18	0.0659573384201032	0.045672797513338	0.039735693145005	2.81144856857817e-17	0.0153229646114715	2.09136221345272e-18	0.284195826906774	0.46812831747821	0.128687115602462	2.04562906743799e-18	1.66597864069479e-17	0.0116760893886426	0.0611350071728683	4.24346391924334e-17
GSM807311	0.0492441034254692	1.4232910338925e-18	1.82423844322107e-17	0.0786104322221611	0.18064471848105	0.0903852655105421	0.100184389723196	0.0900936073729253	0.0291828756947995	0.0498194241936515	0	0.0436937693984751	0.0540844133737248	0.0547836406695843	0.00712823982798747	0	0.168428776290292	5.34764897882125e-21	1.89756142726124e-17	0.0319489341743585	0.00434076682068057	0.349391618573898	0.112265948794675	0.0313911824053842	0	1.58664751808471e-17	9.05021688837217e-19	0.121316154424615	0.0352837640101576	0.0668230874171905	0.0266773603617724	1.74075324643538e-18	0.0101572384044227	3.29008615017457e-19	0.00700086786128477	0.0763621616854723	0.104641804208548	0	0	0	2.6132194950091e-17	0.182550166909239	0.279674711817155	0.0981215997389349	0.0166087141206049	0	0.0341063364006743	0	0
GSM807310	0.111105784602541	5.05307077949347e-18	0.00356581729831019	0.0479685717040562	0.063899466288685	0.204201808246237	0.0816825997279315	0.0877667616975786	0	0.0864818683226774	1.10367716604101e-17	0.049319128895508	0.0511706845321709	0.142344654454747	0.0125544793273344	0.0270169393443197	0.148306114503258	0	9.8181758485276e-18	0.0828430705382137	0	0.409070393301951	0.0326056889132744	0.0105531744555728	0	0	0	0.153344095552003	0.0173968015722962	0.0191317384355948	0.0122123139059765	0.0568684303510854	0.0191151311844979	0.136830892317979	0.0154879274149383	0.060890036004165	0.0977641004236286	8.63932835735926e-18	1.86342385247173e-17	0.0123120422906588	0	0.272090190553624	0.217250545830774	0.0452874690170338	0.00483207801244819	0	0.028441713931224	0.0544706891593441	0.0488643657370551
GSM807309	0.0784984996019004	0.0637539345336428	0.00363557838839528	0.0865813896210696	0.220091897929216	0.0575294815764009	0.0245629842443285	0.0656401191198832	0.00540237902267227	0.0928756659160281	0	0.0743595265909339	2.38912811871884e-19	0.123072669452497	0.11622997128207	0.0449812476899172	0.155448461890374	0.0233597958369284	0.0699285306147745	0.0813760948957199	7.56743437512271e-19	0.303807566781439	0.0810300757899084	0	0	6.07291541286845e-18	0	0.161142377062374	0.0636316060600335	0.145525730754874	0.049545480457424	0.104802243599899	0.0429426053596583	0.145619106863656	0.0250316468991322	0	0.0620289565201747	0.00516750454155781	2.81489402519052e-18	0	0.00910023149525088	0.358112105253406	0.346927391527483	0.115872923965711	0.0225101854190988	1.97808402161434e-17	0.0286816003517553	0.0129237722314505	0.051535883413522
GSM807306	0.0558027113121499	0.069554568362008	0.072671190512628	0.165907998026933	0	0.0729005952809514	0.0692253478145646	0.0744614586804781	0.00791795255209757	0.0359436846157318	0.00648825246352016	0.0884568209107256	0.0231172781867895	0.164972756458891	0.0240417739357311	0.180981655465137	0.109149380395011	0.000418349417146549	0.119118201763226	0.0304051949682629	0.0184941295872738	0.202031638879365	0.0269807087929287	6.22662414086542e-19	0.125759739385536	0.015176484156788	0.00892401194338712	0.23155433080701	0.0466614725371556	0.0881950387003567	0.0464205901936371	3.23775179850376e-18	0	4.92781165837671e-19	0.0232687223163993	0.0623023151066092	0.0454440844949571	0.101531590049128	8.54958498995325e-18	0.00781201493847237	0	0.31215824632456	0.0731025745738649	0.0424423694492301	0.0335471757826673	0.0197311020900299	0.0387982470435508	0.0150700056620293	0
GSM807305	0.12060124153754	0.0327324109517867	0.00773384745508849	0.152874317972435	0.173739580549033	0.158765583427247	0.124770404148682	0.122408266943169	0.0801859615804699	0.0733073315869973	0	0.107132153942849	0.0496940757455794	0.167001075558438	0.023435341085334	0.163454449308126	0.0695834790182806	0.0285045592383334	4.70224314764753e-19	0.0540039489929586	0.0328757612857871	0.261641710541206	0.0946022187996041	0	0	0	0	0.0774004111164499	0.0154311901709128	0.026465591423825	0.0658930816611107	0.038557478011713	0.0218472002376708	0.0415518827163324	0.00851768010865394	0	0.0667105001009972	0.0946386864011274	1.56907118997847e-17	0.00191708349551627	0	0.377147197828537	0.338495698554611	0.120490842268041	0	0	0.0327112579313775	0.0345722500147324	1.93927505621484e-20
GSM807303	0.0799130671610484	0	0.0111788548648798	0.0765493265594684	0.0554360009101084	0.0573856015653818	0	0.0270340120420449	0	0.052274149289463	0.0958183138415293	0.0872328650202702	0.0144580955041091	0.0921630238818548	0.0432691107938382	0.101746391605999	0.0646334480748208	0	0.0592677139426237	0.05328163601165	0.0688053287904575	0.18053291408862	0.0852272436511442	0	0.0588598367424821	0.0184716766012733	0.010673466139833	0.139180848084167	0.0334815583308859	0.0410517145488971	0.109099508944447	0.124268462183652	0.034715493914996	0.14365396539625	0.0275517936529329	2.7030509867143e-18	0.0728362638449925	0.0359435705768137	8.4611224105361e-19	0.0170178716583578	0.0237766273135239	0.245115660119625	0.210851779260585	0.128884700705149	0.118430265854794	4.18387385527987e-19	0.0213105221195486	0.0365318655947945	0
GSM807301	0.0992932504628579	0.00337308036014406	0.0471629408769065	0.0641645093163363	0.230885279736469	0.05693831008056	0.0825822513075944	0.0752820947201458	0	0.0381118497186828	0	0.0786671260116136	0.0187706987916165	0.119524240670825	0.0851660861453813	0.140564888111613	0.117140991056869	0.0622831141238721	0.0191967789505615	0.0675853649075732	0.0453137379950509	0.1406830239932	0.115543118341224	5.30662025522022e-19	1.0415769258879e-18	8.18264383386105e-21	0.0199559887125796	7.45425360562327e-19	0.00794256467494211	0.067045720563405	0.0321811806122763	0.04184746444775	0.010820809592064	0.103613309143963	0.0112777135744016	0.0330961676715069	0.0607660164309383	3.87853246481773e-20	1.04191674709087e-19	0.00403839303192795	0.00751660486643563	0.322633860036172	0.137195166950601	0.0987619851094502	0.0230866147058627	0	0.0206285868702569	0	0.0398466081728741
GSM807299	0.136520145940486	0	0.0168995162646941	0.0232926214150818	0.0229820766424815	0.195212720234915	0.0996171918338759	0.148524032792718	0.0146995225522859	0.0384893964209391	0	0.0750255038500381	0.0608080104410334	0.154424623338216	0.044665852163233	0.0987518029740494	0.0268094130911147	0.0292648147041784	0.0275333941097674	0.0844768121343399	0.0422708724566676	0.156670551998689	0.0942531745191141	4.09670735743499e-19	7.87547423742802e-19	0	0.00968503316658099	0.09475695707117	0.052437517138694	0.0219819530166731	0.0588101967977898	0.102581204451425	0.0403756143464361	0.091798543496551	0.0253077642021499	0.0137724274717808	0.0443967561832969	5.1801831679538e-19	1.56367882567619e-18	0.022901642862258	0.0435395351525882	0.198926291144037	0.152688106341119	0.0733319806219589	0.00506046290156839	0	0.00835776856311774	0.0052817743444644	0.0255007845098146
GSM807297	0.123069285374863	0.0222400907575134	0.0956423682381995	0.219493177604321	0.114060675009394	0.078605945411304	0.0760844931343916	0.102028812493031	0.00942722694995355	0.0394086639129037	8.68328195070791e-20	0.0928981218125616	0.0305674064354521	0.166610464408471	0.0677737975882761	0.0901587155439149	0.085972549525969	0.0332762595644461	0.0843267514194867	0.0905567689385346	0.00193083058176853	0.153798283865686	0.090616058446176	0	5.24438757025274e-20	0	0.0181599637566434	0.172578193165887	0.0385585752750581	0.0891718965223839	0.0441562349448636	0.0187033795858338	0.0400726648529638	0.0215366559082734	0.0207018497654526	5.19140967372474e-18	0.018320991553261	0.12615995610952	2.19462170193468e-19	6.45065874910799e-19	0.027664614841165	0.467241621356181	0.219404296178745	0.0604624723024825	2.25194709568254e-18	0.0210952312890008	0.0216821952335095	0.0329863603052041	0.00943893023768486
GSM807295	0.170821091270783	0.048641596031793	0.0767709517510333	0.270605383211374	0.121182483113324	0.204002192533353	0.130976982295672	0.176237237377347	0.0701536992607691	0.0555685436647017	2.62541600631992e-19	0.0728994925261799	0.0162219433986238	0.214443039404092	0.0828005675653911	0.132820639481377	0.147575690437095	0.0424583217294037	0	0.118195626659358	2.33852714812914e-19	0.227662521780904	0.106586131101074	1.19247527102472e-18	1.0072828563363e-17	9.01918084231189e-18	2.6563512813471e-18	0.0839110452894869	0.0381425275951912	0.118818374916721	0.0554854803247633	0.0723341347174602	0.0350985210682721	0.0749008886636273	0.00630472908373427	5.00290229388962e-18	0.0115363753590685	0.152288572538974	0	0.0236686286306013	0.00852933016399578	0.462226625995745	0.0467530376658762	0.0602121303648048	3.13224780861231e-18	0.0362477032684193	0.00191795959597235	0	0.0670114919367292
GSM807294	0.105787382190241	0.0751266468667822	0.105578312867694	0.176275869417611	0.00802498312467217	0.135491473873236	0.0795677087751846	0.115537214811828	0.0103068668314583	0.0477955355395649	6.02941303487693e-19	0.075646491086301	0.0108811537396931	0.187287926923852	0.0124355518267142	0.206080271039311	0.0905501763100153	0.0511764255701507	0.0283713451185355	0.0368138676921599	0.00428271413298101	0.16394028840947	0.0812591370783555	0	0.0235291887560764	6.36612893797655e-18	0.0166724399150663	0.102316960233075	0	0.109270688406115	0.0166858699725647	0.0189051826339932	0.0313240241336876	0	0.019668563709714	0.0147716558894016	0.0160470380083756	0.1124118043289	0	0	0	0.407322704838655	0.0163943054963901	0.0314592798318978	0.0170421921575844	0.00114317954101124	0.023617242563513	0.0144149366634912	0.00160370878223257
GSM807291	0.122683921662622	0.0061169554481849	0.0203125540650059	0.102326040928263	2.12301981092797e-18	0.185452570468314	0.0334885125129239	0.0993002464332143	3.1272389132358e-18	0.0107163222142253	2.96919784133248e-19	0.10073667910486	0.100534720949597	0.167931740034921	4.55041439579061e-22	0.174936191547161	0.0467827681129836	0.0115568901721237	0	0.0362296278258644	0.026669802383521	0.186362767010734	0.0921980188300932	0	0.0106315770171526	1.12719008300678e-17	0.00153836670438438	0.0260830905816069	1.22227438863393e-18	0	0.0573878326838161	0.0715211961599177	0.052346601240571	0.0126623650485625	2.09722391190819e-20	0.0204708462031711	0.0284199725045519	0.0789956321693172	0	0.000433356959229437	0	0.223870853118096	0.103129227452828	0.0484116501427299	0	0	6.71565958624732e-19	6.700707878532e-19	0
GSM807290	0.0932673027292486	0.0372640029045766	0	0.0272910544245792	0.172429058000694	0.0314475378479843	0.0462521539469879	0.0431240794457033	0.000256549496399709	0.0433451974230993	9.16081627462029e-19	0.0901838591976551	0.0451486877860706	0.198512822381667	5.16241017060452e-20	0.0243525270766083	0.015524693813335	0.0532366306934596	0.024989641243504	0.0560766849056637	0.00711857997833573	0.17021660086401	0.144400078099445	1.80401753111684e-18	0	6.17354633292531e-18	0.00757142725919027	0	0.0386685053969743	0.0854741072111083	0.0221087976200769	0.0190000437833883	0.0347700421309715	0.0238220522827899	0.00928243904771447	0	0.0762127049368595	5.91177441026075e-18	0	0.0261651548687675	0	0.335021157325613	0.305925481838643	0.0813024261483462	0.000139317410320327	2.8811279740508e-19	0.000653166359097543	0.00839120584601606	0.0489705633819083
GSM807285	0.0722704750826629	0.0724587258917747	0.0278701782772326	0.0619455993211809	0.00963511018227692	0.0578230462207348	0.0575761016192155	0.0560681243452741	0	0.00809442180434983	0.0304896259570932	0.0434780778880625	0	0.0835952092303081	0.113569078836789	0.0161034817756678	0.0424219818724808	0.0428481539815924	0.0401395016089397	0.0515539098159866	0.0367019970793802	0.0988849396283817	0.119550916943527	0	3.04592993213323e-18	0.0256902287372891	5.78192436935116e-19	0.0755913326123163	0.0245953530516533	0.121344359975415	0.089109405606407	0	0	0.0478625936011748	0.0166919665484849	0.046570375509266	0.0211437651099903	0.0501380730678947	0	7.56246265169741e-21	0	0.228393444843874	0.248464567959293	0.064380653487468	0.0296672837071711	0	0.0218841882049293	0.0188727564529586	6.85177082249742e-18
GSM807280	0.0938191771896169	0.0657067915158754	0.0354408081989384	0.111598792991212	0.0813449857422695	0.0459607888608329	0.0633184169879276	0.0588870226431209	0.0302044951767515	2.31027365095762e-18	0.0601356452353339	0.062896023278398	0	0.0650432878332208	0.0989547067497367	0.02775800562146	0.114063895310916	0.121489573087458	5.94839243580576e-19	0.0686839429091129	0.0316747025280482	0.0221790321541582	0.166786440778043	0	0	0	2.59953637989884e-20	0.0148479879926797	0.0330148366510367	0.181654602297125	0.0809339574959294	0.0225330332027216	9.77163609303215e-19	0.0621111738767592	2.35331553451851e-19	0.0703264838013548	0.0249607227342684	0.0542050025210369	0	0.0200334033340853	3.37987035864044e-18	0.198092180760269	0.31299775047586	0.0897173634757639	0	0	0.0277706610841727	0.00791203311715779	0.00175565173192844
GSM807279	0.117349205240826	0.05836191232389	0.0676772774351067	0.157956891726396	0.0638854500998509	0.115624607347874	0.0207654062129817	0.0704805673053936	4.07795084009933e-18	0.0297970676239503	0	0.0747409749633566	0.0221402739345712	0.148223899763894	0.0605694536123995	0.183275334325993	0.0302811903327476	0.0689036656847084	0.0662031416897896	0.0833159195830207	0.0636143272231958	0	0.0335117427693368	0	0.093519488905826	3.96819343848729e-18	0.0290427480038971	0.119739636872105	0.033504253975159	0.0982275652547134	0.104479696824791	0.0529731626984196	0.035438825861361	0.0241552666767232	0.0175765211865576	2.33334789542012e-20	0.0308863263146272	0.0992915802522143	0	0.0190995181298182	0.0447438267202017	0.332883895570089	0.055258711867209	0.0697048026626588	0.0136930502517052	0	0.0368742395624235	0.0057481182265992	0.0169585851584873
GSM807277	0.11464606766052	0.0113181336584915	0.00211443245433481	0.00899545326227174	0.0880971652326801	0.0942342011493477	0.0302679933841994	0.0416370750119263	0	0.0316040094624923	0	0.0311459462325877	0.0344479141399366	0.0786971166395933	0	4.11296693572295e-18	3.60855300868603e-18	0.060570733829999	0	0.0648599189350811	0.0452197515803995	0.0478517426821327	0.13015337852882	1.67934362022875e-18	0	0	0.0339422983550593	0	0.0212228075391639	0.146963149472043	0.0669183508702524	0.0597153669492816	0.0121858963706719	0.111462283876131	0	0.0160071867932043	0.049239431741665	0	5.99787227961922e-18	1.34407981542975e-18	0.0977329388420376	0.114837336936662	0.209304013448379	0.07768767316504	2.22873528737235e-18	0	5.42976133827439e-20	0.0373039724322748	0.00175078547219838
GSM807276	0.124084256789102	0.0205676036608838	0.0226095532528361	0.0879874017868202	0.0713925879869839	0.239111516761584	0.07842564838543	0.16268491588921	0.0487325188695386	0.0269294094794943	0	0.0847257065565248	0.0296064275434776	0.0975894187442767	0.0893767692847042	0.119412511903107	0.062216333937446	0.0409430913685706	0.0827942108552358	0.0932239722286914	0.0267090015915238	0.00256762129391215	0.0832888159940258	0	0	0.0450640760773755	0	0.086061628638826	0.0262460725665482	0.018051350056128	0.0382057641793016	0.0356411756194208	0.0161257291624533	0.031199270141855	0.0247659357813516	0	0.0312529345440805	0.0509299558729963	1.79320510679543e-19	0.0130121297874649	0.0181481952694689	0.190342095309825	0.113488345612837	0.0484880679433186	0	3.88327256916604e-19	0.0313653268850882	0.0134994214376836	0.0389177068296903
GSM807275	0.0857468484739635	0	1.07166183041409e-19	0.0597651608757463	3.12861563255865e-18	0.183194153592586	0.0101503142778397	0.0918046322177985	5.93125266933734e-19	0.0395596250317362	0.0270517200269018	0.0303359968935749	0.0427383022818861	0.0545456094523342	0.0456043494976916	0.0954834056363087	0	0.0921521013759583	0.0173035086460425	0.0835518260831436	0.00430675146030148	0.10078639503114	0.119649991186575	0	1.85077982063638e-18	3.71804191485418e-19	0.0273243638647998	0.0155032916314498	0.0611043153800249	0.0437589811998252	0.0271335067430901	0.0808631842524409	0.0296833218633704	0.0823465407788652	0.0134950883012722	2.03453569420831e-19	0.0497947223530603	0.00939293310004454	2.15487342985182e-18	1.14662750225253e-19	0.0184197943208389	0.246073345341908	0.179487447920404	0.0312363612033538	0	2.95915849661311e-18	0.0144256261544817	0.0474137728310936	0.0623405849289394
GSM807273	0.0917986423682815	0.0931378750722554	0	0.0863603180101491	0.0861514938122665	0.104705585056039	0.00936128627674714	0.0720139519301512	0.0212836863358525	0.07371043925589	0.0710444111719382	0.049589881271307	0.00751094783191261	0.039003507838863	0.0103522307837273	0.0441571182874337	0.0836770303117182	0.0840820948324649	0	0.0254676776307029	0.0564900165403359	0.0563428594803343	0.121613729334065	3.9336100148303e-18	9.92657172236758e-19	5.72443021249116e-18	0.0125940477596632	0.0754813494137265	0.0238417249372473	0.11299068810159	0.11228291569668	0	0	0.017400033694023	0.00717466500184944	0.0119671582907625	0.0277175329401645	0.0342038995692391	2.90452772115883e-19	2.01594209061664e-18	3.71486034664166e-19	0.281460138127291	0.263523696801461	0.0989900970699048	0.011708733374011	0	0.030973690437946	0.00477802175304272	0.0093413618653511
GSM807272	0.115856171864628	0.0231532489138633	1.04804981445013e-18	0.0380300263706545	0.0548593693158301	0.177022091172949	1.43290387802165e-18	0.0922375491317296	0.0550802726438393	0.0978976244350517	0.0958209250746665	0.0982612852449686	0.0213322185250438	0.0912902923023426	0.0707673109217847	0.0561610892032678	0.134023078353472	0.0952908338315766	0.0373837925822359	0.086960639496344	9.36678536826826e-20	0.177348089804907	0.132530772301927	8.91498375196209e-19	0	0.0799215782479577	0.0220539257280375	7.14934862869498e-18	0.0255540642856517	0.0579392437503655	0.0244460080379789	0.0253233214113272	0.0154243446337968	0.0226545901854925	0.0134589807107782	0.0656335035362098	0.0551699390468822	3.06369527183499e-21	1.37828134533294e-17	1.34905779833625e-18	0.00776799736538574	0.46897404770089	0.30185314480518	0.0211071317173408	0.0250941152731147	0	0.0265473182044407	0	0
GSM807271	0.194316958430599	0.0143524838655231	0.0308271031987032	0.237347803660758	2.09149179245218e-19	0.300677324224239	0.0721113219794234	0.189969386860021	0.0589342235389977	0.145128291424279	0	0.139446777699508	0.103902461842199	0.292032659990433	0.0871050364793622	0.0458591044651957	0.188922929988704	0.0672341817956475	4.62467912228358e-19	0.135416220790342	3.7108515573368e-19	0.0335378451913163	0.0823723939499951	1.22217009955997e-17	0	0	0.0182921828091695	1.42610429608068e-18	0.0594648651173548	0.054508074018365	0.0440014031200995	0.109506792607082	0.0603539785943132	0.0928421181361111	0.00328649462803313	9.80014661439535e-20	0.0523888153314901	0.133790568126913	0	0	0.045968569799244	0.44265469769839	0.188070208577442	0.072783436613922	0	0.0113425037155596	0.0118591367111298	0.030360747061414	0.127502666823232
GSM807270	0.109977584726103	0.00490054139961787	2.30283060555428e-19	0.0428875897815724	0.140654734928904	0.240797146066801	0.0455903696838138	0.16177951483167	0.0385794897848211	0.0172188131258265	0	0.0342877516789403	0.0335032159445216	0.10900269834996	0	0	0.0652020955019631	0.0967695330811205	1.98663469185876e-19	0.0509782345822665	0.0439221023794007	0.0459690580832845	0.110282654602873	9.60353548750187e-19	9.86316558639882e-19	0.0225916676960884	0	0	0.0192855368042656	0.0617678148875017	0.0739806174934647	0.0496050183421305	0.0279831099028578	0.0587140344123297	0.020031722443814	0.0309098956868871	0	9.31208885163304e-19	0.000683172901383191	0.0314973721227583	1.82620893303787e-20	0.319255507831539	0.379744773850077	0.0806547046818376	0	0	0.0406255359215963	0.00146161560092913	0.0651915433581147
GSM807269	0.139126450183071	0.0340554863247856	0.0397556716989672	0.0617766735055691	0.0298412040388849	0.119032857714735	0.00295258424498531	0.0566907288653328	0	0.0410151791338719	7.48477050598143e-19	0.0224398997589761	0.027072821683092	0.0510220408012863	0.075935429293869	0.106690199791018	0.0555223074360124	0.091251711563188	0.0163790242485094	0.101632952804159	0.0310257752978118	0.0129858092822212	0.0842886988777352	4.50318042596728e-19	0	0.0105952791562735	0.00835536540644504	4.57143752579285e-18	0.0377732946962269	0.0543051917575457	0.0729891766864539	0.0530659154086374	0.0181950386007351	0.0949320416789387	0.00597320783754691	0.0340117912682716	0.0357438712291017	0.0297804523616858	1.03738841199456e-18	0	0	0.252857908137745	0.117033370743026	0.0896357694386958	0.00926186804364217	0.00208309898872567	0.00693682552901117	0.0316735936537971	6.09536964444308e-19
GSM807264	0.0309930638427024	0.137306113275622	0.0639706555827204	0.116116634808982	0.0629003495753749	0.0817374769125202	4.72575528651812e-19	0.0508497818763069	1.76216078260347e-18	0.0185799279668907	0.0346008062523228	0.0805047475837794	0.0173469041542421	0.12632475639343	0.0745508657276068	0.0183362552146933	0.0596538331119736	0.0964917848012274	0.0758801733854606	0.0434729308363973	0.0271573498732147	0.0275212836945136	0.0477976035175293	0	0.0793070087348368	0.0160679039025465	0.00722740945525896	0.0403212029374331	0.0558493828265304	0.0887878846988522	0.0498513980919328	0.015049691346129	4.08623947203653e-19	0.0328757980178685	0.00661870447962231	8.61803394961408e-19	0.0386839698883243	0.0454578606218397	2.59341951659355e-19	0.00813811090932844	1.92444323226523e-18	0.328536966526168	0.204014274593449	0.0677445556606122	0.0428446309137326	0	0.0375919286397388	0.0506724349474452	0.0371098232846443
GSM807260	0.144716893800875	0.074971219022886	0.0591640480767089	0.0943563299416301	0.0447853728864131	0.165874647225129	0.0576379602935868	0.126774861789218	1.46875765352628e-18	0.0045969792738319	0.00543648785374327	0.110552501821602	0.0568516059132711	0.171481182765619	0.100093943319822	0.163390630165896	0.0288735094708785	0.0922454308075397	0.0490687391382252	0.104619652708602	0.0740537472133176	0.122443426002818	0.072018524370264	0	0.129783602011236	0.012621152881998	0.01909585577838	0.114777532817778	0.0280826724341731	0.102534435831389	0.112792324222584	0.0674446824474917	0.0381733241557348	0.0773832171870972	0.0245368964470332	0.00557812694758457	0.0214897314070347	0.0653228020571086	1.35296453371467e-18	0.0250531915208037	0.000691791876619196	0.294779566137944	0.0538977093296781	0.105210805402025	0	0	0.0268743249901218	0.053596201305524	0.021012626732298
GSM807250	0.0853496816547472	0.0574683502962966	0.0560281677374328	0.0353244603016703	0.0878308913960711	0.0662716084550332	0.0312150428660969	0.0661729812129074	6.20121596758414e-06	0.03175782009399	0.021511960353869	4.5880427763577e-06	0.000280971661328137	0.0295512201020573	0.0779197106889576	0	0.0188829407350873	0.0608799463955166	0.0104753731546411	0.0643378222217269	0.0485008569234809	0.108598129449659	0.119937424282994	0	0	0.00742979125151646	0.0138940840503268	0.000125186028448715	0.0112228141682921	0.118096034499212	0.080532152098817	0.0267851080961841	0	0.111247776613553	0.00679719723209968	0.00164521223851025	0.0230179360336906	0.00648479812628619	2.49567334132652e-19	0	0.0490653154774008	0.174755098938616	0.143801279213886	0.0680495241798402	0.000702416577045201	2.31009569210483e-18	0.017463368062446	0.0366769112073075	0.00862775398622756
GSM807248	0.0964887692593233	0.058438868684403	0.103319490011997	0.14934053833442	0.113698984323588	0.0974940687375102	0.0600412354001495	0.100149684820362	0.0106379385254978	0.0390332316884763	0.00050501862172998	0.0601201668092814	0	0.127742167915764	0.12106852417655	0.126918044754089	0.0655970690458746	0.0941654098695746	0.0914894623291999	0.097826437489656	0.0536294961598059	0.002232793607595	0.0646120717063669	0	0.0511498250752061	0.00105353023996229	0.00792715713575319	0.104486747900204	0.0724268038508521	0.091169199770442	0.0808128987429931	0.0117870339356038	0	0.0708426622383735	0.0283053648866904	9.39672838515837e-20	0.0270699475821924	0.098760215459983	1.20778846392911e-17	0.0296909049338293	0.0601152280818442	0.404838890603182	0.117864221518908	0.0820619698058406	0.00866255630045531	1.8052077097248e-18	0.0289416047694687	0.0346893854765422	0.0366689953473407
GSM807247	0.104352481518706	0.0468968399360929	0.0296503882190075	0.105454433552202	0.105470226040751	0.165224668799933	0.052222427537074	0.124790986949085	0.00364689106833088	0.0687544615977641	1.09347362078188e-18	0.0703849711482106	0.0480561264348825	0.147802946661713	0.027414156298509	0.0296255473588357	0.135164185886413	0.09607890010913	0.0336612077539901	0.0719428658756465	0	0.0204403050861488	0.0883791145580195	1.54060469631301e-18	0.0890311105854295	0.0079921127712147	0.0322706852538783	0.0437559071123089	0.028842568078754	0.107182834815881	0.0362934754538446	0.035265793304663	0.0249243515916812	0.0389375774996159	0.0222357438206114	0.0726458665102921	0.0305918943420087	0.0310693503113245	9.16796390647209e-19	0.0134798322576754	1.35445602280172e-18	0.338001830933505	0.100480017512526	0.0201626715139422	0.0232015075919867	6.92412988525052e-18	0.021975944544794	2.80547041124593e-18	0.0418776180696385
GSM807246	0.134476699740325	0.0277875636819377	0.039022030533916	0.0714292550177084	5.59327972405017e-21	0.158191349485706	0.063122116064328	0.0927328849459423	0.0042708602029038	0.0371973286582502	0.00691760977998501	0.0608613707219274	0.0231450650828017	0.0956549055398584	0.0769216562347037	0.175850573868927	0.0858035042894108	0.101162193377855	8.96099768721015e-19	0.0920713752186252	0.00130483992858414	0.081248628327184	0.14049396651134	0	0	5.05069324140019e-18	0.00970674764424397	1.79070461490433e-18	0.0535324706217544	0.0409807080015931	0.00927375950485269	0.0645115905234491	0.0288198808706744	0.0315625129339428	0.0150018804264942	0.0377425543598716	0.0456278111892757	0.00851187815319076	9.53234448448273e-19	0.00342074617256373	0.0145323569661567	0.347688181248639	0.0891771604757822	0.0127812430369111	0	0	0.0217978835130648	0.000531936628463476	0.0172166736198669
GSM807245	0.048496922613289	0.106636967424107	0.0377725024798544	0.0306033820341572	0.287097311508574	0.146599360281245	0.0132204382480847	0.0928270526874557	0.0252875542311261	0.131807487874439	0.0454033520283501	0.0290510485294044	0	0.0641602795429236	0.0704004593222062	0.11454990295832	0.0170426868785839	0.0878662508448068	0.0343116945073866	0.0474457709847257	0.00821542769089086	0.0779583720884724	0.0586648649271539	1.62122387438634e-17	0.00824307922417638	6.29908817869652e-20	0.00245184187764373	0.12929177566585	0.0270163121280019	0.100799501998954	0.045699323528678	7.43625047103848e-19	4.51977120452912e-20	0	0.0208866745269169	0.0112175328929122	0.0427500358644535	0.00224557614755454	1.62302827381253e-18	1.46483070929135e-19	0.0219168031574852	0.364248111740492	0.286286030398703	0.0693915177616835	0.00986261667774974	1.86653735895948e-17	0.0416416247479609	0.016276325932473	0.0596244425596428
GSM807243	0.0473767740551095	0.0723541047514631	0.050035074837837	0.105624104998019	0.0817580105274881	0.126143194089181	0.0694788546189841	0.103081327575271	0.00783403089648195	0.067476973180903	0.0306593428478897	0.0551380089965116	0.0105143172024137	0.116049210507864	0.0435371898892315	0.166794968707249	0.0457933184295953	0.00340477178682439	0.0549737381546923	0.0435740972355234	0.056518822881822	0.159376952684593	0.0869617278565648	0	0.111709473394316	0.0346984768456584	0.0160862048764082	0.228732089281482	0.033309403914851	0.130433124974742	0.118529841010422	0.0320549935258898	0.0201247223540041	0.0346784071031575	0.0223580437702657	0.00088471333675068	0.0104900416455236	0.0813619843014448	3.51193051186973e-18	0.00784004236570188	6.87660534634312e-18	0.26579292029583	0	0.102667228494401	0.0121074840926441	0	0.0402483599656169	0.0240865494288193	0.0175851724104413
GSM807242	0.0463237791354183	0.0353324312187324	0.00192886716625483	0.112354707080135	0.128992767961608	0.108153435067084	0.0109443839173799	0.0683971143632804	0.027006970782508	0.115421208490831	2.14534445596693e-18	0.0159284232515481	0.00524154845857267	0.109479752191722	1.25665238423293e-20	0.0701143214697019	0.109952804109554	0.0691856161850891	0	0.0578454976965217	0.0792815050233479	0.0657810636322889	0.118230784427089	3.00124498636168e-18	4.02137005591694e-18	0	0	0	0.0826679974737503	0.0866334781156223	0.0972642851014538	0.0144290400089101	0.017673460208764	0.0169904298820197	0.00677212781381638	0.0425796218662114	0.0244794579249204	0.0487600752643281	0	1.02645439299441e-18	0	0.360116887637918	0.222060534703996	0.103277572023264	0.0121196164762311	0	0.0310328049800109	0	0.07896432358273
GSM807241	0.0603355332173418	0.0170369182883551	0.0508667875599852	0.127781788822206	0.213368145188066	0.129461494411809	0.0230620377165918	0.0777394892642136	0	0.0753767341594583	3.83623454818963e-18	0.0721130380020785	0.0129839003940455	0.146372637117683	0.0361234046020249	0.0607379563673575	0.0478790245721272	0.0567714902928788	0.0166570714238694	0.0228570608547227	0.0143149195090862	0.132105430426314	0.0740193323713582	0	0.0364530577635351	0	0	0.146985163785612	0.0517493362028254	0.139013233973564	0.056305911778515	0.043670068635036	0.0179655408822259	0.0860937195918478	0.0244146640033644	0	0.00987678756758924	0.0821411013893407	4.49405517268653e-19	0.0425953157567568	0.026654279173512	0.410906202128048	0.219480918215216	0.0979774903675459	0	0	0.0330391288732063	0.0280111701739091	0.0131467068055045
GSM807240	0.0574851443454399	0.0450220780990568	0	0.194397263804339	0.278071548698984	0.132322817851371	0.0125035132403749	0.0139963248499626	0	0.0778127700340428	0	0.0351503372398179	0.0032935783728397	0.10395264030978	0.0104657106961942	3.69723880124663e-20	0.123863765814279	0.0186169643857946	0.0473670882652214	0.0392078899005897	3.32535898989452e-18	0.0656817342527577	0.0674761874937718	6.61714055692289e-18	0.0493641124870995	0.100183049513212	0.00876795176163804	0.267460732634456	0.0899028088654591	0	0.00682867875126707	2.66230208830265e-18	0.0216351530750747	0	0.0249968459764365	0.0761333537617569	0.0880223361788304	0.124105564202544	0	1.10201395564433e-17	0	0.33338395049775	0.493462161720018	0.0132600525175215	0.0173983819347959	0.00433278667518032	0.0192480238789747	0.00943611010739053	0.0244010312959345
GSM807237	0.100003944278067	6.91928980858613e-20	2.90831374228094e-19	0.0883455697551915	0.145377249434507	0.205709174426515	0.0365914102400503	0.139198791500491	0.0311783635438761	0.0971076671170043	0.0326119852624232	0.014420100537227	0.0527525179555354	0.0483856761916597	0	0.025653933750687	0.0981581058992912	0.0897211091073636	6.92736966226539e-19	0.0321381698640252	0	0.0842438960047824	0.131179386087655	1.89592757195172e-18	4.23151210911998e-18	0	1.05305120152196e-19	0.0472269082125866	0.0125630408458802	0.0437266109645072	0.0475886381300929	0.0732693943420015	0.0312125898105753	0.0593311326226511	3.27138418941254e-19	0.00607272937336191	0.0553746348848553	0.044400402506941	0	0	0	0.288556898849417	0.259464114569615	0	0.0011834326357073	0	4.85215774495072e-19	2.87930532292359e-18	0.0330714256777885
GSM807232	0.0760284284678905	0.0951680456187299	0.059083350699472	0.0893124643542013	0.00290153745723783	0.111351576515478	0.0548471083932518	0.0677933655846055	8.32771983632993e-18	3.83503623550553e-19	0.00491259408225742	0.0958043411712499	0.0229247780157553	0.190464773537557	0.078780178966961	0.187342457215024	1.93798468435671e-18	0.0777006965474473	0.00266537179297534	0.048699178728049	0.0597343345309965	0	0.0164478792774886	0	0.116367164223359	6.60590166584869e-19	0.016468096873837	0.141906705665451	0	0.100600105400449	0.0627409409493491	0.00441501625951531	0.00830576157185465	0.0354769507102174	0.00138141845921164	0.0298483811316605	0.0196941851184308	0.0262388277781152	0	0.00922819995858883	1.88962129278731e-18	0.249714898372533	0.0827145287238663	0.0513930146697685	0.0354827348749021	0.0133789348338578	0.0384255178077426	0	0.0356529550608642
GSM807231	0.12067517562827	0.0740044241193849	0.0657630291098759	0.10969648881095	0.0523448737462072	0.113169790760876	9.36550739182686e-22	0.0689417785911942	0	6.38899114295244e-20	1.06793245328081e-18	0.0404650801357182	0.0261421768392848	0.131665072852687	0.0346228024890043	0.125009303634865	0.0117376480948164	0.0910245968259359	0.0325958917723666	0.0650104862426786	0.0636951593582987	0	0.0923662627958419	7.13501810089002e-19	0.0508061185995712	3.74681081989058e-18	0.0233754129339961	0.0972065148671422	0.0319111918786573	0.125499086748676	0.0787678709183642	0.0216279645667607	0.0277770160824189	0.0141560780339957	0.00431122243619335	0.017499883916188	0.0417032098853199	0.055171573488799	2.29350520879079e-17	0.00673813716754892	0.0319386592027031	0.234859353221425	0.0691958128725336	0.056147907833236	0.0204268484329278	1.13258460352307e-18	0.0267353688638034	1.90025130228953e-18	0.0812033809835097
GSM807228	0.115296818248941	5.28249041815669e-19	4.00610509458286e-18	0.0538024422695753	0.139652661376703	0.214108230459576	0.0372593565578634	0.163764621772358	0.0626377094073018	0.00911570461203361	0	0.0843763410274226	0.046806686534379	0.151098655323463	0.0132391501913856	3.15694936893575e-17	0.0543435795588042	0.0142216160184937	0.0174227697865507	0.0363309597737222	0.029046291119806	0	0.0705421306985204	0	0	0.0407624066112175	0.000405865182504105	0	1.44705110485381e-18	0.0537896518867598	0.0752177556797979	0.117961870116951	0.0317449898670942	0.115637775347918	0.0108215991609577	0.0209045167113165	0.0335736994149738	0.0237408735306773	0	1.35552000543503e-17	2.37767759572349e-18	0.147107900289227	0.256902235529168	0.0924041518760882	0.00220831570252643	0	0	0.0122724545269644	0.0328030924451612
GSM807227	0.0923314411807761	0.0713335167681278	0.0856136715970395	0.141194539606405	0.0763981993084095	0.143320411576481	0.0610415849092284	0.113820169750494	0.0253111652942759	0.043513408318997	0	0.100035706951574	0.0459283248564726	0.161896698621248	0.0601709639161612	0.0720499117948663	0.0795833078758193	0.0755301545236571	0	0.0751337529898019	0.0212115288372968	0.0902747493798117	0.107132101985271	1.10039815096415e-18	9.08480384722437e-19	4.30318921250152e-18	0.00649293367384347	0.0562898524942369	0.0365197656353821	0.113217513026737	0.0479523886725758	0.0638579575038157	0.0321909495950732	0.0487326410905211	0.0162391710538804	2.64221197370766e-19	0.0237609144359596	0.096028295059951	0	0.020310178999075	0	0.368165861042201	0.0578289961433167	0.0539203929745699	0.000907285598076517	1.402027721564e-18	0.0227777292122564	0.0355148187346208	0.00522556360518139
GSM807224	0.168404613074668	0.0513139255467307	0.0936704953595357	0.167857677746643	0.0642240631879607	0.189383343952355	0.0619568326689551	0.142316740415447	0.0237444534812143	0.0387551747139502	5.66927311372386e-19	0.0636417689546275	0.00469800181644463	0.126896069326288	0.164003947751774	0.162469697731695	0.106665449524953	0.0889233972643899	0.0340565886240104	0.143955321236641	0.0244713729907065	1.90443684797008e-18	0.0670673402289517	1.01159523858856e-18	0.0108233149789932	0	0	0.0982741160765212	0.0444249396655549	0.106496599837255	0.0751223442305589	0.00719294122782185	0.0188834400944018	0.00792511753964564	0.0171586369062482	0	0.000866829576200115	0.126979886468123	2.14844079053766e-18	0.0293492027628261	0.0204738403390035	0.298751084956742	0.0114483399401473	0.0292127378482828	0	0.00577610178475389	0.019245360588714	0.0218648464522907	0.0282797613210332
GSM807226	0.09221658981933	0.0199692629156557	1.05539576579811e-18	0.0348018499062679	0.105580387955548	0.170785289518252	0.0280658534828373	0.0849390770350165	0.00504033603034111	0.0289094651407661	0.00496022444960231	0.0420801274243571	0.059689936471182	0.0604522928215307	0.0219412436731151	0.0659807956350083	6.92955019400591e-18	0.0587823859454465	0.00114900428281294	0.0468575917254935	0.0311560318032704	0.0993251507803461	0.121823552150065	0	0	0.00189368170675501	0.00926018161831594	0.0332902676332138	0.00573178730355462	0.053925375953534	0.0421269269275802	0.0893155554192284	0.0305938391729668	0.077768250785486	0.00682955224185131	0.0247484122841336	0.0430221991274091	1.15950695928159e-18	3.30369057989515e-18	0	0	0.155831891271383	0.198762253076988	0.0571651091738853	0.0300722371052013	0	0	0.00179548553990223	0.0196748401023967
GSM807262	0.0968159885828859	0.0542400112847788	0.0665800807063366	0.0751613065425021	0.164574093769848	0.0535032618976618	0.00844335558342164	0.0445849829479487	4.48356734999124e-19	0.0149200531892527	0.0189529006460241	0.0306381933721557	0	0.0887039794048837	0.0959040652720557	0.0312933487792747	0.0307343102365901	0.076666455349564	0.0226799367804332	0.0681069869199745	0.0329405834316954	0.0454100904401419	0.109273696048243	0	3.17676647445342e-18	2.93318675565917e-19	0.013525008238918	0.0499845980846954	0.0314195238414938	0.121800878085585	0.0804456682397841	0.0218395496197116	0.00854152656339816	0.0784385552761091	0.00834037410749692	0	0	0.0328108100493802	6.03883784893781e-19	0.0136428049997403	0.0114990212625057	0.290939697870502	0.20027263504267	0.0702029309606107	0.00486138255276292	0	0.0258960898612258	0.0087248083493294	0.053113268481627
GSM807267	0.111644362425066	0.0336652183885185	0.0483684019152518	0.0107396611343423	0.137469061467265	0.162755764590191	0.0505771305484019	0.119645373034854	0.00583053972561313	0.00635331614205088	0.0447224169619475	0.0258697374916273	0.0294620112358001	0.0384569001612446	0.0845841673883016	0.0339778001001714	0.00794199693481004	0.0891803229624451	3.25769050421094e-19	0.0762438498953786	0.0430076443343742	0.0596443564473938	0.152087602084595	2.26114602547472e-18	0.0204198342763192	0.000118198574423552	0.0222301100002763	0.0852139187799477	0.0298712296103092	0.12481971888826	0.112825284283222	0.0525543822817316	0.0226060754356772	0.0625866391178304	0	0.0448948876068071	0.0107954785637835	0.00716463934126092	0	0.0140101213113856	0.00182736721114443	0.234098754053204	0	0.0737685220533226	0	5.33724233860504e-18	0.0181941408865988	0.0235231253279974	0
GSM807288	0.128412103900481	0.102110663216997	0.0851945644989228	0.256172136950453	0.158603063168157	0.162692578430471	0.0509368795054655	0.111767156101901	0	0.0596985228395153	0	0.0918918595955899	0.0221467798054336	0.187186730132353	0.105741843345798	0.142507991622676	0.107834574860543	0.102498913499415	0.0726812200998304	0.0989936720060342	0.0262441394279566	0.0244236567548329	7.16938584205133e-19	0	0.115308731672635	0.0148078605061961	2.28500255787895e-19	0.134037815280417	0.0852233887920226	0.0547689697762233	0.0552021195532033	0.0145136866979716	0.0236632960951711	0.0234953110723975	0.0256259281319019	0	0.0426086336172824	0.158698003051963	0	0.022983616945562	0.0529165322246739	0.509260620971101	0.102784722194418	0.0298905873666163	0.0172731606539792	0.0402617003331666	0.0425454723612154	0.010315612630693	0.0798816994649919
GSM807225	0.0177308567164941	0.0188676902581932	0	0.0321346630104619	6.69732734703397e-18	0.0424477915436786	0.00895484525543089	0.0357681419043387	1.84455029098771e-19	1.7562456494603e-18	0.0499991568014874	0.00184528882150022	0	1.91185402418217e-19	0	0.0475854298171028	0.0286009346221474	0.0738237465988917	0.0224011210927384	5.64660148591803e-18	0.027761647668709	0.00186086453834204	0.0703219808089247	0.0589320365401326	6.01156750224304e-18	0	0.0529236248606372	0.0460830787015512	0	0.0484497879471709	0.054192693416615	0.009813058340158	0.00515639017573678	0.0412734952984852	2.83655055588781e-19	0	2.95168774619886e-19	2.15289162677003e-18	0.0239689697742512	0	1.48892059150074e-17	0.071271063136634	0.275628478556417	0.0357602293751101	0.0175043510940028	0	0.0160995083346501	0.00861198179392334	0.0163167484930601
GSM807229	0	0.0757401172501141	0	0.00354292902826189	0.0454808485300869	0.0504514692122355	0	0	2.8501711624279e-18	0.025615061571733	0.022224932185018	8.15472340377708e-18	3.32989479143098e-19	5.11421880842651e-19	0.00125845963473891	0	1.43974205437316e-18	0.0634641951689511	0	8.88352817433789e-19	0.0471642968724182	0.0663468190806439	0.116249725769252	8.92068299783871e-20	0.00979438892245371	0	0.0242231842589476	0.0449065110451172	0.00249552424049528	0.103507249367825	0.0841373015256546	0	0	0.0333648942379742	0.00501105422115629	0.0665487002408276	0.0287617895059125	2.92076784851509e-18	0	0.00116665934396668	0	0.0934727700520682	0.128314349100965	0.0756179270690885	0.0198527078540662	3.15763831064076e-18	0.0252369903047759	0.0137041671030127	0
GSM807230	0.0498067581472368	0.0735703496102652	0.0121861200069113	0.0346841336746468	0.0360096289074111	0.105610558464543	0.0784066766568958	0.0934675622055495	0.000561325127994542	0.0237091383116128	0.0132329076829192	0.000713527156445393	2.56926418480613e-19	0.0372522272662974	0.0197048560340634	0.127776562062745	0.0145747593143223	0.0805900796131254	0.00477192790112363	0.0322338891375892	0.0982060946077137	0.123462715281003	0.0993303778021929	1.19218417984129e-18	0.0699228615811217	0	0.00706706930211062	0.160459828736036	0.0274148151509841	0.0974931596598375	0.121548373723774	0.0083486122083373	0.0146805932222697	0.0118313088992064	0.0082143987161415	0.00995319928103722	0.0190447498229233	0.0102828530546413	0	0.00851837587974776	0	0.142180105327169	0.160376935056726	0.105564515003603	0	6.72610158308252e-18	0.0253291915616048	0.0426720019893377	1.19676234225324e-17
GSM807233	0.0710970749414673	0.0529190484104369	0.0031338005675917	0.0717845537743921	0	0.179368657122216	0.0489441456359792	0.110338000043372	2.61382210372347e-18	0.0220252663498269	0.00670596146028052	0.0538623743285651	0.080277485003977	0.070746909511455	0.0356724392089826	0.00191403803044458	0.0333862435909156	0.0934874131437133	0.0222259298282508	0.0498208991056166	0.0335735137659814	0.0711144634029415	0.0729940465555577	0	0	8.68444236446997e-20	0.00910207867065237	0	0.0034801542762262	0.0500052792005517	0.0953899848061368	0.0763556747352072	0.0260701780573431	0.0573518814470685	0	0.0117352529375218	0.0331012909301463	0.0310188137720413	0	0	4.4592992880676e-18	0.239545694229569	0.119302772306401	0.0611570692982255	7.96261576026974e-19	2.02351303174682e-18	0.0259894452115336	0	0.0219915897869022
GSM807234	0.0535853075554576	0.0441704356603429	5.41109720435663e-19	0.0107139187339564	0.13671903052514	0.0495302164942125	0	0.024060547032409	0.00581974818005299	0.0632477461894203	0.0146253244866061	0.0254129982403144	0.0124596354996155	0.0320530185976063	0.0350146172035481	0.0650717874346533	2.54971990246147e-20	0.076103432313238	0.0150779531163162	0.0585982908477864	0.0650986290816614	0.0339537102337475	0.155439804550362	0	8.49666005192256e-18	0	0.0271960705940682	0.0638433249382613	0.0588040594514231	0.102497786384378	0.0868975561731306	0.00654461531306883	8.32794852140899e-19	0.0602246832047177	0.0124477551338404	0.00514226586769092	0.0493354379754138	1.5065440106622e-19	1.60133144836826e-17	0	0	0.148003265179029	0.22129159729696	0.116006155683561	0	0	0.0252956643203958	0.0237516103506585	0.0223206522779112
GSM807235	0.0825662559202543	0.011832904372691	7.36337152758068e-18	0.00148212893642279	0.017087266046989	0.113493302107222	1.45642595766876e-18	0.0511720245209056	0	0.0272673975208074	0.0566674841541027	0.0245028701049295	0	0.00923595804745688	0.00146661501614425	2.8312263484322e-18	0	0.0307837615703486	0.0159934564803806	0.0370143797999344	0.00757328432261124	0.100368087382136	0.134823077997907	0.0193990743902337	0	6.31527575628118e-19	0.0366634721315663	0.00232044783200339	2.1314381451882e-18	0.0714935415532985	0.00881709855942761	0.0805353731520972	0.042715887804453	0.0536209652424468	0.0189047397463545	0.0427090273015305	0.0673781840393649	1.951950959675e-18	0.00737795627778535	8.25855382442035e-18	6.65250323065941e-19	0.0119806054278414	0.292409120683692	0.0707905317284393	0	0	0.00944503192809501	0.0289481291861032	0.0288564860119323
GSM807236	0.117307682343546	0.022083007610941	0.0251323293880373	0.034756015306261	0.132148706279914	0.132137395284133	0.0120773515597731	0.0507199080751126	0.0217804254435134	0.117065937470137	0.0488583917006684	0.0244647650146352	2.27070671601846e-20	5.08463684519385e-18	0.0517406706179624	0.0824034605545109	0	0.0440463732062602	0.00414344986091986	0.0768864649255656	0.0737561074559552	0	0.12344753761942	0	0.0607378160838361	0.0418314730299006	0.0173311262990013	0.0353832861250192	0.0682765624614371	0.0895724924311331	0.120028130796122	0.000575579608113282	0	0.0427944391760943	0.0168807901241768	0.0313670693328906	0.0435138544334903	0.0756164230503618	0	0.00718239353492135	0.0445009964736729	0.306662074962582	0.33699332559157	0.109769262494566	0	0	0.0317447045110152	0.0373189959624013	0.0230081922078903
GSM807238	0.0587853031351285	0.0691902576827861	0.0099823512815885	0.15106628379333	0.0883308246156702	0.102963758555066	1.3556131789636e-18	0.0545960278806108	0.00246942718151532	0.143795726866027	0.00730251035877762	4.64391587673489e-19	8.45010381324127e-21	0.0628853577057117	0.0220972533321043	0.0468940503849431	0.0753256890143343	0.088914329573613	0.0171596028223208	0.0492307635397857	0.0094857855753176	0.146952087811457	0.0955440385348239	2.53575616045538e-18	0.0228070920533471	0	0.0151000079687708	0.058531879008533	0.00289137111583201	0.101514056914252	0.0634622516843826	0	7.87729490679073e-19	0.0429532482288948	0.00417129153746055	0.052492958097644	0.0276720054319426	0.0706431592703157	1.1883454894535e-19	7.46071551954371e-19	0.00581560239960989	0.409004804342836	0.330027422335432	0.0530701713001304	0.0262583639875375	0	0.0135311934267522	0.0349710620358504	0
GSM807239	0.0376598132013324	0.0806432569555928	0.0225925039254446	0.0602835389695224	0.159650104224962	0.118851293404854	0.0436409481529744	0.0696727088202231	0.0323255920244602	0.0800878573368122	0.065534356498777	0	9.24862330718608e-19	0.018609926283418	0.0355489447618123	0.0134437109077851	0.0887814458362855	0.0701759559977863	0	0.074286822423108	0.0479251060491173	0.0427849649536056	0.112883630230959	0	0.0115505470638568	0.0317731474771435	0.0214846735278461	2.43929836556328e-05	0.0758335242692075	0.0724874750373873	0.0841502481646903	1.72689183017955e-18	0.00703073272038617	0	0.00477458394703897	0.0257254459085146	0.0764403568141909	0.0343356549295113	2.20087176176994e-19	3.67498739243231e-19	2.65422014527979e-18	0.241231421534947	0.15186499924982	0.0942589738850239	0.0236599289656223	3.13867161854328e-18	0.0300772513519941	3.42028109830441e-20	0.0131517619833319
GSM807244	0	0	0	0.0104348962558736	0.111794855691857	0.0918883234078868	0	0.0320720515401548	0.01272636802839	0.0272714328625821	0.00158743063744383	2.08130812104121e-19	0.0189507170971256	0.00300955191203132	0.00910939708268406	1.70313873296246e-18	0.039282520514815	0.0898894050264493	1.72112970707312e-19	0.00361127905796973	0.0488788484849592	0.0486974999236162	0.14882852941255	2.03825217263315e-18	0	0.0776693765818981	0.0223587602096639	0	0.0588540718507345	0.0811576519503412	0.0769233697028844	0.0731119227915664	0.00619557082394954	0.07895656289135	0.0166011678295	0.015728573259495	0.0496695112576501	0	0	0	2.69192814245721e-18	0.20049073451149	0.347764567615122	0.0614602802383198	0.00280403982329377	4.23010093081823e-19	0.0295592626210565	2.89675941811101e-18	0.0276991042981885
GSM807249	0.047175094573473	0.0675447131774525	0.0531235896363029	0.0551309028703073	0.0210698210899016	0.0548689906425259	0.00542363145611014	0.0372455646145793	0	0	0.0552004514223748	0.0556056830273778	0	0.0670626275935876	0.063383914019117	0.0976556510406071	0.0548643025006037	0.0517443049460399	0.0277914400126189	0.0640805505003033	0.0544390850670387	0	0.0898636574901704	6.37748378684155e-18	0.0468544845827858	2.73923063284418e-18	0.0298466949365806	0.133617419205365	0.0575177680308071	0.121313127247266	0.0586802835332808	0	0	0.0125081047727419	0.00326026616724508	0.0159712392608906	0.0132819190585743	0.0435069620481237	0	0.0129614712067565	2.02053094222798e-17	0.0883921090399783	0.0818961662896753	0.0438248674376885	0.100535360937214	1.56503673455341e-18	0.0222381827837518	1.58310416195765e-18	0.00800701359857781
GSM807251	0.0386985721879058	0.0589976405207942	0.0535083020561911	0.0459904334625175	0.0150806366254077	0.0815601156341565	0.0215512351171719	0.00273679099529288	0	8.3897421967154e-19	0.0439938528478204	0.0153765462863632	5.07995998087773e-19	0.0251943708069313	0.0450307938235715	0.0736876535366929	0.0572875145045764	0.0698700776407634	0	0.0581080019458438	0.0380410413853908	0.0649457596930881	0.13665929120981	9.5185868773089e-19	0	0	0.0226587138009676	0.0888478009460593	0.0445187742195219	0.143384212469047	0.0778668161274803	0.000717775354019708	0	0.00339497238814899	0	0.0431971184704496	0.0156574772375935	0.026161614878134	0	0.0341199321186973	0.00975675548636498	0.101757773625861	0.0801426652499752	0.044017546289236	0.00716074709620815	1.47583557873315e-18	0.026632613215789	0.00976281227196553	0
GSM807252	0.0919066460608898	0.00561271444209013	0	0.0112064347731518	5.50847629381273e-17	0.131606777115068	0.0337024697637314	0.0838455376348531	0.0216110211836965	0.0281088076397945	0.0299131782824851	0.0213626292631866	0.0279745061020536	0.0426700092037898	0.0156366187698736	0.0659845260917705	0.0660672909269309	0.0447339278505038	0	0.0709955282639566	0.0292795282700136	0.0892356858398357	0.0895231653284817	0	2.71050543121376e-20	0.0155391995353521	0	0	0.0462362162588532	4.48188951833403e-18	0.0759768723377277	0.0665973275015684	0.0146785842258746	0.0379109889396954	3.54080234095956e-19	0.0775074441847721	0.0247556638063868	0	2.11110555344909e-19	0	0	0.123716334705712	0.170281123279724	0.0730672675390162	7.08514284503128e-18	6.7445536711758e-18	0.00613095086965932	3.27616777290861e-18	2.23953627647754e-05
GSM807253	0.0323281864849983	0	2.52093317055647e-17	0.0073423611222055	0.131863790435364	0.0757219445696444	0.0320843563126076	0.0380967336561023	0.00723534113522179	0	0.0135127918556194	0.0159155210465352	0.0145831837783235	0.0711353707340041	1.82921460768445e-17	0	0.00429306786833352	0.0661621364600905	0	1.59076520264385e-20	0	0	0.153751083765977	0.00664716848817456	0	5.8233436657387e-18	0	1.67787481090865e-17	1.46663117097493e-18	0.0480422839963224	0.0399060788118959	0.0508866287806232	0.0143247937129479	0.0642573486948948	0.0130768277318815	0.0804906878101131	0.0230679032591669	0	0.0162824456314454	0	4.31603870824331e-18	0.0913669767031762	0.259555615810172	0.0842219827798718	9.01626859883678e-19	1.39877423066186e-17	0.00600724089065892	0.0017570006610352	0.0449014722747203
GSM807254	0.0688633351074103	0.0712874912868699	0.045377966953394	0.0147959867751218	0.0309375607580165	0.0616333173978936	0.0165497206769268	0.0477899008451677	0.018124190916233	0.0114755043716014	0.0200463448733876	0.0310114741835474	1.1382899324381e-18	0.0660937139500999	0.0627610370383072	0.0905295642922016	0.0340198197133552	0.0959641209863766	0.0277405992576798	0.0553544247319853	0.0752375647410977	0.0647986014903296	0.151498940585026	2.27774450022983e-18	0.0159377001504159	0	0.0188566914223818	0.146975936893058	0.0127308046702933	0.140170459242676	0.101757371733042	0	1.78415674286714e-18	0.0457973780909036	0.00759204515515535	0.0197716035967932	0.0176826811813861	1.33525344161202e-18	8.94585638647379e-20	0.0336301808653013	0.00224578311831006	0.143066027849422	0.145351135729464	0.0964076407700819	0.027783863185622	0	0.0189384912538204	0.0578457854179295	3.19441065318431e-19
GSM807255	0.0412747752575677	0.00414009553541634	1.0348803638274e-17	0	0.0948045909428319	0.0750431830724708	2.51059813644031e-18	0.0310065157698384	3.21987581639825e-17	0	0.0208376038273699	6.19558572735834e-19	0.0372794592290314	0.0354733688330363	0.0295623553284216	1.00902877670949e-18	0	0.0833076699571371	1.66153823978642e-17	0.0401867726734184	0.0208573949864819	0.062843770898319	0.12428739478688	0	3.09903040107596e-17	2.24846106549441e-17	0.0204053239898453	9.94614397604763e-18	0.0212944277970203	0.0676029354298228	0.0756832016390985	0.00800977078823631	4.09361290119052e-18	0.0868593086515284	0	0.0353797200556403	0.0468901554069222	2.47527209742112e-18	0	0	0.00436822918696888	0.152800854208013	0.186075451159222	0.0700599130306656	0.000156449233262647	0	0.0105339649600743	0.0352621413791371	0.0762077672459176
GSM807256	0.113082617656977	0.0641630814738106	1.52142117045989e-18	0.0546427355037668	0.0534302369199453	0.15216158300143	0.0243041773664764	0.0961847808377706	6.95423279502967e-18	0.0390196587710525	0.0224155180835978	0.0463967336870975	0.0431098070398759	0.0637773993072978	0.0356527501646786	0.0328681843344531	0.0340944857652564	0.0895803629793693	6.64537256027225e-20	0.0619490798884692	0.0322648467641008	0.103801338695669	0.115623409909427	0	0	0	0.0118593877390892	1.24096071826228e-18	0	0.0577884982952503	0.0735771852109122	0.0489816329346153	0.0226094226165136	0.054806277610335	0	0.0187262912949099	0.0776327595568904	0.0157999742211092	0	0	0.00346528829625165	0.174225276707472	0.263600791085084	0.0574803295550577	6.04431461045952e-18	0	0.0190670834736242	0.036233655112197	2.36082210093614e-19
GSM807257	3.96386958094023e-19	0.00130603003235817	5.51681677569656e-19	3.91780993278818e-18	0.184935462924479	0	0.00262117396723809	0	0	0.0498204930148478	0.0144120276443219	0.0013488489709578	0	0	2.54542762624775e-18	0.0320452752384497	2.22889693518574e-18	0	0.0261288157548263	0	0.132822297014545	0.0909016018347198	0.144356932554102	0.0286365190484358	0	0.0187354252118967	0	0.0384356426032019	0.0189961341825456	0.0529220746060296	0.109632699565521	0.00279556475756962	0	0.0790269759849208	0.0110514008773318	0.0209304673203389	0.0585693101050542	4.64648604171867e-18	7.49592761549078e-18	1.46550295186921e-18	0	0.0321703695153395	0.338414014498917	0.178580196263309	0.0191308597912429	1.67313891069999e-17	0.0161029460269281	0.0113961652610935	0.00306023756327413
GSM807258	0.0688731103969192	0.0243591329822827	0	0	0	0.105196738876199	0.0105370495108439	0.0514698720135984	2.58076836212508e-19	0.00691797504498735	8.4218890494352e-20	0.0308004272486035	0.0478173713989747	0.0234416617685193	0.0334610737625737	6.52365219161336e-18	1.53494543145036e-18	0.0939882756733736	1.38681004868828e-18	0.0612742513148431	0.0296106217906136	0.0525927511684459	0.123649800816786	6.87867465645874e-18	5.72123595211871e-18	5.82262383654692e-18	0.0331582481909097	0	0.0510687832499042	0.0877959523100797	0.0890980624504313	0.0357105647644688	0	0.0530276918371881	2.21254937497171e-21	0.0637542260516967	0.0445605119140552	0	0	0	0.00508491653728248	0.187355640520625	0.270359449897345	0.0376891536283913	5.06320455252968e-19	0	0.0128549597319553	0.0194425092798241	0.0174207187191018
GSM807259	0.0439792263017668	0.0294569843764824	4.80547301968747e-19	0.00523434156058687	0.112099365942298	7.39716950129553e-19	0.0134048758050852	0.00630899661671722	0	0	0.0295908011016754	0.00533928655929656	0	0.0352946463244382	0.00694613011418004	0.0934248225130156	0.0341823206351707	0.0277285192352089	0.0401231450262827	0.045144671298354	0.101277292016962	0.0624105420054691	0.142970278446937	0	0	0.0110073127938292	0.0159078566745327	0.00843658760869399	0.0496556273818723	0.0874576298221212	0.106493119348098	0.0364853858337134	0.00460997338476209	0.0739020341376323	0.00620352613843148	0.0852117516844702	0.02789469762313	0.00631068334927869	0.00457412704105242	0.00243143568091894	0	0.143720354275456	0.129917428160813	0.157959643831805	0	1.15328605135368e-18	0.0140067316513436	0.0315902922580218	6.40181830260902e-19
GSM807261	0.0856867566872481	0.0410883624118588	0.00954612807716754	0.0886808003702862	0.115267286429596	0.115200208911556	0.0410526872251664	0.0761642802550292	0.000772768884673673	7.47897445273234e-19	0.0250977197489221	0.0188148873434992	0.00388579085031318	0.0432203879406933	0.0258413673818109	0.0102738872267626	0.074379528023756	0.106261988557709	0.0154814188729108	0.0767280789868769	0.0302635901288095	0.0511557175333686	0.110961984627602	0	9.58130603425083e-18	1.02775640291121e-21	0	6.25750203439776e-19	0.0388488782834139	0.0384067683476235	0.0832276286831904	0.0581360599907166	0.0127504624013814	0.0903687362073782	0.00584410672592851	0.0041279988029998	0.0521933867343742	0.0448907016124533	0.00771636844015313	0.00942223764525169	8.62669548696285e-19	0.235831522796262	0.223891648307371	0.081787895300105	0.0099139836177776	7.07453523968298e-19	0.0202532962918859	0.0259301660211194	0.00890842616407088
GSM807263	0.0539036860004788	0.0209721198156505	1.87578771589153e-17	0.0741532497961855	0	0.0940415529735451	1.13573468986418e-18	0.0376240552650268	0.010970656755638	0.00260729955019595	0.0260018794113156	0.0213356327040834	0.0410392346003207	0.0559445043551124	2.37340641348393e-18	0.0477708448594061	0.0698317848149469	0.0733054724976672	0.0108362280372385	0.0161937539484086	0.000883110560975736	0.14748245846416	0.119522119825954	0	0	0.00985254148061807	0.0176354503114694	0.00936532669771956	0.0114257344335504	0.0507351216933248	0.0128629081405417	0.0367756968947572	0.0232226975589397	0.0464854739003872	1.60823682336038e-19	0.0295833716795467	0.0590708832406631	0.0318159394379647	0	2.20818264063285e-18	1.25600069960819e-17	0.228743982265302	0.179187040824154	0.0152325351623161	0.0092831449469638	4.0676703767469e-18	0.0189679744899721	2.69032267743672e-18	1.42231039093831e-17
GSM807265	0.0435095274481815	0.0206857429360565	0.00225765186390164	0.0970397822249668	6.90309015503271e-19	0.0627075205836299	0.0167482854014859	0.0404556176546216	0	0	0.00783274559764091	0.0371745933948818	0.0337711492645963	0.0588353346258589	0.0152475146187752	0.0461998827444618	0.0208684866636926	0.0928310964611593	4.72743943040082e-19	0.0144202477744244	0.0329179467964723	0.0165280339715712	0.124295767430439	0	6.14980261126777e-18	0	0.0139853495318904	0	0.00586615258689932	0.0448896779930109	0.0673135977444096	0.00985850226950029	0.00529714987073431	0.0506479904586201	0	2.01945353307329e-19	0.0590000326821908	0.0213496975669194	0	0	0.0523325412703567	0.273469201525112	0.252141303077729	0.062582383246937	0	5.83938952458461e-19	0.0237502561541039	0.0559378996159949	0.025421474891537
GSM807266	0.0778111124997768	0.0358457456445484	0.0174180307771542	0.0162704478533874	0.0642214235295076	0.0569421973181584	0.0445654703811942	0.0548227489866881	3.80184381293161e-19	0.00771987525939499	0.0756074436923474	0.0223896388989026	0	0.0435959437791234	0.0255364151344491	0.0334250611429937	0.0227531274996295	0.0742023306228721	0.0243621253193819	0.0472078350248623	0.0382071736731405	0.0880719030382635	0.153633191968041	7.60394844335873e-18	4.6053133073229e-19	0.0320409630960195	0.0246712880670262	0.021799911517964	0.0229358558471278	0.124168597750406	0.0675034169795833	0.0387290935644829	0.0195755504783703	0.0681305693187284	0.00471403181046469	0	0.0354263704114055	0	4.75845903904972e-19	5.90893346557067e-05	0.0194844699561552	0.179103290926994	0.0415937965120323	0.0742707178127636	0	0	0.0181991473232198	0.0325989699063728	0.00243320170944328
GSM807268	0.0811473030043319	0	5.50758731865464e-18	0.0559871553556903	0.129923969961786	0.200376327429604	0	0.102226022288684	0	0.0529061660266809	0.0340752139877039	0.00857546496868035	0.0161715601192985	0.0372030558144559	0.0189257849041254	0.0760206831329411	0.101665498845079	0.0962946223968935	7.30855137326623e-18	0.0358963090951401	0.00582509625841515	0	0.150097646481787	0	3.92677125451995e-18	1.56562379803481e-18	0.00870117185726467	3.11451855609037e-18	0.0116936204607146	0.0888783962063723	0.0495848153684595	0.0682567969140393	0	0.0828614804889293	0.00513649332773816	0.0438749442886576	0.0179051981228742	0.0130060566327525	6.22313648251229e-18	0	3.22066291354605e-18	0.220793999776218	0.181492784756429	0.0275027118145809	2.90732252226771e-18	0	0.0164663829910695	0.00990089768060977	0.0509956714881442
GSM807274	0.0362759775631577	0.0578664915726904	0	0	0.098890613327586	0.0879358452283059	0.00394365546855048	0.0312187176433587	1.97428310314386e-17	4.49963652975604e-19	0.0337816541083382	2.90868037119433e-18	1.01222533661705e-18	0	0.0280001143438603	0	0.0399660960840217	0.0632387567982774	0.0375068644760225	0.025064317749749	0.0472967486280073	0.0166874325061133	0.108206460064841	0.00322651586458694	0	0.0257198642377804	0.0141737394116843	0.0376200759208174	0.0361749681041837	0.0887412044392899	0.0759042522482855	0.0421685527955785	0.0132669279856433	0.0180591393770218	0.00312827319993105	0.0587248611691344	0.022620839490348	0	2.68474103996114e-18	0	1.69749236387847e-18	0.08059082450712	0.112751230699823	0.0775765391898564	0.0179343658486816	0	0.0253725439672096	0.0454086361586053	0
GSM807278	0.0575015166638422	2.65074415375244e-18	8.41395002102728e-17	6.19485005265306e-20	0.0865943144960295	0.143458965687861	0.00248910314213981	0.0374998212899486	0	7.62123408829785e-18	0	2.44001673749317e-18	0.00497200313213286	3.93827067972795e-18	0.0138788508323842	1.45960280196975e-17	7.23928612548419e-18	0.0811258403133877	0	0.0298125597641693	0.0316579640155369	0.016737981181052	0.127900128524928	0.048234584987627	0	0.00347214617252373	0	7.76167105170452e-18	0	0.0668226889975581	0.0559695871917446	0.0315178119039628	0.0196083086343583	0.0233937053045358	0.0139877734673347	0.00492948931265658	0.0104087300270017	0	0.0247509484760643	0.0194250467944716	0.00957257799650117	0.0602951761980832	0.103336508124682	0.0771344120172096	0	1.36726419645482e-17	0.00599103965942488	0.0245255908889763	0.00668386291916113
GSM807281	0.0545916069342636	0.0568279023057412	4.36182832622315e-17	0.0479266103132157	0.272765334427034	0.10142109549502	0	0	0	0.0569509331596178	0.0889147551341742	1.16930086675601e-17	0.014373012050903	0.00130775675926347	0.0713461551301912	0	0.201856921167013	0.0687877991379115	0.106357513518967	0.0998459286304323	1.55276992743471e-17	0.26318957409669	0.0920546074662199	7.47080861485832e-18	8.017949632854e-18	0.146069594149024	0.0330220787193214	0.184917228476304	0.085289926171441	0.0620248717364184	3.9561579977447e-19	0	0	0.0650944947167158	0.0232124104944772	0.0863654231652677	0.083387531785039	0.00152361245322159	7.50479843909874e-19	4.28062149154501e-17	4.85414170897351e-18	0.42512643397636	0.583293021241409	0.0608211098748938	0.0718300501279724	5.00577464807603e-18	0.0485246944547045	3.9095633858637e-18	0
GSM807282	0.0837567905177132	8.36467870650419e-21	0	0.0285340727989205	0.103725361819808	0.0943746948525083	0	0.0359817925920288	4.43376520566484e-19	0.0104917968745311	0.0477551129842677	0.00291832800428465	0.0122284852863235	0.0265102703171934	0.0268731932207189	0.05547456247092	0.0584675125130552	0.0488991701505492	8.92979898520254e-18	0.0611130854149464	0.0225013991910422	0.0941722749896433	0.163325131706483	2.72134460129567e-17	0	4.24030797101241e-18	0.00511928466883001	1.64456635786206e-18	0.0302124204396487	0.0852511108102714	0.0669300618642388	0.0666837617025014	0.0185124810191857	0.0713727783574256	0	0.0176339774549753	0.047135174713831	0	1.38160593169434e-17	0	0	0.172361023092383	0.359554887747211	0.079214721415753	0.00805775228656951	3.86300160985508e-17	0.0096286029975576	0.0140438719766573	0
GSM807283	0.0387290068956893	0.0474674005107175	0	0.0320584430725232	0.161079348347365	0.0634904186350421	0.0412481907541802	0.0503220767981561	0	0	0.0266484205445684	0.016442052519379	0	0.0151848174929602	0	0	9.61218422896888e-20	0.0647847669507998	0.0100633509259802	0.0198605334060053	0.0544583244685849	4.68801984495265e-18	0.12276375713703	0	0.010037287730921	0	0.0337213149010045	0.0758017021975467	0.0376587999068365	0.117664913912889	0.0521011527692922	0.0278557509932419	0.0182039147662959	0.0173652889402916	0.00347342010896574	0.0398241008189473	0.052014204938128	0	1.35860411891076e-19	0	0.000191157925465918	0.0523567834587092	0.0905262026424045	0.0684081940610048	0.0159412702683883	7.34963536758946e-19	0.0191034138682128	0.00647342794998257	0.0144104360543353
GSM807284	0.0671281564159835	0.026784702263934	0.0544924916313307	0.033806428792285	5.80084469065678e-19	0.0531082947662297	0.0413545594037952	0.0411455720840327	1.06751116819111e-18	0	0.0220418131516581	0.0193292458812768	0.0268827366762173	0.0421436563635917	0.0891056859044838	0.138303141557708	7.67932878119976e-18	0.0570572715694772	0.026812361347094	0.0475725208681015	0.0873094723888355	0.0703565323315927	0.132721397736668	0	0.0230756735813789	0	0.0141614469290181	0.153165445394839	0.0124724507345795	0.155771412074135	0.143367575670037	0	0	0.0535636205352089	0	0.0419639660659339	0.0174335030949289	0.0356774045913765	1.7467530487067e-19	1.12967874818136e-18	0.0334716799012011	0.0902716414091748	0.12077987675501	0.118427437790751	0.00612793965603928	9.62623824752147e-20	0.00813693268996897	0.0203946582153781	0.0156935185263856
GSM807286	0.0661875625228359	0.0077478261868345	0	0	0	0.0987447760388237	0	0	0	0.00937754221984625	0	0	0	0	0	0.0734969744258294	0	0.0572583848482774	1.15744639266632e-17	0.0206689206034606	0.134691100237386	0.0696931732893311	0.11961803087916	0.00269187520888643	0	0.0537296798796409	9.90162294080857e-19	1.33600044488165e-18	0.0332776089469449	0.0541224803322707	0.149622370329713	0.0268480344456772	6.27661684114743e-18	0.099687613480686	0.00201076490792443	0.0184104451179368	0.0313153747268184	1.65229908343643e-19	3.31086638638099e-17	0.0028223097049186	5.89935329448812e-18	0.171469936604025	0.394122234123776	0.195370808773893	8.53045696750042e-18	0	0.00846241272219126	0.0586082661580334	0.0100463767638234
GSM807287	0.0530845920820097	0.0521353552359654	9.63180385438311e-19	0.0473445525368586	0	0.117642975930371	0.0885022305205896	0.0903625109622995	0.0301431268551478	0.0495655582235078	0.0264034149746808	0.0313375270107423	0.00415546254193669	0.0479607064013721	2.19830889063789e-20	0.0213069474916856	0.0282000715548922	0.0604739601255669	0.0188528944562891	0.0141940836053287	0.00567087892183245	0.176536981052663	0.116890464053841	0	0.0508071100681799	0	0.0144215826163424	0.0970478491722716	0.0405805686081933	0.0502096904617634	0	0.00879208383943026	0.0213470176449729	0.0256832927450376	0.00356619305028477	0.0290734298651179	0.0790328333856708	0.00530309690836386	0	0	0	0.205073622064106	0.242073269822612	0.0203816094922716	0.0087889428336455	0	0.0257099463338874	1.37044388677779e-19	3.42705790243006e-18
GSM807289	0.0471869517590498	0.0358890344700954	0.00432412819705609	0.0259785335718972	0.0297277605800681	0.150423741024214	0	0.071727081065968	0.0479683019770847	0.0437223307010252	0.0511006615397271	0.0159428951935932	0.0296197777558188	0.0595288844699444	0.0343749183139696	0.0718366723011198	0.0858918044494409	0.0452945766994228	0.0133282974698733	0.0463374661592437	0.0195654862104805	0.144511496174122	0.131070878254695	0.0101076939702221	0.00695615653154271	0	0.0192243912483816	0.0283488142940877	0.0565199210931517	0.0903628202569614	0.0460430059520718	0.0544754813943759	0.0272766210762292	0.0536781328788077	0.0100015551017485	0.0107221412293333	0.0687066894119674	0.00414445340095828	1.00364132168727e-19	0	7.5746365099138e-19	0.179488618987533	0.179268105763052	0.058164439526014	0.00011803879063622	2.37022996748104e-19	0.0159121815269005	0.0236575473990223	0.00497935418151036
GSM807292	0.0682014046604948	0	0.0552625584928563	0.064456639022972	0	1.23961508637224e-19	0.0608744233987851	0.0131039666165574	0.0184265969270194	0.0519568696088504	0.0445051648796365	0.0470336527188688	0	0.124116707325059	0	0.20378405781011	0.0865882520288137	0.0412620423856609	0.0036303499784061	0.0189837405052806	0.0138107182339672	0.311848115525951	0.141233794758247	2.98900250831296e-18	2.8628041416641e-19	0	7.64903439839035e-18	0.0243069592521429	4.24354970598183e-18	0.057897134076152	0.0264060461751954	0.0368379790336231	0.0123855285378462	0.093880050828457	0.00541343485864156	0.0288048160591059	0.0910342777570954	0.00586120237970751	0	0.0285458853311902	5.96471093818146e-18	0.336275148171502	0.263212260956331	0.0887401589468704	0	0	0.0393226469896103	0.00394803426530965	0
GSM807293	0.0631758054862434	0.00206241586392261	3.0052040450485e-18	0.026372170260784	0.0141894051744031	0.0139349293933536	0.0219109264729829	0.00455198027202016	0.0208424103657961	0.0248167978566624	0.00069153441504522	0.0269254294091153	0	0.0642166514339021	0	0.0233246264141432	0.0690039507528124	0.0259793489180773	0.0346965558855003	0	0.0952206383797434	0.198940689223413	0.18184326561928	0	4.06291852428131e-18	9.76773344478042e-19	0.0192873193003867	0.0482646085950673	0	0.0806674408684813	0.106625590517714	0.0346523554704412	0.0271393381983121	0.0639940408691773	0.0183000197686246	0	0.0697112701654653	0.0216826261817446	7.42717389925972e-18	0.0325898089595825	0	0.196220695195177	0.241444131367803	0.16784404701642	0.0115580497453998	4.09817202943364e-18	0.0106102404656132	0.028075281488363	1.06839096911941e-17
GSM807296	0.0689357574994881	0.0318106761971655	0.00958730975293224	0.0813182155610117	0	0.0665469252994785	0	0.0230454937242533	1.01615519839728e-18	0.0229394188582233	0.00267828397093643	0.0354147487155005	0.0261508874616596	0.108504257910419	0.000567173484319872	0.057772189242532	0.0308295361512223	0.045396988116682	0.0611837087130496	0.039127191506616	2.69680350107212e-18	0.119895557439724	0.0855833856424048	0	0.0754351843339884	8.30706636051855e-18	0.0175841691830592	0.0744423515503611	0.00999647304568742	0.0257396505581207	0	0.0846566299701819	0.046461937345074	0.050569733502595	0.00967212328990151	0.0141626327147331	0.0116155274900014	0.0302575038390905	0.00427459414666826	3.3390394766841e-18	2.62314071268973e-18	0.254146383349638	0.0147183429432058	0.0063503611561716	0.00171568908375011	0	0.0104099362102318	0.0143570934587402	0
GSM807298	0.071701216045703	0.041431061723449	3.321089207987e-18	0	0.226511147590685	0.00751017376864844	9.91149651830124e-19	0	0.0725261178199578	0.0842308386210593	0.123067290930367	0.024932579281171	5.60273269699456e-18	0.0281496121956098	0.0647413469127877	2.5790526376802e-18	0.0830780087409713	5.16883615644142e-19	0.0268484342222687	0.0822268387709206	0.0688508891351484	0.292745746819617	0.150630436145066	0	0.0289719356102521	0.0245487197825832	0.0148873452345681	0.0726483088747319	0.092505609218038	0.0444527049954142	0.106146970270933	0.0841412417682458	0.0308092085125343	0.0741420075637603	0.0134277372025982	0.0183779877324874	0.0765024688368767	2.36181538965197e-17	0	5.80895901398935e-18	9.87196494779335e-18	0.214903076492169	0.346199518586679	0.16507720765597	0.00937975218268419	0	0.0134861932621687	0	0.000910582985906617
GSM807300	0.00254000726875185	2.4797771935742e-18	0.0236620814392768	0.021724154354944	0.130714130544763	0.102573129934881	0	0.0156886393453952	0	0.0835820199733838	0.0623948514855472	0.0665298349813593	0	0.0138194960925754	0	0.129297653541428	0.088185078600423	0.0413408108074216	0.0963464934528905	0.00493596919107757	0.0703611333553938	0.205625768301318	0.130103852863306	0.0142115741922036	0	0.126206227614494	0.00392915969557452	0.219655801420289	0.0222898414535846	0.035994949295851	0.0753339697837117	1.87095837869033e-18	0	0.0585724375099748	0.00294169654765714	0.0437163552562149	0.123937952737418	0.0478160364318149	1.68184250893108e-18	0	0	6.4672646617337e-18	0.299377251017497	0.123096674570223	0.0467063713831878	5.79558399184607e-18	0.0264269382793891	0.0791736046231373	0
GSM807302	0.0599052713564351	0.0366426293326036	2.33187700866013e-18	0.0016793120288007	0.147477429978719	0.0737871348764293	0.0138079409970434	0.0332045426513021	3.03848200284152e-18	0.046189728739144	0	0.0264850400157787	0.0463494360115879	0.068327601457033	0	0.0864867800195598	0.0096443358988634	2.7444068298691e-18	0.0400849473553143	0.00638770417060523	0.0617724277550153	0.193300579121981	0.0889981155998422	6.28148742802625e-18	0.0110934488826806	0	0.0420357476728933	0.130498005577714	4.13686763664913e-18	0.066652398923284	0.0682372420138491	0.0386009888670215	0.0299581663601641	0.060655555415133	0.0153340725958769	0.0520235054539654	0.0727762544513543	0	0	0	0	0.13790442796118	0.277477536280193	0.14735133501444	0.00840331581280813	5.58704909430884e-18	0.0156378556955765	2.4425748448083e-19	0
GSM807304	0.0521742216968059	0.0367210585003288	0.0314193921270248	0.0460777067052063	0.108255444508535	0.0669306172088989	5.30379682373008e-21	0.0400519203523797	0.0124658655338851	0.0394858736405423	0	0.0492662134145779	0.0290589193843736	0.0771607259272334	0.0291120845058552	0.0854887685488519	0.0710303857222836	0.0508764679256586	0.0330365410289197	0.0171521663070922	0.0327903512003787	0.213676197550659	0.110864030478819	0	0.0467235009379913	4.2891151123248e-18	0.0278741931376726	0.129140469834661	0.01819393186912	0.111857421545254	0.054841927336489	0	7.91957369083121e-22	0.0172851768945324	0.0210961487889116	0.0127194273556062	0.0433709820829794	0.00894097212314899	0	0.00236398470408349	1.10790667044232e-17	0.291935235181456	0.179802056016513	0.0712980488643018	0.0242640392924948	1.23700418975092e-17	0.01649006006842	0	0.00527266781786047
GSM807307	0	0	0	0.0353222211524638	0	0.117038986309925	0.0196183651487255	0.0395614066228317	0.0474116063713532	0.0354205570494984	0.0364596327295356	1.71904245186524e-18	0.0147592078341258	1.05565722725642e-17	1.64825625166637e-19	0	0.167495659507196	0.0182114604224667	3.65748972617225e-18	0	0.0538418870149324	0.125808903183249	0.0944840706353638	0.023605070570682	0	3.83682768222855e-18	0.0310261534109351	0.0402244841257285	6.53337375908201e-19	0.0739060244782644	0.0676654076485345	0	4.06154983997504e-18	0.0213948630693253	0	0.0875460283106022	0.0512156367242855	0.00595223233376827	0	1.13520596545285e-17	1.48938507353704e-17	0.14978743882068	0.232999313483264	0.0427768698869324	0	0	0.0339056280977891	0.0130918336782657	2.01564911680047e-17
GSM807308	0.0398263439832492	0.00130995276345881	0.00592665954479132	3.15448304852265e-19	0.122370840911105	0.0743667972952663	0	0.0396583495439407	0.0448354292010824	0.0799511908160032	0	0.0393280604139351	0.0662341613071071	0.0817047214148115	6.21890456886022e-20	0.0902208429304688	0.130028284452324	0.038502374220134	0.018073267908897	0.034869789484057	0.0109382177753091	0.203827492502124	0.14558546212103	0.0132145616832251	0	0	0.0122514192758973	0.0997639462379993	0.041398473701655	0.098341169598901	0.0423239261364924	0.00425064893474819	0	0.0820355393112962	0.0132204564694496	0.0729848378459457	0.0671421864425486	7.13799352548659e-18	0	0.0363593227188468	0	0.195811458986124	0.194642921597664	0.0934696434178556	0.0361011230211211	9.39929682457222e-20	0.0151883363511934	8.47248675560078e-19	0
GSM807312	0.0947268802126936	0.0205223117771179	0.0431324877683233	0.0246336083221685	0.0830758194048819	0.141237748789353	0.0575130908023633	0.0880733583027099	0	0.0262461789652007	0.00583932749874538	0.0783434424205973	0.01678581078619	0.12994714106757	0.0306183525599719	0.022145712534084	0	0.049495681047227	0.00978932865969912	0.0328475080398657	0.0381165218865381	0.0574521319529783	0.175770984898053	0	1.69325052962535e-18	0.0184408148375906	0.0334365075016242	0.124484818332436	3.04211262569557e-19	0.147830773113235	0.0466665131440237	0.00160859823241652	0.0122028035301337	0.0244576873188996	0.0135932645757455	0.0292515751656842	0.0236727773595541	0.0118238369264544	0	0.0376539543278508	0.00228412356759416	0.097877135672545	0.179193630453374	0.0666426705873154	0	0	0.0104985120200635	0.0154820396946438	0.0133072822353187
GSM807313	0.110852632996087	0.0200479933732555	0	0.128031276722458	0.0323091294949708	0.173762947072777	0.0773092790347306	0.145374542124656	0.040165839757583	0.0617863614760329	0.0186040815339865	0.0750307254253004	0.0116943419810494	0.112902868690109	0	0.0618099459165484	0.0820533405563156	0.074908605002228	0.0578896957998128	0.0273546900199793	0.0180429845447106	0.114189609754191	0.0701723256485768	0	9.56287045628639e-19	0	0.0218935788273214	0.0561606465946922	0	0.0413444157418278	0.0285020399583836	0.0361470442687816	0.0362731048398547	0.0387369950785105	0.0232893795337195	0.0235627943185926	0.0556547856436456	0.0724842415240423	2.33853045820581e-18	6.65634165662907e-18	3.63058896213078e-18	0.328910825506092	0.313397729378987	0.0423506769875138	0.121195130348814	0	0	5.75727946154009e-19	3.22374039185528e-19
GSM807317	0.0635555088182999	0.083091737038141	0.00672164142839177	0.0338233197321216	0.0822305543073797	0.020402633603616	0	0.0195298559673229	0	0.0235580436487792	0.0465723068271397	0.0297808461527881	1.32182970344872e-18	0.0559577792162659	0.0543924972560754	0.0686664782494755	0.0580014257303659	0.0604592331797834	0.0329971728021637	0.0246696181868753	0.0622860449100762	0.0988086053628806	0.146361300106012	0	0.0272415674700799	0.00951093668784011	0.0159973557822975	0.131523332538502	0.00386533913770267	0.112600732809414	0.0890520099741302	0	0.00720670240316825	0.018003529134673	0.00587073224274572	0.0388018809506344	0.0275627249696081	0.0169119195337642	6.15364503312013e-18	0.0240987351714338	1.37374234953955e-18	0.21952616943541	0.196697905397278	0.0884995084110323	0.011930186889045	5.75056216556633e-19	0.0150589013764727	0.0150899850001947	3.22903027603784e-18
GSM807318	0.0105670232858216	0.0463260721489425	0.013022787963075	0.0135247238385624	0.0579907080991691	0.0582811331765939	0	0.0105405141884167	0.0212768704238015	0.00832538911214734	0.0366956939387627	0.00366078980503076	0	0.0121115074597906	0.00398360606772306	0	0.0180106517661081	0.0715107292376428	6.72722626258993e-19	0.00255561126860083	0.028289841564258	0.0180493915052187	0.149354269870365	0	0	0	0.0245706897548451	0.0540185583219433	0.000252156642651848	0.144653233351544	0.0874003845720649	0.0100745290942176	4.70905300828135e-19	0.041080255142656	0.00110973557055879	0.0399967310968733	0.0287183757099343	8.28939771252328e-20	4.25460888716526e-18	0	5.7134684375818e-18	0.148250279000577	0.104850919945171	0.0660864968607304	0.0120279847998368	6.93901362918937e-18	0.0152464929788236	0.0339727938439202	2.48736819582488e-18
GSM807319	0.0985310870785695	1.14095426759557e-18	1.63768767038771e-17	0.0208647265630556	0.0512807654041687	0.173988461369724	0	0.0989397274507733	0	0.00502384462722322	0.0300891078732499	0	0.023137461675117	0	0	0.0211504205903728	0.0470782188496775	0.0638201025379694	0	0.036721599573147	0.0626232746427155	0.0688229328218666	0.124103747225465	0.00734211326765513	1.66280167270743e-17	0.0134137076644113	0.00131069141617993	0.0460208480117843	0	0.0601788480000334	0.0651712918225987	0.0872206656100624	0.0330648692563819	0.077078878978097	0.0101131663903195	0.0744395623313477	8.82958271043989e-19	0.026547375597154	1.91009332785882e-19	2.81604481632047e-18	1.75060747704132e-18	0.173645262633669	0.251079886245841	0.0503198973353529	1.64167657110977e-19	7.10087366806233e-18	0.0164068564564987	0.0241024646927115	0
GSM807320	0.0805806859973982	0	0	0	0.102170237516625	0.151008210709945	0.0469730283037067	0.0916748475336294	1.84246996424766e-18	0.0131329423586464	0.0395316795274421	0	0	0	0	2.66133688951372e-18	0.0953091799211619	0.0828342757034744	0	0.018911853067085	0	0.0984274646386815	0.0967296336551068	0.0303146014835204	0	0	0.0260424762899345	4.21533769297717e-17	1.32671492877073e-17	0.0499502206510352	0	0.0522157908653573	0.0326182734741806	0.105355421819179	0.00905494454535337	0.0549890433794917	0.0275772755335604	0.00861287992981874	4.86909901794177e-19	0.0326241915970342	0	0.233297312907184	0.201519270676385	7.64712154644477e-18	0.0075752927217397	0	0.00500000773184025	0.0345073641659498	0
[truncated: 18 more columns]
