# Supplementary material for: Integrated bioinformatics analysis of IFITM1 as a prognostic biomarker and investigation of its immunological role in prostate adenocarcinoma
Source: Front Oncol. 2022 Dec 14;12:1037535. doi: 10.3389/fonc.2022.1037535 (PMC9795034; doi:10.3389/fonc.2022.1037535)
Supplement: Supplementary file 1 [file DataSheet_1.zip › raw data 1/Fig 3/DEISRGs.xlsx]

## Sheet: Sheet1
Tag	logFC	AveExpr	t	P.Value	adj.P.Val	B
HCST	0.833794	8.66553	10.5991	5.76596e-18	8.09776e-14	30.1424
DOCK2	0.775998	7.74145	10.5764	6.456e-18	8.09776e-14	30.0342
ITGB2	0.925454	9.96373	10.4111	1.47476e-17	1.23319e-13	29.2436
APBB1IP	0.664791	7.50811	10.1465	5.54314e-17	3.47638e-13	27.9755
HLA-DOA	0.84509	7.99452	10.0338	9.74319e-17	4.88835e-13	27.4351
EVI2B	0.569139	7.008	9.82793	2.73356e-16	1.03636e-12	26.4463
CSF1R	0.773064	9.03709	9.8167	2.89186e-16	1.03636e-12	26.3923
WAS	0.703724	8.18223	9.72133	4.66344e-16	1.46234e-12	25.9341
CD247	0.790494	7.42123	9.6714	5.98928e-16	1.66941e-12	25.6942
ITGB7	0.717651	7.20917	9.60674	8.2808e-16	2.07732e-12	25.3834
ITGAL	0.521093	6.77553	9.47643	1.59078e-15	3.62784e-12	24.7571
AIF1	0.840127	8.92384	9.4178	2.13379e-15	4.18448e-12	24.4754
GIMAP4	0.670873	8.4572	9.41458	2.16847e-15	4.18448e-12	24.4599
CENTB1	0.672199	7.05568	9.36284	2.80981e-15	4.75566e-12	24.2113
CD2	0.829506	7.62597	9.36045	2.84361e-15	4.75566e-12	24.1998
CCL5	1.02584	9.10473	9.33766	3.1873e-15	4.99729e-12	24.0903
FLJ21438	0.778266	7.90906	9.27273	4.41157e-15	6.36086e-12	23.7783
STAT4	0.501211	6.74517	9.26594	4.56412e-15	6.36086e-12	23.7457
CD6	0.632703	7.04883	9.24945	4.95669e-15	6.5444e-12	23.6665
RUNX3	0.704688	7.5668	9.08748	1.11451e-14	1.39793e-11	22.8887
CD74	0.898136	11.182	8.98106	1.89699e-14	2.2661e-11	22.3781
LTB	0.978489	7.57205	8.96487	2.05681e-14	2.34532e-11	22.3004
DOCK10	0.548938	7.17278	8.92757	2.47799e-14	2.70274e-11	22.1215
ITK	0.666269	7.07627	8.84439	3.75318e-14	3.92301e-11	21.7229
NAPSB	0.779386	7.71757	8.73727	6.4028e-14	6.42483e-11	21.2099
FERMT3	0.572336	7.47182	8.6681	9.03659e-14	8.71892e-11	20.879
HAVCR2	0.711988	8.24859	8.61846	1.15695e-13	1.07493e-10	20.6417
ARHGAP15	0.596004	7.47241	8.59092	1.32686e-13	1.18877e-10	20.51
ARHGAP4	0.574189	7.62674	8.53933	1.71479e-13	1.46108e-10	20.2637
IL18BP	0.652485	8.50592	8.53556	1.74729e-13	1.46108e-10	20.2456
MS4A6A	0.655903	8.44584	8.41114	3.24092e-13	2.62264e-10	19.6522
IL7R	1.01404	7.95282	8.39923	3.43816e-13	2.6953e-10	19.5954
TRAF3IP3	0.563795	6.66086	8.31062	5.33377e-13	4.05464e-10	19.1736
GZMK	0.903447	7.30805	8.28606	6.02358e-13	4.41186e-10	19.0567
FYN	0.553898	7.25007	8.28168	6.15543e-13	4.41186e-10	19.0359
TSPAN32	0.615914	7.06851	8.23218	7.86351e-13	5.47956e-10	18.8006
SPOCK2	0.762013	8.18042	8.19974	9.23131e-13	6.25883e-10	18.6466
SLAMF6	0.632693	7.03349	8.19018	9.67776e-13	6.38885e-10	18.6012
PARVG	0.690175	7.58615	8.14478	1.21098e-12	7.78942e-10	18.3858
CCL19	0.835177	7.25704	8.12562	1.33112e-12	8.34809e-10	18.2949
SLC7A7	0.564848	7.3641	8.07892	1.67585e-12	1.00096e-09	18.0737
TBC1D10C	0.705365	7.42195	8.06567	1.789e-12	1.04168e-09	18.0109
HLA-DPA1	0.776267	10.3568	8.06139	1.82708e-12	1.04168e-09	17.9907
CD52	0.872547	8.02076	8.04838	1.94809e-12	1.08599e-09	17.9291
CD68	0.707181	8.99495	8.03923	2.03788e-12	1.11135e-09	17.8858
IL32	0.528334	6.96286	8.00851	2.37058e-12	1.26528e-09	17.7405
CD14	0.840203	10.8365	7.9872	2.63269e-12	1.37591e-09	17.6397
HCLS1	0.711618	8.44927	7.98109	2.71294e-12	1.38892e-09	17.6109
CD86	0.59849	7.42315	7.95493	3.08539e-12	1.548e-09	17.4873
NKG7	0.866976	7.44126	7.94097	3.30454e-12	1.62544e-09	17.4214
EBI2	0.681559	7.74573	7.90446	3.95364e-12	1.90733e-09	17.2491
PLEK	0.551287	7.10934	7.87053	4.66983e-12	2.16939e-09	17.0891
FXYD5	0.654534	8.64866	7.85745	4.97925e-12	2.27108e-09	17.0275
FAIM3	0.669922	7.44602	7.83466	5.56789e-12	2.49422e-09	16.9201
ECGF1	0.739085	9.9434	7.7527	8.31674e-12	3.66024e-09	16.5347
C1QC	0.813195	9.12742	7.74179	8.77266e-12	3.79433e-09	16.4834
FAM113B	0.562059	7.48128	7.70195	1.06576e-11	4.45594e-09	16.2964
CD8A	0.606723	7.13812	7.64901	1.37992e-11	5.67487e-09	16.0483
GBP2	0.844837	9.89445	7.64087	1.43576e-11	5.79385e-09	16.0102
LAPTM5	0.607153	7.70682	7.63814	1.45505e-11	5.79385e-09	15.9973
C1S	0.907821	10.2505	7.59739	1.77454e-11	6.84863e-09	15.8067
CASP1	0.52619	7.29368	7.56613	2.06608e-11	7.85298e-09	15.6606
RAC2	0.68839	7.71407	7.54422	2.29839e-11	8.60557e-09	15.5582
FGD3	0.553315	7.19612	7.48352	3.08616e-11	1.13852e-08	15.2752
CD3D	0.66864	7.24542	7.47721	3.18211e-11	1.15691e-08	15.2457
TYROBP	0.699335	8.98093	7.47131	3.27453e-11	1.1735e-08	15.2182
TNFRSF4	0.616293	7.31836	7.44251	3.76502e-11	1.3118e-08	15.0842
HLA-DMA	0.760624	9.90785	7.41121	4.38124e-11	1.50559e-08	14.9386
FGL2	0.536618	7.52904	7.36812	5.39636e-11	1.80497e-08	14.7385
LPAR5	0.487916	6.86902	7.30697	7.24938e-11	2.39287e-08	14.455
SRGN	0.674102	9.18658	7.30422	7.34608e-11	2.39329e-08	14.4423
PSMB9	0.618261	7.56077	7.26946	8.68534e-11	2.72351e-08	14.2815
AMICA1	0.741153	7.7836	7.23995	1.00108e-10	3.10038e-08	14.1452
HLA-B	0.794497	10.9583	7.16921	1.40621e-10	4.25016e-08	13.8189
ARHGEF6	0.680512	9.15842	7.14565	1.57436e-10	4.64641e-08	13.7105
PSCD4	0.72243	7.66951	7.14072	1.61208e-10	4.70239e-08	13.6878
PLCG2	0.49469	7.29462	7.11122	1.85669e-10	5.35367e-08	13.5521
HLA-DRA	0.952447	11.3048	7.1032	1.92931e-10	5.43806e-08	13.5153
LST1	0.551586	7.21491	7.01914	2.88247e-10	8.02593e-08	13.13
SLC15A3	0.616491	8.31419	7.01258	2.97409e-10	8.03105e-08	13.0999
UBD	0.918412	7.95036	6.98262	3.43032e-10	9.15458e-08	12.963
TRPV2	0.607966	7.42394	6.95987	3.8226e-10	9.98892e-08	12.8591
CPVL	0.693581	8.44756	6.95113	3.98477e-10	1.02002e-07	12.8192
RASSF5	0.566242	7.83689	6.91277	4.78106e-10	1.21149e-07	12.6444
LY86	0.560243	7.33196	6.90907	4.86595e-10	1.22067e-07	12.6275
DRAM	0.547138	7.97139	6.8783	5.63034e-10	1.38473e-07	12.4875
HCP5	0.903451	9.4431	6.87066	5.83774e-10	1.4218e-07	12.4528
PYCARD	0.713617	8.84775	6.83206	7.00802e-10	1.64302e-07	12.2776
SLCO2B1	0.580811	8.11843	6.76756	9.50252e-10	2.18698e-07	11.9855
HLA-A	0.687036	13.1889	6.73757	1.09447e-09	2.49599e-07	11.85
MMP23B	0.819416	8.11415	6.7195	1.19159e-09	2.66896e-07	11.7684
SH2B3	0.515237	8.70131	6.65621	1.60398e-09	3.52959e-07	11.4835
SAMD9L	0.591523	7.05748	6.6022	2.06545e-09	4.42854e-07	11.241
RARRES3	0.899658	10.8768	6.59822	2.10422e-09	4.47342e-07	11.2232
ARHGAP9	0.58077	7.11684	6.58027	2.28826e-09	4.82381e-07	11.1428
ALOX5AP	0.664095	8.06756	6.57024	2.39796e-09	5.01293e-07	11.098
GVIN1	0.661254	7.63149	6.55312	2.59743e-09	5.38506e-07	11.0214
ITGAX	0.565899	7.35567	6.53629	2.80928e-09	5.72956e-07	10.9462
TNFAIP2	0.60591	7.35798	6.50029	3.32182e-09	6.61358e-07	10.7856
FLJ20444	-0.496045	8.19527	-6.49432	3.41527e-09	6.74609e-07	10.759
MSN	0.649225	10.033	6.47122	3.80216e-09	7.45164e-07	10.6562
RAB31	0.601799	9.91863	6.42058	4.80809e-09	9.35006e-07	10.4313
GZMA	0.505184	6.79148	6.41769	4.87288e-09	9.40315e-07	10.4185
MS4A7	0.485773	7.17791	6.39925	5.30682e-09	1.00874e-06	10.3368
PCOLCE	0.667504	8.95091	6.3992	5.3079e-09	1.00874e-06	10.3366
OPTN	0.606658	8.51129	6.38859	5.57463e-09	1.05147e-06	10.2896
CECR1	0.813782	9.63447	6.36534	6.2066e-09	1.15332e-06	10.1868
UBA7	0.633099	8.68406	6.33857	7.02195e-09	1.29524e-06	10.0685
IFITM2	0.599143	11.3863	6.19671	1.34602e-08	2.36127e-06	9.44559
FCER1G	0.567398	7.95096	6.18923	1.39278e-08	2.42633e-06	9.41291
MFAP4	0.786857	10.3518	6.18109	1.44552e-08	2.50084e-06	9.37733
STAB1	0.490502	7.36798	6.15033	1.66308e-08	2.85753e-06	9.24317
KLRB1	0.541452	7.25382	6.12228	1.88937e-08	3.18098e-06	9.12111
FLJ22662	0.569127	7.83699	6.11971	1.91162e-08	3.19699e-06	9.10991
SERPINE2	0.79166	9.30257	6.06283	2.47419e-08	4.05671e-06	8.86315
TMEM173	0.529808	8.62308	6.04116	2.72902e-08	4.44546e-06	8.7694
ADAM19	0.608277	8.093	6.03303	2.83117e-08	4.5821e-06	8.73426
DPYSL2	0.646126	9.98646	6.01725	3.04029e-08	4.85788e-06	8.66611
CSF3R	0.5163	7.09905	5.98952	3.44521e-08	5.43563e-06	8.54657
LY96	0.562594	7.81128	5.98096	3.5806e-08	5.61393e-06	8.50971
C1QB	0.642915	8.74304	5.97138	3.73834e-08	5.81067e-06	8.4685
LOC388564	-0.518805	9.88466	-5.97054	3.75241e-08	5.81067e-06	8.46491
TGFBR2	0.571236	9.17439	5.96625	3.82556e-08	5.88761e-06	8.44645
AXL	0.551702	8.62236	5.94033	4.29806e-08	6.50169e-06	8.33514
RNASE6	0.50282	6.99835	5.92758	4.55121e-08	6.83663e-06	8.28044
FGD2	0.688792	7.93926	5.91247	4.87009e-08	7.27209e-06	8.21572
RARRES2	0.865892	9.38696	5.84576	6.56143e-08	9.45978e-06	7.9309
TIMP1	0.563867	12.6906	5.8285	7.08588e-08	1.00998e-05	7.85745
TNFRSF25	0.511506	7.89366	5.81099	7.6601e-08	1.07956e-05	7.78303
MXRA5	0.493101	9.56706	5.78569	8.5712e-08	1.18794e-05	7.67571
LOC646723	-0.727338	11.2983	-5.78417	8.62934e-08	1.18943e-05	7.66925
LOC730994	0.738453	8.63432	5.77296	9.06912e-08	1.24321e-05	7.62179
LUM	0.780431	9.65609	5.76584	9.36015e-08	1.26971e-05	7.59163
C1orf188	0.498816	7.89419	5.75179	9.96085e-08	1.34343e-05	7.53225
CMTM4	-0.569722	8.81601	-5.75038	1.00233e-07	1.34463e-05	7.52628
TAP1	0.563347	10.209	5.70634	1.21765e-07	1.58269e-05	7.34053
CDC25B	0.517251	8.97618	5.69744	1.26634e-07	1.6375e-05	7.30311
HSD11B1	0.688442	7.25399	5.663	1.47363e-07	1.88609e-05	7.15846
FEZ1	0.69066	8.43028	5.65936	1.49741e-07	1.89982e-05	7.14318
MDK	0.661238	10.9208	5.65904	1.4995e-07	1.89982e-05	7.14185
GAS6	0.618078	10.6577	5.65226	1.54481e-07	1.93766e-05	7.11345
HLA-H	0.72535	10.758	5.64504	1.59459e-07	1.99014e-05	7.0832
PTGER2	0.529615	7.31932	5.62705	1.7255e-07	2.13231e-05	7.00793
PLEKHA2	0.520132	8.32122	5.62312	1.7555e-07	2.13543e-05	6.99149
VAMP5	0.510152	9.43734	5.59118	2.01876e-07	2.3888e-05	6.85822
MBOAT2	-0.613315	7.81112	-5.57865	2.13235e-07	2.49963e-05	6.80603
S100A4	0.924148	10.3083	5.57724	2.14555e-07	2.50341e-05	6.80014
ERGIC1	-0.634634	8.64058	-5.55427	2.37149e-07	2.72896e-05	6.70468
PPM1H	-0.570679	8.53224	-5.53607	2.56704e-07	2.90076e-05	6.62914
IGFBP4	0.705361	10.5447	5.51489	2.81455e-07	3.102e-05	6.54141
SPDEF	-0.680974	10.7204	-5.49784	3.03061e-07	3.29116e-05	6.47093
CD79A	0.641272	6.96012	5.48781	3.16527e-07	3.42259e-05	6.4295
C19orf46	-0.514902	8.3719	-5.4757	3.33565e-07	3.55715e-05	6.37954
GBP1	0.536303	7.1754	5.45322	3.67607e-07	3.89105e-05	6.28696
PMP22	0.61285	10.1943	5.40614	4.50304e-07	4.5295e-05	6.09371
IFITM1	0.818221	9.67702	5.38557	4.91919e-07	4.89694e-05	6.00955
FBLN5	0.544398	8.38179	5.37501	5.1472e-07	5.08357e-05	5.96642
ADCY3	0.504014	10.1512	5.36615	5.34645e-07	5.2391e-05	5.93026
FBLN1	0.611013	12.4925	5.35546	5.59681e-07	5.42091e-05	5.8867
DDAH1	-0.519361	7.66514	-5.34997	5.73005e-07	5.52862e-05	5.86431
S100A6	0.683813	9.5222	5.34081	5.95891e-07	5.70554e-05	5.82704
MVP	0.506688	8.74894	5.32108	6.4829e-07	6.18008e-05	5.74683
NWD1	-0.71334	9.17822	-5.31459	6.66482e-07	6.28548e-05	5.7205
AKR1B1	0.556059	8.597	5.30322	6.99581e-07	6.48655e-05	5.67439
CD19	0.501011	6.53516	5.30172	7.04084e-07	6.48655e-05	5.66829
SYT11	0.599626	8.98705	5.30111	7.05903e-07	6.48655e-05	5.66583
PODN	0.657635	9.45559	5.29646	7.20026e-07	6.59218e-05	5.64698
LAPTM4B	0.568224	9.5463	5.294	7.27585e-07	6.63716e-05	5.63705
MYO7A	0.548792	6.90948	5.28342	7.61099e-07	6.89276e-05	5.59421
BTG3	0.597587	8.77933	5.27703	7.82047e-07	7.05699e-05	5.56839
MGP	0.595625	12.6091	5.26524	8.22214e-07	7.34024e-05	5.52075
ARHGDIB	0.597549	11.2245	5.26319	8.29411e-07	7.37772e-05	5.51246
CHN1	0.693805	8.53867	5.25797	8.47998e-07	7.49045e-05	5.49139
BRP44	-0.4974	10.28	-5.25539	8.57318e-07	7.5462e-05	5.48099
CCDC4	-0.550813	6.92152	-5.25392	8.62667e-07	7.56462e-05	5.47508
PECI	-0.488863	7.9616	-5.24375	9.00669e-07	7.82963e-05	5.43409
LPAR1	0.692795	8.84902	5.22212	9.87006e-07	8.45053e-05	5.34706
TIMP2	0.5888	11.4326	5.21696	1.00877e-06	8.60752e-05	5.32632
DCN	0.751041	12.2004	5.19286	1.11678e-06	9.33848e-05	5.22964
CTSB	0.529019	11.2698	5.16794	1.24031e-06	0.000103028	5.12995
SLC40A1	0.649669	9.09573	5.15524	1.30834e-06	0.000107258	5.07922
CCL21	0.554736	6.8559	5.14972	1.33899e-06	0.000109413	5.05722
PHLDB1	0.504252	9.31633	5.14748	1.35166e-06	0.00011009	5.04827
VNN2	0.49146	6.80956	5.14653	1.35704e-06	0.000110171	5.04449
RGS1	0.557361	8.08577	5.13704	1.41219e-06	0.000113974	5.00666
BST2	0.611517	8.33631	5.12787	1.46748e-06	0.000117614	4.97018
NKD2	0.595455	7.85426	5.11474	1.55043e-06	0.000123225	4.91796
CCND2	0.60291	10.8863	5.10563	1.61059e-06	0.00012626	4.88181
ETV5	0.487164	7.91573	5.09933	1.65356e-06	0.000129225	4.85681
ABCC4	-0.876332	9.96116	-5.09848	1.65946e-06	0.000129283	4.85342
CFB	1.12236	10.3207	5.08414	1.76173e-06	0.00013474	4.79665
TRIM22	0.513889	7.52774	5.07682	1.81637e-06	0.00013766	4.76765
MGC4677	0.611556	8.91392	5.07585	1.8237e-06	0.000137799	4.76383
PSMB8	0.575375	9.23058	5.0675	1.88828e-06	0.000140562	4.7308
ANKRD35	0.64089	8.65651	5.05298	2.00579e-06	0.000146636	4.6735
SERPINF1	0.542832	7.22803	5.05238	2.01079e-06	0.000146636	4.67114
TMEM125	-0.491218	9.35238	-5.04025	2.11472e-06	0.000152148	4.62332
MX1	0.831629	10.2475	5.03447	2.16609e-06	0.000155253	4.60054
HLA-F	0.651795	8.41385	5.02887	2.21695e-06	0.000157548	4.57852
CDH23	0.70444	6.87764	5.02151	2.28566e-06	0.000161054	4.54956
SCUBE2	0.824311	8.50882	5.01354	2.36238e-06	0.000164619	4.51824
PRKCDBP	0.61971	9.0612	5.00872	2.40994e-06	0.000167467	4.49934
TAGLN2	0.578228	10.4101	4.99851	2.51389e-06	0.000173251	4.45928
PRKCB1	0.746028	7.6566	4.98227	2.68829e-06	0.000183574	4.39567
OLFML1	0.492649	7.41201	4.97665	2.75128e-06	0.000186537	4.37371
RND3	0.601696	8.19659	4.97314	2.79145e-06	0.000188294	4.35996
PDPN	0.498922	7.52795	4.95743	2.97792e-06	0.000197645	4.29865
COL5A1	0.498472	8.91866	4.94929	3.07937e-06	0.000201695	4.2669
RBMS1	0.512761	8.7633	4.93716	3.23672e-06	0.000210354	4.21966
SULF1	0.591506	8.62877	4.93425	3.2756e-06	0.000212119	4.20834
NEDD4L	-0.698624	10.3594	-4.89458	3.8535e-06	0.000241672	4.05439
HLA-DRB3	0.504871	6.93947	4.85542	4.52082e-06	0.000275265	3.90313
KLK3	-1.53042	11.0756	-4.84914	4.63788e-06	0.000279677	3.87892
UPP1	0.501655	7.92456	4.84521	4.71249e-06	0.000283495	3.86381
ADAMTSL2	0.485749	8.38236	4.8328	4.95619e-06	0.000296733	3.81608
CXCL12	0.514165	8.11401	4.83116	4.98921e-06	0.000297291	3.80979
PLEKHH1	-0.578261	8.11348	-4.82032	5.21341e-06	0.000309181	3.76819
MATN2	0.636537	11.2324	4.81403	5.34805e-06	0.000316418	3.74406
VCAM1	0.54319	8.05003	4.7912	5.86538e-06	0.000343782	3.65669
PRICKLE1	0.524017	8.30744	4.7897	5.90117e-06	0.000345074	3.65093
EMILIN1	0.528291	8.22107	4.78316	6.05896e-06	0.000353477	3.62597
SPON1	0.726691	8.56399	4.78141	6.10187e-06	0.000355154	3.61929
CLIP3	0.667078	9.79716	4.77995	6.138e-06	0.00035643	3.61371
APOL3	0.511907	8.28341	4.77681	6.21621e-06	0.000358867	3.60173
COL6A3	0.536407	10.5918	4.75367	6.82343e-06	0.000389029	3.51358
PDIA5	-0.518175	9.48518	-4.72706	7.593e-06	0.000423285	3.41254
C6orf189	0.572328	8.17738	4.72561	7.63723e-06	0.000424414	3.40705
STEAP2	-0.49925	11.0612	-4.72363	7.69807e-06	0.0004263	3.39955
C9orf152	-0.566847	10.6873	-4.71837	7.8621e-06	0.000434424	3.37962
CH25H	0.536919	7.47993	4.71696	7.90661e-06	0.000435923	3.37429
EGFLAM	0.545227	8.51952	4.70935	8.15114e-06	0.000445489	3.3455
COLEC12	-0.686008	8.48391	-4.70238	8.38155e-06	0.000455049	3.31916
FLJ35258	0.517685	7.76238	4.70178	8.40166e-06	0.000455049	3.31689
GSTP1	0.776321	10.6129	4.69465	8.64456e-06	0.000463371	3.28996
CHI3L2	0.759716	7.10443	4.69365	8.67932e-06	0.000464242	3.28617
ASAHL	-0.486057	9.36181	-4.68408	9.01706e-06	0.000476215	3.2501
EFEMP2	0.535981	9.00371	4.68255	9.07224e-06	0.000477714	3.24434
VIM	0.517167	10.6655	4.6687	9.58731e-06	0.000495891	3.19218
ICA1	-0.502321	9.53858	-4.6621	9.84238e-06	0.000505955	3.16737
SFRP1	0.620199	10.2849	4.65485	1.01301e-05	0.000516961	3.14016
C1orf54	0.519646	9.12711	4.6547	1.01363e-05	0.000516961	3.13959
CHST3	0.486629	8.2153	4.65393	1.01672e-05	0.000517354	3.13671
CNN2	0.486273	8.89158	4.64264	1.06338e-05	0.000537821	3.09434
WWC1	-0.490757	8.86788	-4.64063	1.0719e-05	0.000540252	3.08681
SERPING1	0.560383	8.62585	4.62799	1.12698e-05	0.000563175	3.0395
PLTP	0.560825	9.11716	4.62168	1.15552e-05	0.000574342	3.01589
CXCL10	0.765456	7.70348	4.614	1.19114e-05	0.000587052	2.98723
EFEMP1	0.788243	8.90685	4.61098	1.20549e-05	0.000592959	2.97593
RORC	-0.540808	7.68912	-4.60934	1.21331e-05	0.000595638	2.96983
LTBP4	0.595569	9.99707	4.60356	1.24136e-05	0.000607033	2.94826
GOLM1	-0.887295	9.04514	-4.59905	1.26364e-05	0.000615527	2.93148
DSE	0.529814	8.34944	4.58939	1.31274e-05	0.000635742	2.89551
NCOA7	0.788052	9.26317	4.57574	1.38529e-05	0.000661933	2.84476
KCNJ8	0.53608	8.27731	4.56822	1.42687e-05	0.000676644	2.81687
CX3CL1	0.537428	8.62023	4.5651	1.44451e-05	0.000681359	2.80528
CECR6	-0.537734	8.25481	-4.56412	1.45009e-05	0.000682494	2.80164
PRDX4	-0.511261	9.91136	-4.56079	1.46916e-05	0.000688884	2.78932
HIST3H2A	-0.903301	7.79401	-4.55613	1.49634e-05	0.000700319	2.77204
FILIP1L	0.61192	8.81409	4.54965	1.53488e-05	0.000711719	2.74805
MEG3	0.581657	9.11255	4.51972	1.72576e-05	0.000787137	2.63755
IRF1	0.547724	8.33195	4.50826	1.80475e-05	0.000818695	2.59538
SUSD2	0.599108	8.06469	4.50448	1.83161e-05	0.000826398	2.58146
FAIM2	0.500248	7.84253	4.49503	1.90032e-05	0.000849757	2.54676
PPM1E	-0.62195	7.77995	-4.49194	1.92336e-05	0.000855484	2.53541
RAB3B	-0.852869	8.12225	-4.48994	1.93841e-05	0.000860654	2.52807
TMEM119	0.495165	8.64227	4.48149	2.00318e-05	0.000877631	2.49711
CXCL9	0.534118	6.73358	4.47762	2.03357e-05	0.000884826	2.48292
FBLN2	0.621486	8.49294	4.46692	2.11985e-05	0.000918454	2.44379
C11orf75	-0.557371	8.41168	-4.45155	2.25011e-05	0.000969866	2.38764
ABCC3	0.591809	8.3496	4.43527	2.39638e-05	0.00101719	2.32835
CANT1	-0.51812	11.0728	-4.43277	2.41967e-05	0.00102361	2.31925
RBP1	0.675552	8.57712	4.42914	2.4539e-05	0.00103634	2.30603
CRABP2	0.500132	7.35837	4.42597	2.48411e-05	0.00103861	2.29452
ANKDD1A	0.499571	7.85156	4.41896	2.55225e-05	0.00106158	2.26905
F10	0.563238	7.24356	4.41858	2.55597e-05	0.00106158	2.26768
CEBPB	0.491938	11.2727	4.40486	2.69474e-05	0.00111097	2.21794
TRO	0.548328	7.72578	4.36557	3.1337e-05	0.00124979	2.07602
OR51E2	-1.30753	11.6747	-4.36008	3.20024e-05	0.00126827	2.05627
EPB41L3	0.518466	7.89962	4.35655	3.24375e-05	0.00128348	2.04357
CDH3	0.519477	8.5228	4.34668	3.36851e-05	0.00131629	2.0081
COL7A1	0.500158	10.4514	4.33314	3.54722e-05	0.00135856	1.95953
TRPM4	-0.805745	9.95145	-4.30768	3.90815e-05	0.00147097	1.8685
SOD2	0.637299	9.32863	4.28757	4.21817e-05	0.00156534	1.79683
CYB561	-0.488763	9.07007	-4.28194	4.30902e-05	0.00158973	1.77682
SPARCL1	0.588431	11.8121	4.28112	4.32242e-05	0.00159225	1.77391
LGALS1	0.546674	11.313	4.27968	4.3461e-05	0.00159709	1.76878
LAMP3	0.538948	7.16195	4.26819	4.5392e-05	0.00164317	1.72798
CNTFR	0.544157	6.9687	4.26408	4.61014e-05	0.00165688	1.71343
TCEAL2	0.722764	9.21837	4.26304	4.62838e-05	0.00166063	1.70972
CLIC6	0.563768	8.66979	4.25868	4.70515e-05	0.00167661	1.69428
NKX3-1	-0.523454	9.88186	-4.25726	4.73034e-05	0.0016832	1.68927
DBNDD2	0.49338	10.7119	4.25574	4.75752e-05	0.00169047	1.6839
LOC644743	-0.857633	9.41091	-4.25054	4.85182e-05	0.00171185	1.66548
MAP1A	0.557048	8.00657	4.24334	4.98517e-05	0.00174906	1.64005
TBL1X	0.489152	9.7182	4.24204	5.00976e-05	0.00175524	1.63543
RPESP	0.714739	7.69818	4.22361	5.36921e-05	0.0018451	1.57045
RCAN2	0.506684	8.72395	4.19863	5.89632e-05	0.0019881	1.48266
RARRES1	0.80743	8.3896	4.1968	5.93668e-05	0.00199184	1.47626
A2M	0.561063	8.01241	4.19387	6.0023e-05	0.00200553	1.46596
GALNAC4S-6ST	0.517826	8.63329	4.17887	6.34814e-05	0.00209815	1.41347
PODXL2	-0.727999	8.70411	-4.16727	6.62865e-05	0.0021785	1.37297
SPARC	0.503842	10.201	4.1614	6.7751e-05	0.00220756	1.3525
LRRC26	-0.560083	12.6852	-4.14685	7.15162e-05	0.00230599	1.30185
LMO3	0.641058	8.52778	4.1447	7.20901e-05	0.00231266	1.29437
TSPAN1	-0.608136	9.92769	-4.14435	7.21843e-05	0.00231266	1.29315
C20orf100	0.660985	9.34736	4.14381	7.2328e-05	0.00231431	1.29129
LOC389816	-0.55424	12.7382	-4.14338	7.24439e-05	0.00231507	1.28979
ANXA2	0.565887	11.5249	4.14229	7.27387e-05	0.00232153	1.28598
TARP	-0.926651	8.53881	-4.12115	7.86655e-05	0.00247294	1.21267
PTGS1	0.637732	6.92684	4.11908	7.92679e-05	0.00248254	1.20553
MMP7	0.958546	9.66104	4.11368	8.08669e-05	0.00252631	1.18684
CYR61	0.596212	11.8059	4.09004	8.82365e-05	0.00266046	1.10526
CEACAM6	0.683095	6.85641	4.0893	8.84768e-05	0.00266203	1.10272
C19orf48	-0.563708	10.4028	-4.08809	8.88718e-05	0.00266361	1.09855
TPSAB1	0.581722	8.86376	4.07323	9.38636e-05	0.00277857	1.04746
NELL2	0.945305	7.69737	4.07305	9.39259e-05	0.00277857	1.04684
GPM6B	0.487781	7.93778	4.07211	9.425e-05	0.00278487	1.04361
HDC	0.520172	7.88992	4.06739	9.58978e-05	0.00282358	1.02741
VTCN1	0.517271	6.65103	4.05455	0.000100519	0.00293213	0.983424
CCL15	0.494066	8.20022	4.05125	0.000101743	0.00296325	0.972117
TGM2	0.531197	9.6999	4.04756	0.000103126	0.00299424	0.9595
COL6A1	0.53782	9.91431	4.04138	0.000105481	0.00305203	0.938403
HLA-DQA1	0.525836	8.40659	4.03716	0.00010712	0.00308166	0.924005
SMPDL3B	-0.486542	6.8288	-4.02873	0.000110469	0.00315989	0.895249
MEIS2	0.577556	9.31028	4.02722	0.000111078	0.00316812	0.890114
SNAP25	0.510504	7.54019	4.02682	0.000111243	0.00316812	0.88873
HPN	-0.93709	9.28643	-4.00014	0.000122585	0.00341307	0.798082
TMPRSS2	-0.627201	12.2528	-3.9875	0.000128337	0.00352624	0.755292
CCDC136	0.517247	8.15383	3.97263	0.000135438	0.00368903	0.705047
LARGE	0.531002	9.09729	3.96425	0.000139602	0.00377784	0.676804
RASL11B	0.487325	7.88851	3.95964	0.000141945	0.00382474	0.661282
FXYD6	0.536138	7.84186	3.95481	0.000144438	0.00387525	0.64505
MOSC1	-0.533144	10.0521	-3.9539	0.000144911	0.00388379	0.642002
ATP2B4	0.534859	9.43058	3.94544	0.0001494	0.00399132	0.613558
GREB1	-0.524409	7.80017	-3.93508	0.000155073	0.00410576	0.578818
SMS	-0.617699	11.032	-3.93439	0.000155457	0.00410576	0.576515
CNTNAP2	-0.740804	9.72849	-3.9212	0.000163	0.00428168	0.532367
MESP1	-0.681117	8.95881	-3.91961	0.000163926	0.00429702	0.527086
TM7SF2	-0.511001	10.5582	-3.91813	0.000164801	0.00430644	0.52213
PIGR	0.896932	8.17349	3.91654	0.000165744	0.00432659	0.516812
FOXF2	0.498348	6.81343	3.90952	0.000169965	0.00441838	0.493389
SCG5	0.591803	7.45818	3.90861	0.000170519	0.00442821	0.490354
IFIT3	0.526189	7.37759	3.90414	0.000173265	0.00449022	0.475476
IRX4	-0.561269	8.18464	-3.89849	0.000176804	0.00454944	0.456649
PTGDS	0.815656	10.2406	3.89418	0.000179545	0.0046101	0.442325
BMP4	0.504724	8.66448	3.88522	0.000185382	0.00470697	0.412543
PPP1R14A	0.565061	9.05571	3.87378	0.000193095	0.00484398	0.374601
C4orf31	0.508188	7.23162	3.86822	0.000196947	0.00490721	0.356219
C14orf78	0.596247	8.85417	3.86428	0.000199729	0.00496572	0.343167
ZNF179	0.562343	7.27369	3.86256	0.000200952	0.0049813	0.337491
PYCR1	-0.529825	8.75709	-3.85033	0.000209863	0.00510928	0.297128
SPOCK1	-0.493523	11.7423	-3.84362	0.000214913	0.00519393	0.275016
CLDN3	-0.540768	8.71386	-3.83738	0.000219719	0.00529479	0.25445
SSR2	-0.533377	9.09097	-3.83608	0.000220733	0.00530393	0.250172
GSTM5	0.512895	7.7789	3.82255	0.000231539	0.00548997	0.205741
FHOD3	0.524161	8.97117	3.81958	0.00023398	0.00553739	0.195994
FGFRL1	-0.509727	9.0835	-3.81548	0.00023738	0.00559673	0.182587
APOE	0.844194	9.9943	3.80173	0.000249157	0.00581678	0.137601
ODC1	-0.590852	11.5742	-3.79579	0.000254413	0.00592591	0.118211
IGLL1	0.856873	9.61046	3.79335	0.000256606	0.00594089	0.110239
MGC87042	-0.495689	10.5522	-3.78626	0.000263069	0.00604336	0.0871411
GSTM1	0.68266	11.2866	3.77884	0.000270002	0.00616874	0.0629874
BAIAP2	-0.515745	9.46608	-3.76531	0.000283093	0.00641525	0.0190407
GSTM2	0.676841	11.2366	3.75623	0.000292222	0.00656482	-0.0104087
MMP9	0.626124	7.5435	3.7555	0.000292965	0.00657363	-0.0127644
REPS2	-0.584151	9.06475	-3.75483	0.000293651	0.00657725	-0.0149336
TRPM8	-0.922201	9.70998	-3.75334	0.000295177	0.00659377	-0.0197421
FLJ22184	-0.574146	8.52763	-3.75136	0.000297226	0.00661983	-0.0261608
COL22A1	0.533058	7.24463	3.75119	0.000297399	0.00661983	-0.0267005
TNC	0.507049	8.90538	3.74994	0.000298707	0.00662283	-0.0307702
MAL2	-0.491327	8.35643	-3.72964	0.000320563	0.00699274	-0.0962614
CFD	0.846878	9.23889	3.7218	0.000329409	0.00714223	-0.121496
AMACR	-1.15438	8.5222	-3.71867	0.000333011	0.00720885	-0.131575
SERHL	-0.789114	9.55465	-3.71471	0.00033761	0.00726978	-0.144289
CAV2	0.519472	8.28488	3.70197	0.000352833	0.00752011	-0.185154
ANGPT1	0.549921	7.83498	3.69581	0.00036042	0.00762975	-0.204862
RPRM	0.558994	7.82612	3.67904	0.000381882	0.00791074	-0.258428
SLC47A1	0.490261	7.29515	3.66438	0.000401633	0.00821459	-0.305105
MMP26	-0.501961	7.00355	-3.6622	0.000404641	0.0082527	-0.312009
TGM3	-0.677137	7.30192	-3.65137	0.000419962	0.00848242	-0.346396
CRISPLD2	0.544795	11.5184	3.63822	0.000439294	0.00872537	-0.388023
HIST1H2AC	-0.687491	7.65372	-3.6266	0.000457072	0.00898598	-0.424703
COL1A1	0.51519	10.3144	3.61946	0.000468344	0.00912544	-0.447221
CCL2	0.590724	9.10775	3.59559	0.000507936	0.00968243	-0.522199
RASL12	0.560901	9.11476	3.5846	0.000527212	0.00995907	-0.556595
FRMD6	0.524192	8.74524	3.58402	0.000528239	0.00996455	-0.558391
FASN	-0.537017	11.9075	-3.57543	0.000543822	0.0101732	-0.58523
TSPAN13	-0.545585	9.14791	-3.56269	0.000567708	0.0104871	-0.624899
SLC45A3	-0.535072	12.7207	-3.55192	0.000588695	0.0107167	-0.658386
CES1	0.654951	8.34198	3.53686	0.000619241	0.0110959	-0.705034
SCD	-0.567554	10.7752	-3.53353	0.000626205	0.0111967	-0.715343
TMSL8	-0.675085	10.2352	-3.53155	0.00063039	0.0112395	-0.721483
GABRP	0.582807	7.6203	3.51578	0.00066455	0.0116989	-0.770113
IGFBP6	0.523508	10.1079	3.50139	0.000697251	0.0121383	-0.814358
TGFB3	0.690012	9.50827	3.48639	0.00073295	0.0126214	-0.860327
FAM107A	0.589884	9.58505	3.45884	0.000803078	0.0134937	-0.944392
C1QTNF1	0.552009	8.72217	3.45785	0.000805696	0.0135195	-0.947384
KLK2	-0.515261	11.5773	-3.44908	0.000829386	0.0138246	-0.974029
LOC648024	-0.595999	7.89632	-3.44448	0.00084206	0.0140172	-0.987969
LOC652624	-0.496751	11.5073	-3.41306	0.000933708	0.0150921	-1.08288
ERBB3	-0.486814	8.66335	-3.40917	0.000945682	0.0152366	-1.09458
STEAP1	-0.510545	9.43204	-3.40578	0.000956239	0.0153377	-1.10477
CDH10	0.496501	7.52792	3.40024	0.000973725	0.0155232	-1.1214
GPX2	0.588328	7.21095	3.39783	0.000981445	0.0156124	-1.12865
NME1-NME2	-0.501765	10.6899	-3.37861	0.00104492	0.0162666	-1.18613
PTGIS	0.485602	8.23818	3.37702	0.00105034	0.0163328	-1.19088
PLAC9	0.66724	7.59769	3.37492	0.00105756	0.0164251	-1.19716
STX19	-0.613127	8.89611	-3.3706	0.0010725	0.0165977	-1.21003
RPS2	-0.659726	11.4758	-3.36761	0.00108298	0.0167392	-1.21894
TRIM36	-0.504768	8.71271	-3.36648	0.00108698	0.0167493	-1.22231
ACOX2	0.509329	8.39195	3.3657	0.00108973	0.0167712	-1.22463
LMOD1	0.488966	8.38044	3.35363	0.00113325	0.017309	-1.26052
NPDC1	-0.627101	8.88568	-3.3471	0.00115746	0.0175656	-1.27988
GNL3	-0.572424	8.94121	-3.33102	0.00121918	0.0182484	-1.32745
LCN2	0.943832	9.36262	3.31224	0.00129515	0.0190781	-1.38277
DNASE2B	-0.648893	7.62986	-3.31096	0.00130047	0.019134	-1.38652
LOC347544	-0.489777	10.2569	-3.30499	0.00132565	0.0193856	-1.40407
HIST2H2BE	-0.539591	8.86119	-3.28359	0.00141964	0.0204087	-1.46669
LOC647450	0.741399	7.89964	3.28087	0.001432	0.020551	-1.47461
WFDC1	0.54282	8.80717	3.26456	0.00150843	0.0213066	-1.52211
TUBA3D	-0.573224	7.43445	-3.24523	0.00160391	0.0222419	-1.57812
GSTM3	0.542633	8.34122	3.23838	0.0016391	0.0225425	-1.59793
MYL9	0.570646	10.4006	3.22162	0.00172818	0.0233458	-1.64618
PROM1	0.796778	8.37736	3.21522	0.00176341	0.0236562	-1.66458
GDF15	-0.883263	11.2274	-3.20318	0.00183149	0.0242965	-1.69909
KCNN2	-0.566158	8.28679	-3.18369	0.00194687	0.0252268	-1.75472
C2orf40	0.599944	8.61766	3.17607	0.00199379	0.0256231	-1.77639
CLDN8	-0.621984	9.48431	-3.17513	0.00199962	0.0256716	-1.77905
LAMB3	0.487442	7.65272	3.13759	0.0022473	0.0280456	-1.88521
MARCKSL1	-0.494736	10.9071	-3.13499	0.00226547	0.0282308	-1.89253
RAP1GAP	-0.513551	10.6827	-3.12614	0.00232832	0.0288152	-1.91738
PENK	0.697178	7.15289	3.11316	0.00242346	0.0296996	-1.95373
LOC285053	-0.525136	10.7253	-3.1102	0.00244567	0.0298841	-1.962
TFF3	-0.901252	10.5173	-3.10379	0.00249439	0.0302273	-1.9799
LOC652493	0.73934	8.20918	3.10106	0.00251537	0.030366	-1.9875
FLJ21986	0.486153	8.99913	3.09197	0.0025866	0.0308694	-2.01282
SMOC1	0.61464	7.98116	3.07841	0.00269623	0.0317593	-2.05044
KCNMB1	0.506536	10.419	3.04836	0.00295478	0.0340173	-2.13334
FOLH1	-0.502877	7.89354	-2.99086	0.00351475	0.0386586	-2.29015
C17orf92	-0.501806	11.8596	-2.99018	0.00352191	0.0386994	-2.29198
LOC440589	-0.51741	13.9396	-2.98856	0.00353909	0.0388251	-2.29637
TMED10	-0.513201	8.34057	-2.98393	0.00358849	0.0392077	-2.30888
SLC39A6	-0.508642	7.92853	-2.97276	0.00371034	0.0401024	-2.33899
PGM5	0.581524	11.763	2.9592	0.00386333	0.0412069	-2.3754
SIM2	-0.56668	7.98406	-2.95146	0.00395337	0.0418633	-2.39615
RLN1	-0.810623	7.51356	-2.94543	0.00402476	0.0424223	-2.41227
HLA-DRB4	0.545191	9.08287	2.93687	0.00412816	0.043042	-2.4351
LOC440910	-0.494603	7.77323	-2.93193	0.00418893	0.0434768	-2.44825
PI16	0.576563	7.72198	2.91634	0.00438626	0.044711	-2.48964
PAGE4	0.544344	8.24707	2.89566	0.00466115	0.0465658	-2.54425
GGT1	-0.513006	7.9914	-2.85592	0.00523441	0.0505234	-2.64829
S100P	0.615494	8.23794	2.8408	0.00546907	0.0522059	-2.68757
ALDH3B2	-0.596263	8.26832	-2.82525	0.00572025	0.0538455	-2.72776
CRYAB	0.48564	9.6151	2.7585	0.00692347	0.0611897	-2.89819
CYP27A1	0.487397	9.16788	2.73045	0.00749465	0.0645642	-2.96877
LOC642113	0.679401	8.42756	2.72565	0.00759662	0.0652186	-2.98079
LOC644844	-0.615058	7.67179	-2.68925	0.0084117	0.0699191	-3.07132
RAB17	-0.505664	9.47855	-2.68789	0.00844368	0.0701153	-3.07468
SLC45A2	-0.582071	6.96647	-2.65734	0.00919067	0.0740389	-3.14982
CNN1	0.528136	11.2967	2.65446	0.00926414	0.074434	-3.15687
MYBPC1	-0.626766	9.74632	-2.64157	0.00959931	0.0761329	-3.18831
LOC91661	-0.581244	8.36611	-2.61895	0.0102142	0.0789142	-3.24319
DEFB1	0.543752	8.04635	2.61241	0.0103985	0.080042	-3.25898
GCNT1	-0.581796	8.55937	-2.59974	0.010764	0.0819751	-3.28946
EEF1G	-0.620395	11.2935	-2.59493	0.0109059	0.0825035	-3.30101
KRT17	0.513903	9.56827	2.57961	0.0113689	0.0843039	-3.33765
TMEFF2	-0.687188	11.058	-2.55302	0.0122147	0.088611	-3.40079
H19	0.540727	7.36553	2.52489	0.0131703	0.0934891	-3.46695
LOC388654	-0.486235	9.84212	-2.49416	0.0142911	0.0983286	-3.53851
SCGB3A1	0.523581	7.11376	2.46547	0.0154134	0.103496	-3.60462
LOC642817	-0.633845	8.60127	-2.41022	0.0177991	0.113876	-3.73003
DLX1	-0.518064	7.45575	-2.33447	0.0216023	0.129212	-3.89787
NPY	-0.673363	12.2182	-2.31637	0.0226111	0.133088	-3.93727
OLFM4	0.709996	9.06013	2.2904	0.0241313	0.138391	-3.99332
THBS4	-0.600412	9.11168	-2.27143	0.0252972	0.142426	-4.03389
SCGB1A1	0.574915	7.66778	2.26385	0.0257771	0.144179	-4.05003
LOC145837	-0.558072	9.22875	-2.25254	0.0265078	0.146683	-4.07401
LOC645436	-0.485846	9.98797	-2.24838	0.0267812	0.147483	-4.0828
FAM3B	-0.509173	8.46906	-2.225	0.0283636	0.152813	-4.13194
LOC648210	-0.690592	9.37666	-2.1802	0.0316254	0.163536	-4.22482
RPLP0	-0.663322	11.9348	-2.17993	0.0316459	0.163583	-4.22537
SERPINA3	0.529024	12.2017	2.14746	0.0342113	0.171645	-4.2916
LOC648868	-0.492996	8.00299	-2.04816	0.0432063	0.197743	-4.48854
COL9A2	-0.53432	9.86648	-2.02189	0.0459007	0.205669	-4.53921
