# Supplementary material for: Integrated bioinformatics analysis of IFITM1 as a prognostic biomarker and investigation of its immunological role in prostate adenocarcinoma
Source: Front Oncol. 2022 Dec 14;12:1037535. doi: 10.3389/fonc.2022.1037535 (PMC9795034; doi:10.3389/fonc.2022.1037535)
Supplement: Supplementary file 1 [file DataSheet_1.zip › raw data 1/Fig 4/Prognostic marker.xlsx]

## Sheet: Sheet1
Cluster 1		OS
GBP1		NLGN2
GBP2		MTF2
IFITM2		PTCD3
IFITM1		ZNF551
MX1		JAKMIP3
BST2		RFX4
GSTM1		MED31
GGT1		PLK3
GSTM2		SYNJ1
GSTM3		ZGRF1
GSTP1		SLPI
GPX2		ITGB3BP
ALDH3B2		BDH1
GSTM5		FN3KRP
GSTP1		ZNF700
		CASP4
		CIZ1
		SCYL2
		ZFP28
		LGALS8
		IFITM1
		GOLGA8Q
		NKTR
		KIN
		MPO
		UBE2D4
		ZNF268
		SNX15
		GRINA
		AKAP17A
		ZNF75A
		PRSS53
		ISY1-RAB43
		ODF2
		PPIF
		BRD1
		DIS3
		NOL8
		SLF2
		LPAR1
		ZNF470
		ANKRD49
		MSRB2
		NUTM2G
		C1orf109
		LY6E
		XPA
		ZNF440
		ERICH6B
		DEF8
		GLIS1
		MRPL40
		PIGK
		POLG2
		CIAO2A
		KLC2
		CACNA1H
		EXOSC9
		ZNF266
		ERVK3-1
		TRPM3
		INCENP
		U2SURP
		ALG13
		TRAPPC8
		PBX4
		HAUS8
		PGBD2
		ZNF518A
		FANCA
		ZBTB43
		ABHD18
		IFT81
		RFPL1
		NOX1
		TMEM272
		AC005943.1
		MYC
		PTP4A1
		MAMDC4
		GPR161
		MAGI1
		CCDC84
		COMT
		TRPV1
		HORMAD1
		SPOUT1
		MORN5
		C3orf49
		ZNF547
		ZNF461
		RBM25
		C10orf67
		GEMIN4
		TIMM23B
		KDM5C
		TCEAL5
		MRE11
		ZNF239
		RRM2
		IFT80
		CCDC157
		RNPC3
		MGLL
		TXLNG
		UCP3
		TIAL1
		INO80D
		UBP1
		MINPP1
		TTC4
		CAMK2N1
		GPC5
		C7orf31
		ZNF77
		CALR3
		QSOX1
		SYN3
		DDX55
		MT-ND4L
		ADAT2
		NFE2
		CENPX
		SPDYE2
		ANKFN1
		AC009779.3
		ZNF418
		MMD2
		EXTL3
		SLC23A3
		CLK4
		MPHOSPH6
		MDM4
		ZNF84
		HELLS
		ZNF136
		CCNT2
		REV1
		CTPS2
		KCNC3
		MYEF2
		MAP3K7CL
		CXorf56
		MSANTD2
		SMC4
		C1QTNF12
		RIOK3
		QTRT1
		TRMT13
		ZFHX4
		BMS1
		EXOG
		SRRM1
		DNAJC12
		HINFP
		NUDT6
		CKS2
		FOXD4
		MAN2A2
		MTCH1
		ZNF112
		KANSL2
		MBTD1
		TRIM39
		ENOSF1
		EMC6
		ABCC5
		CD160
		ATRNL1
		LRRN4
		ZNF134
		SGK2
		MAPK8IP2
		CPSF6
		DPH2
		LHX4
		GABPB1
		NAPSA
		SPOP
		PCDHGB2
		HMG20B
		ZNF597
		SCAF1
		PNN
		HIBCH
		RAB41
		RBM39
		DDX27
		FAM193A
		RGN
		SCGB2A1
		HBEGF
		VCX3B
		CREB1
		ZNF776
		WDR59
		TEX9
		PPIL6
		SLTM
		UHRF2
		ZNF320
		NSD2
		FLCN
		SDR42E1
		OR2W3
		DIDO1
		SPDYA
		ZNF793
		ZRANB2
		TNRC6A
		TCERG1
		PRPF38B
		U2AF2
		WDR73
		LUC7L3
		TXN2
		MRPS25
		GMIP
		DCT
		SFPQ
		CMTR1
		ZNF235
		SOX6
		TTC17
		CHERP
		NUTM1
		MPV17L
		SLC35B2
		WDR11
		GTF2H5
		AC005324.3
		TMEM221
		METTL14
		BAIAP2L2
		SRSF4
		CTBP2
		MINK1
		MIS18BP1
		MAZ
		WDR17
		RHOV
		UBQLN4
		ZFP37
		TERT
		DENND1C
		CHTOP
		ATP6V1E1
		OPRK1
		GSTT4
		UBE2G1
		DPP4
		WASHC4
		USP6
		USP13
		CPE
		SLC4A7
		PLCL2
		INPP5A
		EEF1AKMT2
		SALL4
		CDK1
		PIMREG
		DHX33
		ZNF14
		FBXW12
		SPAG16
		ZNF100
		MSH5
		VCPKMT
		KLRC2
		C9
		DCST1
		CDCA7
		BEND5
		RBM28
		LRRN2
		DHX32
		PIGL
		AL136295.5
		CKMT1B
		LAMTOR1
		CEP295NL
		PLCXD1
		PRR22
		NCBP1
		ZNF503
		FOXRED2
		ZNF160
		SERTM1
		ARHGEF38
		NAXD
		KIFC1
		SRSF10
		TEX46
		TRA2B
		AL121758.1
		PAX5
		HAUS1
		DEK
		EPB41
		CCDC14
		ORC2
		PDZD7
		BICRA
		SH2D3A
		ZNF550
		AC008687.4
		DCAF1
		C6
		CCDC66
		AOC1
		EPHA1
		LINS1
		B3GAT2
		NCBP3
		NME4
		RPS6KA4
		KMT5C
		ATAD2B
		COL11A2
		CDK5RAP3
		EFCAB13
		SRC
		ANKRD36C
		FAM76B
		NUP88
		ZNF587B
		ZFC3H1
		ZNF222
		PAQR6
		BRPF1
		ATG14
		ZNF197
		RNASEK
		PRSS51
		FZD3
		ZNF530
		EIF3CL
		TOMM20L
		S1PR2
		ZNF431
		PEBP4
		TNR
		YEATS2
		DUSP12
		TMCO3
		C1orf52
		DCTN3
		PSPN
		ANKS1A
		NHLRC4
		ZNF875
		MRPS24
		LY6G5B
		GORASP1
		IP6K1
		RHAG
		ATAD1
		ZNF45
		PRPF39
		TGDS
		RNF168
		ADGRA1
		MARK3
		JMJD4
		NBAS
		KRBOX4
		NFATC2IP
		ZC3H14
		IVNS1ABP
		ZSCAN9
		PAGE4
		P2RY4
		SENP3
		ZNF600
		TPP2
		KNDC1
		ZNF567
		MYL10
		AFF1
		RBP2
		RBM19
		MMD
		ZNF549
		ZNF536
		SCN11A
		EFNA4
		RBM26
		ZNF814
		C2
		ZNF71
		USP53
		GRTP1
		TEX12
		ASB14
		NPIPB12
		NAPA
		DMC1
		ZNF274
		GMNN
		GTF3C4
		TP53
		ERLIN2
		INO80C
		HEY1
		AUNIP
		CELF5
		PDE6C
		MEI4
		OR10G2
		TMEM100
		KHDC4
		SPICE1
		PRADC1
		SIAH1
		WDR91
		ZP1
		SNTG2
		MAEA
		HNRNPDL
		GSDMB
		PPHLN1
		VGF
		GLP2R
		CEP83
		RRH
		ZNF329
		TBL1Y
