# Supplementary material for: Integrated bioinformatics analysis of IFITM1 as a prognostic biomarker and investigation of its immunological role in prostate adenocarcinoma
Source: Front Oncol. 2022 Dec 14;12:1037535. doi: 10.3389/fonc.2022.1037535 (PMC9795034; doi:10.3389/fonc.2022.1037535)
Supplement: Supplementary file 1 [file DataSheet_1.zip › raw data 1/Fig 4/string_interactions_short.tsv]

#node1	node2	node1_string_id	node2_string_id	neighborhood_on_chromosome	gene_fusion	phylogenetic_cooccurrence	homology	coexpression	experimentally_determined_interaction	database_annotated	automated_textmining	combined_score
ABCC3	KCNJ8	9606.ENSP00000285238	9606.ENSP00000240662	0	0	0	0	0.065	0.148	0	0.413	0.491
ABCC3	CYP27A1	9606.ENSP00000285238	9606.ENSP00000258415	0	0	0	0	0.064	0.056	0	0.479	0.499
ABCC3	SLC47A1	9606.ENSP00000285238	9606.ENSP00000270570	0	0	0	0	0.063	0.061	0	0.594	0.611
ABCC3	CLDN3	9606.ENSP00000285238	9606.ENSP00000378577	0	0	0	0	0.063	0	0	0.439	0.452
ABCC3	C19orf48	9606.ENSP00000285238	9606.ENSP00000471463	0	0	0	0	0	0	0	0.457	0.457
ABCC3	MARCKSL1	9606.ENSP00000285238	9606.ENSP00000362638	0	0	0	0	0	0	0	0.517	0.517
ABCC4	CYP27A1	9606.ENSP00000366084	9606.ENSP00000258415	0	0	0	0	0	0.056	0	0.420	0.429
ABCC4	SLC47A1	9606.ENSP00000366084	9606.ENSP00000270570	0	0	0	0	0.063	0.061	0	0.685	0.698
ABCC4	C19orf48	9606.ENSP00000366084	9606.ENSP00000471463	0	0	0	0	0	0	0	0.521	0.521
ACOX2	CYP27A1	9606.ENSP00000307697	9606.ENSP00000258415	0	0	0	0	0.107	0.058	0	0.463	0.510
ACOX2	FASN	9606.ENSP00000307697	9606.ENSP00000304592	0.068	0	0	0	0.063	0	0	0.393	0.424
ACOX2	AMACR	9606.ENSP00000307697	9606.ENSP00000371517	0.071	0	0	0	0.064	0	0.900	0.743	0.974
ACOX2	ECI2	9606.ENSP00000307697	9606.ENSP00000369461	0.189	0	0	0	0.185	0.402	0.900	0.532	0.978
ADCY3	OR51E2	9606.ENSP00000260600	9606.ENSP00000380153	0	0	0	0	0	0	0	0.413	0.413
ADCY3	FAIM2	9606.ENSP00000260600	9606.ENSP00000321951	0	0	0	0	0	0	0	0.423	0.422
ADCY3	PRKCB	9606.ENSP00000260600	9606.ENSP00000305355	0	0	0	0	0.062	0	0.600	0.063	0.618
ADCY3	NME1-NME2	9606.ENSP00000260600	9606.ENSP00000376886	0	0	0	0	0	0	0.650	0	0.650
AHNAK2	ANXA2	9606.ENSP00000353114	9606.ENSP00000346032	0	0	0	0	0.077	0.129	0.800	0.147	0.844
AKR1B1	ALDH3B2	9606.ENSP00000285930	9606.ENSP00000255084	0	0	0	0	0.073	0.102	0	0.428	0.482
AKR1B1	NME1-NME2	9606.ENSP00000285930	9606.ENSP00000376886	0	0	0	0	0.077	0.283	0	0.177	0.408
AKR1B1	PGM5	9606.ENSP00000285930	9606.ENSP00000379678	0	0	0	0	0.232	0.148	0	0.216	0.442
AKR1B1	PRKCB	9606.ENSP00000285930	9606.ENSP00000305355	0	0	0	0	0	0	0	0.456	0.456
AKR1B1	GSTP1	9606.ENSP00000285930	9606.ENSP00000381607	0	0	0	0	0.112	0.140	0	0.425	0.523
ALDH3B2	GSTM2	9606.ENSP00000255084	9606.ENSP00000241337	0	0	0	0	0	0.104	0.650	0.185	0.722
ALDH3B2	PROM1	9606.ENSP00000255084	9606.ENSP00000426809	0	0	0	0	0	0	0	0.642	0.642
ALDH3B2	GSTM3	9606.ENSP00000255084	9606.ENSP00000256594	0	0	0	0	0	0.104	0.650	0.101	0.693
ALDH3B2	GSTP1	9606.ENSP00000255084	9606.ENSP00000381607	0	0	0	0	0	0.104	0.650	0.129	0.703
ALDH3B2	GSTM5	9606.ENSP00000255084	9606.ENSP00000256593	0	0	0	0	0	0.104	0.650	0.141	0.707
ALDH3B2	GSTM1	9606.ENSP00000255084	9606.ENSP00000311469	0	0	0	0	0	0.104	0.650	0.164	0.714
ALOX5AP	SRGN	9606.ENSP00000479870	9606.ENSP00000242465	0	0	0	0	0.536	0	0	0.196	0.611
ALOX5AP	PTGS1	9606.ENSP00000479870	9606.ENSP00000354612	0	0	0	0	0.107	0	0	0.500	0.534
AMACR	FOLH1	9606.ENSP00000371517	9606.ENSP00000256999	0	0	0	0	0	0	0	0.612	0.612
AMACR	HPN	9606.ENSP00000371517	9606.ENSP00000262626	0	0	0	0	0.065	0.057	0	0.652	0.666
AMACR	FASN	9606.ENSP00000371517	9606.ENSP00000304592	0.070	0	0	0	0	0	0	0.385	0.404
AMACR	CANT1	9606.ENSP00000371517	9606.ENSP00000307674	0	0	0	0	0	0	0	0.545	0.545
AMACR	KLK3	9606.ENSP00000371517	9606.ENSP00000314151	0	0	0	0	0	0.057	0	0.742	0.746
AMACR	ECI2	9606.ENSP00000371517	9606.ENSP00000369461	0.072	0	0	0	0.112	0	0.900	0.668	0.969
AMACR	GSTP1	9606.ENSP00000371517	9606.ENSP00000381607	0	0	0	0	0	0	0	0.466	0.465
AMACR	GOLM1	9606.ENSP00000371517	9606.ENSP00000373364	0	0	0	0	0	0	0	0.662	0.662
AMACR	OR51E2	9606.ENSP00000371517	9606.ENSP00000380153	0	0	0	0	0	0	0	0.772	0.772
ANGPT1	CCL2	9606.ENSP00000428340	9606.ENSP00000225831	0	0	0	0	0	0	0	0.519	0.519
ANGPT1	SERPINF1	9606.ENSP00000428340	9606.ENSP00000254722	0	0	0	0	0.062	0.062	0	0.428	0.452
ANGPT1	ERBB3	9606.ENSP00000428340	9606.ENSP00000267101	0	0	0	0	0.049	0	0.600	0.218	0.676
ANGPT1	VCAM1	9606.ENSP00000428340	9606.ENSP00000294728	0	0	0	0	0.063	0	0	0.598	0.607
ANGPT1	CXCL12	9606.ENSP00000428340	9606.ENSP00000379140	0	0	0	0	0	0	0	0.685	0.685
ANGPT1	PROM1	9606.ENSP00000428340	9606.ENSP00000426809	0	0	0	0	0	0	0	0.404	0.404
ANKDD1A	LMO3	9606.ENSP00000325895	9606.ENSP00000442786	0	0	0	0	0.062	0.131	0	0.355	0.429
ANXA2	LGALS1	9606.ENSP00000346032	9606.ENSP00000215909	0	0	0	0	0.343	0.487	0	0.381	0.773
ANXA2	KRT17	9606.ENSP00000346032	9606.ENSP00000308452	0	0	0	0	0.070	0.094	0	0.415	0.464
ANXA2	GSTM1	9606.ENSP00000346032	9606.ENSP00000311469	0	0	0	0	0	0.057	0	0.405	0.415
ANXA2	GAS6	9606.ENSP00000346032	9606.ENSP00000331831	0	0	0	0	0.062	0	0	0.458	0.470
ANXA2	CTSB	9606.ENSP00000346032	9606.ENSP00000345672	0	0	0	0	0.106	0.594	0	0.952	0.981
ANXA2	F10	9606.ENSP00000346032	9606.ENSP00000364709	0	0	0	0	0	0.056	0	0.491	0.499
ANXA2	MSN	9606.ENSP00000346032	9606.ENSP00000353408	0	0	0	0	0.100	0.056	0	0.459	0.500
ANXA2	CXCL12	9606.ENSP00000346032	9606.ENSP00000379140	0	0	0	0	0	0	0	0.891	0.891
ANXA2	S100A6	9606.ENSP00000346032	9606.ENSP00000357709	0	0	0	0	0.370	0.272	0	0.953	0.976
ANXA2	S100A4	9606.ENSP00000346032	9606.ENSP00000357705	0	0	0	0	0.199	0.835	0	0.995	0.999
APOE	CX3CL1	9606.ENSP00000252486	9606.ENSP00000006053	0	0	0	0	0.088	0	0	0.450	0.476
APOE	CCL2	9606.ENSP00000252486	9606.ENSP00000225831	0	0	0	0	0.065	0	0	0.690	0.697
APOE	RBP1	9606.ENSP00000252486	9606.ENSP00000232219	0	0	0	0	0.084	0	0.650	0.081	0.679
APOE	SNAP25	9606.ENSP00000252486	9606.ENSP00000254976	0	0	0	0	0.065	0	0	0.390	0.405
APOE	LCN2	9606.ENSP00000252486	9606.ENSP00000362108	0	0	0	0	0	0	0	0.418	0.418
APOE	CASP1	9606.ENSP00000252486	9606.ENSP00000433138	0	0	0	0	0	0	0	0.420	0.420
APOE	CXCL12	9606.ENSP00000252486	9606.ENSP00000379140	0	0	0	0	0.099	0	0	0.394	0.430
APOE	GOLM1	9606.ENSP00000252486	9606.ENSP00000373364	0	0	0	0	0	0	0	0.447	0.447
APOE	WWC1	9606.ENSP00000252486	9606.ENSP00000427772	0	0	0	0	0.062	0	0	0.457	0.468
APOE	CCL5	9606.ENSP00000252486	9606.ENSP00000474412	0	0	0	0	0	0	0	0.478	0.478
APOE	CFB	9606.ENSP00000252486	9606.ENSP00000416561	0	0	0	0	0.080	0	0	0.470	0.491
APOE	CYP27A1	9606.ENSP00000252486	9606.ENSP00000258415	0	0	0	0	0.119	0	0	0.466	0.510
APOE	SPON1	9606.ENSP00000252486	9606.ENSP00000460236	0	0	0	0	0.063	0	0	0.596	0.605
APOE	CTSB	9606.ENSP00000252486	9606.ENSP00000345672	0	0	0	0	0.062	0.265	0	0.507	0.631
APOE	OPTN	9606.ENSP00000252486	9606.ENSP00000368022	0	0	0	0	0.062	0	0	0.693	0.700
APOE	VCAM1	9606.ENSP00000252486	9606.ENSP00000294728	0	0	0	0	0.069	0.043	0	0.756	0.764
APOE	PLTP	9606.ENSP00000252486	9606.ENSP00000417138	0	0	0	0	0.139	0.270	0.720	0.878	0.975
ATP2B4	SLC39A6	9606.ENSP00000350310	9606.ENSP00000269187	0	0	0	0	0	0	0	0.400	0.401
ATP2B4	CDH23	9606.ENSP00000350310	9606.ENSP00000381768	0	0	0	0	0	0	0	0.723	0.723
AXL	ERBB3	9606.ENSP00000301178	9606.ENSP00000267101	0	0	0	0.588	0	0.394	0	0.772	0.584
AXL	CTSB	9606.ENSP00000301178	9606.ENSP00000345672	0	0	0	0	0.062	0.059	0	0.441	0.464
AXL	CYR61	9606.ENSP00000301178	9606.ENSP00000398736	0	0	0	0	0.214	0	0	0.485	0.578
AXL	GAS6	9606.ENSP00000301178	9606.ENSP00000331831	0	0	0	0	0.085	0.937	0.800	0.992	0.999
BAIAP2	TIMP2	9606.ENSP00000316338	9606.ENSP00000262768	0	0	0	0	0.069	0	0	0.397	0.414
BAIAP2	HDC	9606.ENSP00000316338	9606.ENSP00000267845	0	0	0	0	0	0	0	0.487	0.487
BAIAP2	FEZ1	9606.ENSP00000316338	9606.ENSP00000278919	0	0	0	0	0	0	0	0.451	0.451
BAIAP2	NPY	9606.ENSP00000316338	9606.ENSP00000384364	0	0	0	0	0	0	0	0.442	0.442
BAIAP2	HIST1H2AC	9606.ENSP00000316338	9606.ENSP00000367022	0	0	0	0	0	0	0	0.448	0.448
BMP4	DCN	9606.ENSP00000245451	9606.ENSP00000052754	0	0	0	0	0.062	0.056	0	0.403	0.425
BMP4	SPARC	9606.ENSP00000245451	9606.ENSP00000231061	0	0	0	0	0.063	0.117	0	0.471	0.524
BMP4	CYR61	9606.ENSP00000245451	9606.ENSP00000398736	0	0	0	0	0.102	0	0	0.392	0.431
BMP4	FOXF2	9606.ENSP00000245451	9606.ENSP00000259806	0	0	0	0	0.075	0.056	0	0.407	0.437
BMP4	SMOC1	9606.ENSP00000245451	9606.ENSP00000355110	0	0	0	0	0.049	0	0	0.440	0.445
BMP4	COL5A1	9606.ENSP00000245451	9606.ENSP00000360882	0	0	0	0	0.089	0.213	0	0.289	0.446
BMP4	CXCL12	9606.ENSP00000245451	9606.ENSP00000379140	0	0	0	0	0	0	0	0.469	0.469
BMP4	PROM1	9606.ENSP00000245451	9606.ENSP00000426809	0	0	0	0	0	0	0	0.492	0.491
BMP4	TGFBR2	9606.ENSP00000245451	9606.ENSP00000351905	0	0	0	0	0.062	0.150	0	0.459	0.530
BMP4	DLX1	9606.ENSP00000245451	9606.ENSP00000354478	0	0	0	0	0	0	0	0.617	0.617
BST2	GBP1	9606.ENSP00000252593	9606.ENSP00000359504	0	0	0	0	0.132	0	0	0.391	0.449
BST2	TRIM22	9606.ENSP00000252593	9606.ENSP00000369299	0	0	0	0	0.108	0	0	0.602	0.630
BST2	GSTM1	9606.ENSP00000252593	9606.ENSP00000311469	0	0	0	0	0	0	0	0.679	0.679
BST2	GBP2	9606.ENSP00000252593	9606.ENSP00000359497	0	0	0	0	0.131	0	0.900	0.253	0.929
BST2	IFITM2	9606.ENSP00000252593	9606.ENSP00000484689	0	0	0	0	0.120	0	0.900	0.451	0.947
BST2	IFITM1	9606.ENSP00000252593	9606.ENSP00000386187	0	0	0	0	0.340	0	0.900	0.529	0.966
BST2	MX1	9606.ENSP00000252593	9606.ENSP00000381601	0	0	0	0	0.422	0	0.900	0.642	0.977
C1S	SERPINF1	9606.ENSP00000385035	9606.ENSP00000254722	0	0	0	0	0.150	0.120	0	0.271	0.407
C1S	SERPING1	9606.ENSP00000385035	9606.ENSP00000278407	0	0	0	0	0.445	0.507	0.800	0.988	0.999
C1S	VAMP5	9606.ENSP00000385035	9606.ENSP00000305647	0	0	0	0	0	0	0	0.550	0.550
C1S	CFB	9606.ENSP00000385035	9606.ENSP00000416561	0	0	0	0.554	0.157	0	0	0.676	0.406
C1S	SCUBE2	9606.ENSP00000385035	9606.ENSP00000429969	0	0	0	0	0	0.056	0	0.429	0.438
C1S	SERPINE2	9606.ENSP00000385035	9606.ENSP00000415786	0	0	0	0	0	0.120	0	0.702	0.727
CANT1	ETV5	9606.ENSP00000307674	9606.ENSP00000306894	0	0	0	0	0	0	0	0.427	0.426
CANT1	NME1-NME2	9606.ENSP00000307674	9606.ENSP00000376886	0	0	0	0	0	0	0.650	0.366	0.768
CASP1	CCL2	9606.ENSP00000433138	9606.ENSP00000225831	0	0	0	0	0.093	0	0	0.635	0.655
CASP1	SRGN	9606.ENSP00000433138	9606.ENSP00000242465	0	0	0	0	0.532	0	0	0.079	0.551
CASP1	PYCARD	9606.ENSP00000433138	9606.ENSP00000247470	0	0	0	0	0.201	0.977	0.900	0.995	0.999
CASP1	VCAM1	9606.ENSP00000433138	9606.ENSP00000294728	0	0	0	0	0.083	0	0	0.443	0.468
CASP1	CEBPB	9606.ENSP00000433138	9606.ENSP00000305422	0	0	0	0	0.106	0.270	0	0.241	0.461
CASP1	CTSB	9606.ENSP00000433138	9606.ENSP00000345672	0	0	0	0	0.107	0.058	0	0.743	0.766
CASP1	PTGS1	9606.ENSP00000433138	9606.ENSP00000354612	0	0	0	0	0.211	0	0	0.310	0.432
CASP1	GBP2	9606.ENSP00000433138	9606.ENSP00000359497	0	0	0	0	0.553	0	0	0.357	0.700
CASP1	GBP1	9606.ENSP00000433138	9606.ENSP00000359504	0	0	0	0	0.561	0	0	0.291	0.676
CASP1	MX1	9606.ENSP00000433138	9606.ENSP00000381601	0	0	0	0	0.134	0.109	0	0.365	0.467
CASP1	CCL5	9606.ENSP00000433138	9606.ENSP00000474412	0	0	0	0	0.129	0	0	0.548	0.589
CAV2	OPTN	9606.ENSP00000222693	9606.ENSP00000368022	0	0	0	0	0	0	0	0.431	0.431
CAV2	PRKCB	9606.ENSP00000222693	9606.ENSP00000305355	0	0	0	0	0.062	0	0	0.462	0.474
CAV2	PRKCDBP	9606.ENSP00000222693	9606.ENSP00000307292	0	0	0	0	0.105	0.094	0	0.614	0.660
CCL2	CX3CL1	9606.ENSP00000225831	9606.ENSP00000006053	0	0	0	0	0.057	0	0	0.834	0.837
CCL2	GDF15	9606.ENSP00000225831	9606.ENSP00000252809	0	0	0	0	0.057	0	0	0.391	0.401
CCL2	CYR61	9606.ENSP00000225831	9606.ENSP00000398736	0	0	0	0	0.105	0	0	0.359	0.402
CCL2	S100A4	9606.ENSP00000225831	9606.ENSP00000357705	0	0	0	0	0.063	0	0	0.395	0.408
CCL2	CFB	9606.ENSP00000225831	9606.ENSP00000416561	0	0	0	0	0.144	0	0	0.348	0.418
CCL2	PTGS1	9606.ENSP00000225831	9606.ENSP00000354612	0	0	0	0	0.097	0	0	0.389	0.424
CCL2	CFD	9606.ENSP00000225831	9606.ENSP00000332139	0	0	0	0	0	0	0	0.427	0.426
CCL2	CTSB	9606.ENSP00000225831	9606.ENSP00000345672	0	0	0	0	0.119	0	0	0.391	0.440
CCL2	TGFB3	9606.ENSP00000225831	9606.ENSP00000238682	0	0	0	0	0	0	0	0.455	0.455
CCL2	PROM1	9606.ENSP00000225831	9606.ENSP00000426809	0	0	0	0	0	0.192	0	0.386	0.482
CCL2	MX1	9606.ENSP00000225831	9606.ENSP00000381601	0	0	0	0	0.062	0	0	0.482	0.493
CCL2	CEBPB	9606.ENSP00000225831	9606.ENSP00000305422	0	0	0	0	0.076	0	0	0.506	0.524
CCL2	MMP7	9606.ENSP00000225831	9606.ENSP00000260227	0	0	0	0	0.065	0	0	0.531	0.543
CCL2	TIMP2	9606.ENSP00000225831	9606.ENSP00000262768	0	0	0	0	0.108	0	0	0.520	0.554
CCL2	RARRES2	9606.ENSP00000225831	9606.ENSP00000418009	0	0	0	0	0.060	0	0	0.601	0.609
CCL2	LCN2	9606.ENSP00000225831	9606.ENSP00000362108	0	0	0	0	0.060	0	0	0.653	0.659
CCL2	CXCL12	9606.ENSP00000225831	9606.ENSP00000379140	0	0	0	0	0.097	0	0	0.808	0.819
CCL2	VCAM1	9606.ENSP00000225831	9606.ENSP00000294728	0	0	0	0	0.202	0	0	0.879	0.899
CCL2	CCL5	9606.ENSP00000225831	9606.ENSP00000474412	0	0	0	0.831	0.066	0.450	0.900	0.931	0.952
CCL5	CX3CL1	9606.ENSP00000474412	9606.ENSP00000006053	0	0	0	0	0	0	0	0.779	0.779
CCL5	TIMP2	9606.ENSP00000474412	9606.ENSP00000262768	0	0	0	0	0	0	0	0.451	0.451
CCL5	VCAM1	9606.ENSP00000474412	9606.ENSP00000294728	0	0	0	0	0.082	0	0	0.722	0.734
CCL5	CEBPB	9606.ENSP00000474412	9606.ENSP00000305422	0	0	0	0	0.062	0	0	0.390	0.403
CCL5	S100A4	9606.ENSP00000474412	9606.ENSP00000357705	0	0	0	0	0.080	0	0	0.651	0.666
CCL5	GBP1	9606.ENSP00000474412	9606.ENSP00000359504	0	0	0	0	0.176	0	0	0.317	0.414
CCL5	LCN2	9606.ENSP00000474412	9606.ENSP00000362108	0	0	0	0	0.062	0	0	0.423	0.435
CCL5	CXCL12	9606.ENSP00000474412	9606.ENSP00000379140	0	0	0	0	0	0.237	0	0.805	0.844
CCL5	MX1	9606.ENSP00000474412	9606.ENSP00000381601	0	0	0	0	0.159	0	0	0.560	0.614
CCL5	RARRES2	9606.ENSP00000474412	9606.ENSP00000418009	0	0	0	0	0.062	0	0	0.387	0.400
CCND2	SCGB3A1	9606.ENSP00000261254	9606.ENSP00000292641	0	0	0	0	0	0	0	0.468	0.468
CCND2	GSTP1	9606.ENSP00000261254	9606.ENSP00000381607	0	0	0	0	0	0	0	0.507	0.507
CDH23	CDH3	9606.ENSP00000381768	9606.ENSP00000264012	0	0	0	0.575	0	0	0.540	0.348	0.602
CDH3	S100A4	9606.ENSP00000264012	9606.ENSP00000357705	0	0	0	0	0.109	0	0	0.390	0.433
CDH3	KRT17	9606.ENSP00000264012	9606.ENSP00000308452	0	0	0	0	0.124	0	0	0.520	0.561
CEACAM6	OLFM4	9606.ENSP00000199764	9606.ENSP00000219022	0	0	0	0	0.160	0	0	0.315	0.400
CEACAM6	TFF3	9606.ENSP00000199764	9606.ENSP00000430690	0	0	0	0	0.207	0	0	0.282	0.406
CEACAM6	LCN2	9606.ENSP00000199764	9606.ENSP00000362108	0	0	0	0	0.525	0	0	0.294	0.650
CEBPB	FASN	9606.ENSP00000305422	9606.ENSP00000304592	0	0	0	0	0	0	0	0.457	0.457
CEBPB	CFD	9606.ENSP00000305422	9606.ENSP00000332139	0	0	0	0	0.088	0.057	0	0.413	0.451
CECR1	GNL3	9606.ENSP00000382731	9606.ENSP00000395772	0	0	0	0	0.424	0.056	0	0.043	0.434
CES1	RBP1	9606.ENSP00000353720	9606.ENSP00000232219	0	0	0	0	0	0	0	0.405	0.405
CFB	SERPING1	9606.ENSP00000416561	9606.ENSP00000278407	0	0	0	0	0.132	0.120	0	0.672	0.728
CFB	CFD	9606.ENSP00000416561	9606.ENSP00000332139	0	0	0	0	0.062	0.800	0.900	0.758	0.994
CFB	NME1-NME2	9606.ENSP00000416561	9606.ENSP00000376886	0	0	0	0	0	0.478	0	0.045	0.480
CFD	SERPING1	9606.ENSP00000332139	9606.ENSP00000278407	0	0	0	0	0.062	0.120	0	0.497	0.548
CFD	LCN2	9606.ENSP00000332139	9606.ENSP00000362108	0	0	0	0	0.062	0	0	0.391	0.404
CFD	RARRES2	9606.ENSP00000332139	9606.ENSP00000418009	0	0	0	0	0.062	0	0	0.505	0.515
CHN1	SNAP25	9606.ENSP00000386741	9606.ENSP00000254976	0	0	0	0	0.314	0	0	0.202	0.429
CHN1	GPM6B	9606.ENSP00000386741	9606.ENSP00000316861	0	0	0	0	0.182	0	0	0.305	0.408
CHST15	DCN	9606.ENSP00000402394	9606.ENSP00000052754	0	0	0	0	0	0	0.900	0.264	0.923
CHST15	SRGN	9606.ENSP00000402394	9606.ENSP00000242465	0	0	0	0	0.062	0	0	0.428	0.441
CHST15	DSE	9606.ENSP00000402394	9606.ENSP00000332151	0	0	0	0	0	0	0.900	0.678	0.966
CHST15	CHST3	9606.ENSP00000402394	9606.ENSP00000362207	0	0	0	0	0	0	0	0.773	0.773
CHST3	DCN	9606.ENSP00000362207	9606.ENSP00000052754	0	0	0	0	0.065	0	0.900	0.324	0.931
CHST3	DSE	9606.ENSP00000362207	9606.ENSP00000332151	0	0	0	0	0	0	0	0.628	0.628
CLDN3	TFF3	9606.ENSP00000378577	9606.ENSP00000430690	0	0	0	0	0.216	0	0	0.284	0.415
CLDN3	CLDN8	9606.ENSP00000378577	9606.ENSP00000382783	0	0	0	0.933	0.107	0	0.600	0.773	0.646
CLDN8	TMEFF2	9606.ENSP00000382783	9606.ENSP00000272771	0	0	0	0	0	0	0	0.442	0.442
CLIC6	SIM2	9606.ENSP00000290332	9606.ENSP00000290399	0	0	0	0	0	0	0	0.431	0.431
CLIC6	GABRP	9606.ENSP00000290332	9606.ENSP00000430100	0	0	0	0	0.062	0	0.540	0	0.550
CNN1	KCNMB1	9606.ENSP00000252456	9606.ENSP00000274629	0	0	0	0	0.142	0	0	0.397	0.460
CNN1	MYL9	9606.ENSP00000252456	9606.ENSP00000279022	0	0	0	0	0.417	0	0	0.460	0.672
CNN1	LMOD1	9606.ENSP00000252456	9606.ENSP00000356257	0	0	0	0	0.298	0	0	0.606	0.712
CNN2	PPP1R14A	9606.ENSP00000263097	9606.ENSP00000301242	0	0	0	0	0	0	0	0.454	0.454
COL5A1	DCN	9606.ENSP00000360882	9606.ENSP00000052754	0	0	0	0	0.206	0.241	0	0.458	0.645
COL5A1	SPARC	9606.ENSP00000360882	9606.ENSP00000231061	0	0	0	0	0.369	0.345	0	0.437	0.747
COL5A1	TGFB3	9606.ENSP00000360882	9606.ENSP00000238682	0	0	0	0	0.088	0.080	0	0.391	0.444
COL5A1	TIMP2	9606.ENSP00000360882	9606.ENSP00000262768	0	0	0	0	0.117	0	0	0.381	0.430
COL5A1	TNC	9606.ENSP00000360882	9606.ENSP00000265131	0	0	0	0	0.229	0.270	0	0.168	0.491
COL5A1	MYL9	9606.ENSP00000360882	9606.ENSP00000279022	0	0	0	0	0.173	0.057	0	0.329	0.431
COL5A1	COL6A3	9606.ENSP00000360882	9606.ENSP00000295550	0	0	0	0.561	0.488	0.192	0.300	0.675	0.776
COL5A1	EFEMP2	9606.ENSP00000360882	9606.ENSP00000309953	0	0	0	0	0.298	0.076	0	0.393	0.572
COL5A1	FBLN1	9606.ENSP00000360882	9606.ENSP00000331544	0	0	0	0	0.182	0.076	0	0.396	0.503
COL5A1	COL7A1	9606.ENSP00000360882	9606.ENSP00000332371	0	0	0.202	0.681	0.187	0	0.300	0.605	0.544
COL5A1	COL6A1	9606.ENSP00000360882	9606.ENSP00000355180	0	0	0	0.606	0.756	0.192	0.300	0.751	0.893
COL5A1	NELL2	9606.ENSP00000360882	9606.ENSP00000416341	0	0	0	0	0	0.076	0	0.388	0.410
COL5A1	LAMB3	9606.ENSP00000360882	9606.ENSP00000375778	0	0	0	0	0.069	0.072	0	0.373	0.411
COL5A1	COL9A2	9606.ENSP00000360882	9606.ENSP00000361834	0	0	0.410	0.767	0.122	0	0.300	0.350	0.460
COL5A1	FBLN2	9606.ENSP00000360882	9606.ENSP00000384169	0	0	0	0	0.268	0.076	0	0.351	0.523
COL6A1	DCN	9606.ENSP00000355180	9606.ENSP00000052754	0	0	0	0	0.834	0.296	0.360	0.449	0.953
COL6A1	SPARC	9606.ENSP00000355180	9606.ENSP00000231061	0	0	0	0	0.794	0.073	0	0.374	0.870
COL6A1	SLC40A1	9606.ENSP00000355180	9606.ENSP00000261024	0	0	0	0	0	0	0	0.468	0.468
COL6A1	TIMP2	9606.ENSP00000355180	9606.ENSP00000262768	0	0	0	0	0.187	0	0	0.337	0.438
COL6A1	MYL9	9606.ENSP00000355180	9606.ENSP00000279022	0	0	0	0	0.199	0.057	0	0.570	0.647
COL6A1	COL6A3	9606.ENSP00000355180	9606.ENSP00000295550	0	0	0	0.660	0.855	0	0.900	0.952	0.989
COL6A1	EFEMP2	9606.ENSP00000355180	9606.ENSP00000309953	0	0	0	0	0.286	0.076	0	0.264	0.472
COL6A1	FBLN1	9606.ENSP00000355180	9606.ENSP00000331544	0	0	0	0	0.328	0.076	0	0.358	0.567
COL6A1	COL7A1	9606.ENSP00000355180	9606.ENSP00000332371	0	0	0	0.608	0.180	0	0.300	0.630	0.545
COL6A1	THBS4	9606.ENSP00000355180	9606.ENSP00000339730	0	0	0	0	0.064	0.056	0.500	0.442	0.720
COL6A1	MMP23B	9606.ENSP00000355180	9606.ENSP00000348308	0	0	0	0	0.083	0.059	0	0.670	0.691
COL6A1	COL9A2	9606.ENSP00000355180	9606.ENSP00000361834	0	0	0	0.646	0.062	0	0.300	0.393	0.404
COL6A1	LAMB3	9606.ENSP00000355180	9606.ENSP00000375778	0	0	0	0	0.069	0.072	0	0.392	0.429
COL6A1	FBLN2	9606.ENSP00000355180	9606.ENSP00000384169	0	0	0	0	0.292	0.076	0	0.443	0.604
COL6A3	DCN	9606.ENSP00000295550	9606.ENSP00000052754	0	0	0	0	0.576	0.076	0.360	0.530	0.866
COL6A3	SPARC	9606.ENSP00000295550	9606.ENSP00000231061	0	0	0	0	0.293	0.073	0	0.262	0.474
COL6A3	FBLN1	9606.ENSP00000295550	9606.ENSP00000331544	0	0	0	0	0.158	0.076	0	0.365	0.463
COL6A3	COL7A1	9606.ENSP00000295550	9606.ENSP00000332371	0	0	0	0.544	0.089	0	0.300	0.525	0.488
COL6A3	THBS4	9606.ENSP00000295550	9606.ENSP00000339730	0	0	0	0	0.063	0.056	0.500	0.345	0.672
COL7A1	SPARC	9606.ENSP00000332371	9606.ENSP00000231061	0	0	0	0	0.289	0.140	0	0.211	0.475
COL7A1	LAMB3	9606.ENSP00000332371	9606.ENSP00000375778	0	0	0	0	0.149	0.293	0.650	0.663	0.919
COL9A2	MATN2	9606.ENSP00000361834	9606.ENSP00000254898	0	0	0	0	0.158	0.076	0	0.295	0.403
COL9A2	THBS4	9606.ENSP00000361834	9606.ENSP00000339730	0	0	0	0	0.062	0.056	0.500	0.157	0.577
CRABP2	RARRES1	9606.ENSP00000482841	9606.ENSP00000237696	0	0	0	0	0	0	0	0.535	0.535
CRISPLD2	WFDC1	9606.ENSP00000262424	9606.ENSP00000219454	0	0	0	0	0.062	0	0	0.417	0.429
CRYAB	PTGDS	9606.ENSP00000433560	9606.ENSP00000360687	0	0	0	0	0.327	0	0	0.180	0.424
CRYAB	NEDD4L	9606.ENSP00000433560	9606.ENSP00000383199	0	0	0	0	0	0.292	0	0.206	0.414
CRYAB	FAM107A	9606.ENSP00000433560	9606.ENSP00000419124	0	0	0	0	0.262	0	0	0.379	0.522
CSF3R	HIST1H2AC	9606.ENSP00000362195	9606.ENSP00000367022	0	0	0	0	0	0	0.650	0	0.650
CSF3R	PRDX4	9606.ENSP00000362195	9606.ENSP00000368646	0	0	0	0	0	0	0	0.851	0.851
CTSB	PYCARD	9606.ENSP00000345672	9606.ENSP00000247470	0	0	0	0	0	0	0	0.429	0.429
CTSB	MMP7	9606.ENSP00000345672	9606.ENSP00000260227	0	0	0	0	0	0	0.300	0.391	0.555
CTSB	TIMP2	9606.ENSP00000345672	9606.ENSP00000262768	0	0	0	0	0.154	0	0	0.391	0.463
CX3CL1	GDF15	9606.ENSP00000006053	9606.ENSP00000252809	0	0	0	0	0	0	0	0.407	0.407
CX3CL1	VCAM1	9606.ENSP00000006053	9606.ENSP00000294728	0	0	0	0	0.099	0	0	0.628	0.650
CX3CL1	CXCL12	9606.ENSP00000006053	9606.ENSP00000379140	0	0	0	0	0	0	0	0.696	0.696
CXCL12	DCN	9606.ENSP00000379140	9606.ENSP00000052754	0	0	0	0	0.556	0	0	0.335	0.692
CXCL12	SPARC	9606.ENSP00000379140	9606.ENSP00000231061	0	0	0	0	0.158	0	0	0.359	0.437
CXCL12	TGFB3	9606.ENSP00000379140	9606.ENSP00000238682	0	0	0	0	0.088	0	0	0.458	0.484
CXCL12	MMP7	9606.ENSP00000379140	9606.ENSP00000260227	0	0	0	0	0	0	0	0.421	0.420
CXCL12	TIMP2	9606.ENSP00000379140	9606.ENSP00000262768	0	0	0	0	0.069	0	0	0.425	0.441
CXCL12	IGFBP4	9606.ENSP00000379140	9606.ENSP00000269593	0	0	0	0	0.213	0	0	0.278	0.407
CXCL12	PDPN	9606.ENSP00000379140	9606.ENSP00000294489	0	0	0	0	0.069	0	0	0.464	0.479
CXCL12	VCAM1	9606.ENSP00000379140	9606.ENSP00000294728	0	0	0	0	0.142	0	0	0.920	0.928
CXCL12	S100A4	9606.ENSP00000379140	9606.ENSP00000357705	0	0	0	0	0	0	0	0.464	0.463
CXCL12	RARRES2	9606.ENSP00000379140	9606.ENSP00000418009	0	0	0	0	0.162	0	0	0.314	0.400
CXCL12	PROM1	9606.ENSP00000379140	9606.ENSP00000426809	0	0	0	0	0	0	0	0.681	0.681
CYP27A1	TM7SF2	9606.ENSP00000258415	9606.ENSP00000279263	0	0	0	0	0.049	0.176	0	0.296	0.400
CYP27A1	FASN	9606.ENSP00000258415	9606.ENSP00000304592	0.048	0	0	0	0	0.686	0	0.286	0.768
CYR61	SPARC	9606.ENSP00000398736	9606.ENSP00000231061	0	0	0	0	0.132	0	0	0.690	0.719
CYR61	MYL9	9606.ENSP00000398736	9606.ENSP00000279022	0	0	0	0	0.201	0	0	0.316	0.431
CYR61	FBLN1	9606.ENSP00000398736	9606.ENSP00000331544	0	0	0	0	0.157	0.070	0	0.339	0.437
CYR61	RND3	9606.ENSP00000398736	9606.ENSP00000364886	0	0	0	0	0.325	0	0	0.275	0.490
CYR61	EFEMP1	9606.ENSP00000398736	9606.ENSP00000378058	0	0	0	0	0.293	0.070	0	0.171	0.407
CYR61	WWC1	9606.ENSP00000398736	9606.ENSP00000427772	0	0	0	0	0.076	0	0	0.450	0.470
DCN	SERPINF1	9606.ENSP00000052754	9606.ENSP00000254722	0	0	0	0	0.192	0	0	0.287	0.400
DCN	EFEMP1	9606.ENSP00000052754	9606.ENSP00000378058	0	0	0	0	0.230	0.064	0	0.243	0.407
DCN	FBLN2	9606.ENSP00000052754	9606.ENSP00000384169	0	0	0	0	0.199	0.064	0	0.330	0.454
DCN	SRGN	9606.ENSP00000052754	9606.ENSP00000242465	0	0	0	0	0	0	0	0.459	0.459
DCN	SPARCL1	9606.ENSP00000052754	9606.ENSP00000414856	0	0	0	0	0.169	0	0	0.378	0.461
DCN	THBS4	9606.ENSP00000052754	9606.ENSP00000339730	0	0	0	0	0.062	0.056	0	0.472	0.491
DCN	FBLN5	9606.ENSP00000052754	9606.ENSP00000345008	0	0	0	0	0.287	0.064	0	0.391	0.558
DCN	TIMP2	9606.ENSP00000052754	9606.ENSP00000262768	0	0	0	0	0.106	0.057	0	0.543	0.582
DCN	MATN2	9606.ENSP00000052754	9606.ENSP00000254898	0	0	0	0	0.140	0.064	0	0.553	0.609
DCN	FBLN1	9606.ENSP00000052754	9606.ENSP00000331544	0	0	0	0	0.283	0.064	0	0.481	0.621
DCN	MFAP4	9606.ENSP00000052754	9606.ENSP00000378957	0	0	0	0	0.560	0.056	0	0.223	0.649
DCN	ERBB3	9606.ENSP00000052754	9606.ENSP00000267101	0	0	0	0	0	0.103	0.800	0.091	0.822
DCN	SPARC	9606.ENSP00000052754	9606.ENSP00000231061	0	0	0	0	0.702	0	0	0.674	0.898
DCN	TGFB3	9606.ENSP00000052754	9606.ENSP00000238682	0	0	0	0	0.118	0.056	0.800	0.628	0.930
DCN	DSE	9606.ENSP00000052754	9606.ENSP00000332151	0	0	0	0	0.097	0	0.900	0.539	0.954
DCN	MMP7	9606.ENSP00000052754	9606.ENSP00000260227	0	0	0	0	0	0.213	0.900	0.476	0.955
DEFB1	LCN2	9606.ENSP00000297439	9606.ENSP00000362108	0	0	0	0	0.114	0	0	0.381	0.428
DLX1	NPY	9606.ENSP00000354478	9606.ENSP00000384364	0	0	0	0	0.062	0	0	0.420	0.433
DLX1	MEIS2	9606.ENSP00000354478	9606.ENSP00000453793	0	0	0	0	0.086	0.145	0	0.646	0.700
DPYSL2	SNAP25	9606.ENSP00000309539	9606.ENSP00000254976	0	0	0	0	0.157	0	0	0.396	0.469
ECI2	SRGN	9606.ENSP00000369461	9606.ENSP00000242465	0	0	0	0	0	0	0	0.567	0.567
EFEMP1	EFEMP2	9606.ENSP00000378058	9606.ENSP00000309953	0	0	0	0.953	0.118	0	0.650	0.764	0.689
EFEMP1	FBLN1	9606.ENSP00000378058	9606.ENSP00000331544	0	0	0	0.720	0.161	0.130	0.650	0.696	0.775
EFEMP1	FBLN5	9606.ENSP00000378058	9606.ENSP00000345008	0	0	0	0.921	0.123	0	0.650	0.705	0.697
EFEMP1	MFAP4	9606.ENSP00000378058	9606.ENSP00000378957	0	0	0	0	0.098	0.104	0.600	0.095	0.668
EFEMP1	FBLN2	9606.ENSP00000378058	9606.ENSP00000384169	0	0	0	0.767	0.118	0	0.650	0.668	0.727
EFEMP2	TGFB3	9606.ENSP00000309953	9606.ENSP00000238682	0	0	0	0	0.099	0.058	0	0.377	0.425
EFEMP2	SMOC1	9606.ENSP00000309953	9606.ENSP00000355110	0	0	0	0	0.049	0	0	0.397	0.402
EFEMP2	TGFBR2	9606.ENSP00000309953	9606.ENSP00000351905	0	0	0	0	0.111	0.080	0	0.466	0.525
EFEMP2	EMILIN1	9606.ENSP00000309953	9606.ENSP00000369677	0	0	0	0	0.327	0	0	0.325	0.526
EFEMP2	PYCR1	9606.ENSP00000309953	9606.ENSP00000384949	0	0	0	0	0	0	0	0.630	0.630
EFEMP2	MFAP4	9606.ENSP00000309953	9606.ENSP00000378957	0	0	0	0	0.164	0.104	0.600	0.101	0.694
EFEMP2	FBLN1	9606.ENSP00000309953	9606.ENSP00000331544	0	0	0	0.793	0.116	0	0.650	0.666	0.721
EFEMP2	FBLN2	9606.ENSP00000309953	9606.ENSP00000384169	0	0	0	0.856	0.195	0	0.650	0.674	0.734
EFEMP2	FBLN5	9606.ENSP00000309953	9606.ENSP00000345008	0	0	0	0.945	0.130	0.417	0.650	0.904	0.816
EMILIN1	PLAC9	9606.ENSP00000369677	9606.ENSP00000361337	0	0	0	0	0.107	0.477	0	0	0.512
EMILIN1	GOLM1	9606.ENSP00000369677	9606.ENSP00000373364	0	0	0	0	0	0	0	0.485	0.485
ERBB3	TMEFF2	9606.ENSP00000267101	9606.ENSP00000272771	0	0	0	0	0	0	0	0.536	0.536
ERBB3	S100A4	9606.ENSP00000267101	9606.ENSP00000357705	0	0	0	0	0	0.417	0	0.274	0.559
ETV5	FAIM2	9606.ENSP00000306894	9606.ENSP00000321951	0	0	0	0	0	0	0	0.607	0.607
F10	SERPINE2	9606.ENSP00000364709	9606.ENSP00000415786	0	0	0	0	0.070	0.120	0.650	0.214	0.744
FAIM2	OLFM4	9606.ENSP00000321951	9606.ENSP00000219022	0	0	0	0	0	0	0	0.425	0.424
FAIM2	SNAP25	9606.ENSP00000321951	9606.ENSP00000254976	0	0	0	0	0.504	0	0	0.042	0.504
FAIM2	RNF112	9606.ENSP00000321951	9606.ENSP00000454919	0	0	0	0	0.418	0	0	0	0.418
FAM107A	SPARCL1	9606.ENSP00000419124	9606.ENSP00000414856	0	0	0	0	0.341	0	0	0.212	0.459
FBLN1	SPARC	9606.ENSP00000331544	9606.ENSP00000231061	0	0	0	0	0.143	0	0	0.391	0.455
FBLN1	PTGIS	9606.ENSP00000331544	9606.ENSP00000244043	0	0	0	0	0.099	0.057	0	0.433	0.476
FBLN1	SMOC1	9606.ENSP00000331544	9606.ENSP00000355110	0	0	0	0	0	0	0	0.433	0.434
FBLN1	FBLN2	9606.ENSP00000331544	9606.ENSP00000384169	0	0	0	0.892	0.220	0.397	0.300	0.896	0.676
FBLN1	FBLN5	9606.ENSP00000331544	9606.ENSP00000345008	0	0	0	0.799	0.157	0	0.650	0.738	0.737
FBLN1	MFAP4	9606.ENSP00000331544	9606.ENSP00000378957	0	0	0	0	0.230	0.104	0.600	0.416	0.817
FBLN2	FBLN5	9606.ENSP00000384169	9606.ENSP00000345008	0	0	0	0.818	0.158	0	0.650	0.735	0.733
FBLN2	TGFBR2	9606.ENSP00000384169	9606.ENSP00000351905	0	0	0	0	0.067	0.080	0	0.434	0.471
FBLN2	MFAP4	9606.ENSP00000384169	9606.ENSP00000378957	0	0	0	0	0.223	0.104	0.600	0.298	0.778
FBLN2	SPON1	9606.ENSP00000384169	9606.ENSP00000460236	0	0	0	0	0.096	0	0	0.426	0.459
FBLN5	SERPINF1	9606.ENSP00000345008	9606.ENSP00000254722	0	0	0	0	0.091	0	0	0.388	0.420
FBLN5	PYCR1	9606.ENSP00000345008	9606.ENSP00000384949	0	0	0	0	0	0	0	0.539	0.539
FBLN5	MFAP4	9606.ENSP00000345008	9606.ENSP00000378957	0	0	0	0	0.217	0.104	0.600	0.527	0.849
FEZ1	WWC1	9606.ENSP00000278919	9606.ENSP00000427772	0	0	0	0	0	0.282	0	0.280	0.461
FOLH1	OR51E2	9606.ENSP00000256999	9606.ENSP00000380153	0	0	0	0	0	0	0	0.402	0.402
FOLH1	HPN	9606.ENSP00000256999	9606.ENSP00000262626	0	0	0	0	0	0	0	0.465	0.465
FOLH1	STEAP1	9606.ENSP00000256999	9606.ENSP00000297205	0	0	0	0	0	0	0	0.567	0.567
FOLH1	TRPM8	9606.ENSP00000256999	9606.ENSP00000323926	0	0	0	0	0	0	0	0.643	0.643
FOLH1	KLK3	9606.ENSP00000256999	9606.ENSP00000314151	0	0	0	0	0.065	0	0	0.879	0.882
FOXF2	SCGB1A1	9606.ENSP00000259806	9606.ENSP00000278282	0	0	0	0	0.062	0	0	0.642	0.649
FRMD6	WWC1	9606.ENSP00000343899	9606.ENSP00000427772	0	0	0	0	0.062	0.579	0.800	0.884	0.989
GABRP	VTCN1	9606.ENSP00000430100	9606.ENSP00000358470	0	0	0	0	0.102	0	0	0.453	0.488
GBP1	GBP2	9606.ENSP00000359504	9606.ENSP00000359497	0	0	0	0.979	0.784	0.479	0	0.905	0.884
GBP1	IFITM2	9606.ENSP00000359504	9606.ENSP00000484689	0	0	0	0	0.101	0	0	0.402	0.439
GBP1	IFITM1	9606.ENSP00000359504	9606.ENSP00000386187	0	0	0	0	0.160	0	0	0.566	0.620
GBP1	MX1	9606.ENSP00000359504	9606.ENSP00000381601	0	0	0	0	0.394	0	0	0.671	0.792
GBP1	TRIM22	9606.ENSP00000359504	9606.ENSP00000369299	0	0	0	0	0.711	0	0	0.323	0.796
GBP2	SRGN	9606.ENSP00000359497	9606.ENSP00000242465	0	0	0	0	0.292	0	0	0.287	0.474
GBP2	SERPING1	9606.ENSP00000359497	9606.ENSP00000278407	0	0	0	0	0.156	0	0	0.321	0.402
GBP2	IFITM2	9606.ENSP00000359497	9606.ENSP00000484689	0	0	0	0	0.111	0	0.900	0.193	0.922
GBP2	IFITM1	9606.ENSP00000359497	9606.ENSP00000386187	0	0	0	0	0.138	0	0.900	0.392	0.943
GBP2	MX1	9606.ENSP00000359497	9606.ENSP00000381601	0	0	0	0	0.247	0	0.900	0.528	0.961
GDF15	LCN2	9606.ENSP00000252809	9606.ENSP00000362108	0	0	0	0	0	0	0	0.458	0.457
GDF15	TMEFF2	9606.ENSP00000252809	9606.ENSP00000272771	0	0	0	0	0.051	0.143	0	0.390	0.460
GDF15	TGFBR2	9606.ENSP00000252809	9606.ENSP00000351905	0	0	0	0	0.062	0.150	0.800	0.650	0.936
GGT1	GSTM2	9606.ENSP00000383232	9606.ENSP00000241337	0	0	0	0	0	0	0.650	0.281	0.737
GGT1	GSTM5	9606.ENSP00000383232	9606.ENSP00000256593	0	0	0	0	0	0	0.650	0.207	0.710
GGT1	GSTM3	9606.ENSP00000383232	9606.ENSP00000256594	0	0	0	0	0.062	0	0.650	0.151	0.697
GGT1	GSTM1	9606.ENSP00000383232	9606.ENSP00000311469	0	0	0	0	0	0	0.650	0.293	0.742
GGT1	IGLL1	9606.ENSP00000383232	9606.ENSP00000329312	0	0	0	0	0	0	0	0.519	0.519
GGT1	TGM3	9606.ENSP00000383232	9606.ENSP00000370867	0	0	0	0	0	0	0	0.520	0.520
GGT1	GPX2	9606.ENSP00000383232	9606.ENSP00000374265	0	0	0	0	0.064	0	0.650	0.339	0.764
GGT1	GSTP1	9606.ENSP00000383232	9606.ENSP00000381607	0	0	0	0	0	0	0.650	0.339	0.758
GPM6B	SNAP25	9606.ENSP00000316861	9606.ENSP00000254976	0	0	0	0	0.249	0.257	0	0.131	0.473
GPX2	GSTM2	9606.ENSP00000374265	9606.ENSP00000241337	0	0	0	0	0.062	0	0.650	0.422	0.793
GPX2	GSTM5	9606.ENSP00000374265	9606.ENSP00000256593	0	0	0	0	0.062	0	0.650	0.335	0.762
GPX2	GSTM3	9606.ENSP00000374265	9606.ENSP00000256594	0	0	0	0	0.062	0	0.650	0.758	0.913
GPX2	GSTM1	9606.ENSP00000374265	9606.ENSP00000311469	0	0	0	0	0.062	0	0.650	0.499	0.821
GPX2	PRDX4	9606.ENSP00000374265	9606.ENSP00000368646	0	0	0	0	0.062	0.185	0	0.503	0.587
GPX2	GSTP1	9606.ENSP00000374265	9606.ENSP00000381607	0	0	0	0	0.062	0	0.650	0.493	0.819
GSTM1	GSTM2	9606.ENSP00000311469	9606.ENSP00000241337	0	0	0.447	0.981	0.830	0.462	0.650	0.841	0.966
GSTM1	GSTM5	9606.ENSP00000311469	9606.ENSP00000256593	0	0	0	0.982	0.069	0	0.650	0.739	0.664
GSTM1	GSTM3	9606.ENSP00000311469	9606.ENSP00000256594	0	0	0.447	0.974	0.065	0.232	0.650	0.821	0.735
GSTM1	SCUBE2	9606.ENSP00000311469	9606.ENSP00000429969	0	0	0	0	0	0	0	0.467	0.467
GSTM1	GSTP1	9606.ENSP00000311469	9606.ENSP00000381607	0	0	0	0.782	0	0	0.650	0.927	0.720
GSTM2	GSTP1	9606.ENSP00000241337	9606.ENSP00000381607	0	0	0	0.803	0	0	0.650	0.802	0.704
GSTM2	GSTM5	9606.ENSP00000241337	9606.ENSP00000256593	0	0	0	0.980	0.089	0.871	0.650	0.816	0.956
GSTM2	GSTM3	9606.ENSP00000241337	9606.ENSP00000256594	0	0	0.447	0.972	0.097	0.973	0.650	0.909	0.991
GSTM3	GSTM5	9606.ENSP00000256594	9606.ENSP00000256593	0	0	0	0.973	0.065	0.882	0.650	0.720	0.958
GSTM3	GSTP1	9606.ENSP00000256594	9606.ENSP00000381607	0	0	0	0.828	0	0	0.650	0.813	0.698
GSTM5	PRDX4	9606.ENSP00000256593	9606.ENSP00000368646	0	0	0	0	0.062	0.071	0	0.424	0.454
GSTM5	GSTP1	9606.ENSP00000256593	9606.ENSP00000381607	0	0	0	0.785	0	0	0.650	0.592	0.693
GSTP1	SCGB3A1	9606.ENSP00000381607	9606.ENSP00000292641	0	0	0	0	0	0	0	0.460	0.459
GSTP1	KLK3	9606.ENSP00000381607	9606.ENSP00000314151	0	0	0	0	0	0	0	0.558	0.558
GSTP1	PRDX4	9606.ENSP00000381607	9606.ENSP00000368646	0	0	0	0	0.090	0.071	0	0.395	0.444
HDC	ODC1	9606.ENSP00000267845	9606.ENSP00000234111	0	0	0	0	0	0	0	0.568	0.568
HIST1H2AC	TBL1X	9606.ENSP00000367022	9606.ENSP00000217964	0	0	0	0	0	0.149	0.900	0	0.911
HIST1H2AC	KLK3	9606.ENSP00000367022	9606.ENSP00000314151	0	0	0	0	0	0	0.900	0	0.900
HIST1H2AC	HIST3H2A	9606.ENSP00000367022	9606.ENSP00000355656	0	0	0	0.984	0	0.705	0.500	0.175	0.846
HIST3H2A	TBL1X	9606.ENSP00000355656	9606.ENSP00000217964	0	0	0	0	0	0.149	0.900	0.046	0.911
HPN	SCGB3A1	9606.ENSP00000262626	9606.ENSP00000292641	0	0	0	0	0	0	0	0.468	0.468
IFITM1	TRIM22	9606.ENSP00000386187	9606.ENSP00000369299	0	0	0	0	0.255	0	0	0.394	0.529
IFITM1	MX1	9606.ENSP00000386187	9606.ENSP00000381601	0	0	0	0	0.746	0	0.900	0.732	0.992
IFITM1	IFITM2	9606.ENSP00000386187	9606.ENSP00000484689	0	0	0	0.962	0.832	0	0.900	0.801	0.983
IFITM2	MX1	9606.ENSP00000484689	9606.ENSP00000381601	0	0	0	0	0.235	0	0.900	0.578	0.964
IGFBP4	NPY	9606.ENSP00000269593	9606.ENSP00000384364	0	0	0	0	0	0	0	0.436	0.436
IGFBP6	SPOCK1	9606.ENSP00000301464	9606.ENSP00000378401	0	0	0	0	0.088	0	0	0.434	0.462
IRX4	MAL2	9606.ENSP00000482393	9606.ENSP00000479708	0	0	0	0	0	0	0	0.450	0.450
KCNJ8	TRPM4	9606.ENSP00000240662	9606.ENSP00000252826	0	0	0	0	0	0	0	0.561	0.561
KCNMB1	PTGIS	9606.ENSP00000274629	9606.ENSP00000244043	0	0	0	0	0	0	0	0.499	0.499
KCNMB1	LMOD1	9606.ENSP00000274629	9606.ENSP00000356257	0	0	0	0	0.170	0	0	0.326	0.417
KCNMB1	TGM3	9606.ENSP00000274629	9606.ENSP00000370867	0	0	0	0	0	0	0	0.659	0.659
KCNMB1	LRRC26	9606.ENSP00000274629	9606.ENSP00000360597	0	0	0	0	0	0	0	0.756	0.756
KCNMB1	KCNN2	9606.ENSP00000274629	9606.ENSP00000427120	0	0	0	0	0	0	0.800	0.453	0.885
KCNN2	PRKCB	9606.ENSP00000427120	9606.ENSP00000305355	0	0	0	0	0.062	0	0.600	0.126	0.643
KCNN2	SERPINE2	9606.ENSP00000427120	9606.ENSP00000415786	0	0	0	0	0	0	0	0.432	0.432
KLK3	PDPN	9606.ENSP00000314151	9606.ENSP00000294489	0	0	0	0	0	0	0	0.556	0.556
KLK3	STEAP1	9606.ENSP00000314151	9606.ENSP00000297205	0	0	0	0	0	0	0	0.463	0.463
KLK3	TRPM8	9606.ENSP00000314151	9606.ENSP00000323926	0	0	0	0	0	0	0	0.462	0.462
KLK3	SPDEF	9606.ENSP00000314151	9606.ENSP00000363149	0	0	0	0	0.077	0	0	0.503	0.521
KLK3	PI16	9606.ENSP00000314151	9606.ENSP00000362778	0	0	0	0	0	0	0	0.536	0.536
KRT17	LAMB3	9606.ENSP00000308452	9606.ENSP00000375778	0	0	0	0	0.284	0	0	0.301	0.478
LAMB3	MMP7	9606.ENSP00000375778	9606.ENSP00000260227	0	0	0	0	0.076	0	0.900	0.194	0.919
LARGE	MSN	9606.ENSP00000347088	9606.ENSP00000353408	0	0	0	0	0	0	0	0.427	0.427
LCN2	OLFM4	9606.ENSP00000362108	9606.ENSP00000219022	0	0	0	0	0.239	0	0	0.413	0.534
LCN2	MMP7	9606.ENSP00000362108	9606.ENSP00000260227	0	0	0	0	0.117	0	0	0.391	0.439
LCN2	SLC40A1	9606.ENSP00000362108	9606.ENSP00000261024	0	0	0	0	0.075	0	0	0.451	0.470
LCN2	TIMP2	9606.ENSP00000362108	9606.ENSP00000262768	0	0	0	0	0.062	0	0	0.611	0.619
LCN2	VCAM1	9606.ENSP00000362108	9606.ENSP00000294728	0	0	0	0	0.062	0	0	0.426	0.438
LCN2	RARRES2	9606.ENSP00000362108	9606.ENSP00000418009	0	0	0	0	0.062	0	0	0.465	0.476
LCN2	TFF3	9606.ENSP00000362108	9606.ENSP00000430690	0	0	0	0	0.097	0	0	0.531	0.558
LGALS1	S100A4	9606.ENSP00000215909	9606.ENSP00000357705	0	0	0	0	0.274	0	0	0.294	0.466
LGALS1	SUSD2	9606.ENSP00000215909	9606.ENSP00000351075	0	0	0	0	0.062	0.204	0	0.459	0.561
LGALS1	S100A6	9606.ENSP00000215909	9606.ENSP00000357709	0	0	0	0	0.355	0.158	0	0.261	0.564
LMOD1	MYL9	9606.ENSP00000356257	9606.ENSP00000279022	0	0	0	0	0.230	0	0.600	0.400	0.799
LPAR1	RCAN2	9606.ENSP00000363553	9606.ENSP00000360425	0	0	0	0	0.098	0	0	0.441	0.474
LPAR1	NEDD4L	9606.ENSP00000363553	9606.ENSP00000383199	0	0	0	0	0.052	0.345	0	0.228	0.479
LTBP4	TGFB3	9606.ENSP00000311905	9606.ENSP00000238682	0	0	0	0	0.062	0.058	0	0.511	0.530
LTBP4	PYCR1	9606.ENSP00000311905	9606.ENSP00000384949	0	0	0	0	0	0	0	0.524	0.524
LTBP4	TGFBR2	9606.ENSP00000311905	9606.ENSP00000351905	0	0	0	0	0.062	0.080	0	0.517	0.546
MAP1A	OPTN	9606.ENSP00000300231	9606.ENSP00000368022	0	0	0	0	0	0	0	0.516	0.516
MARCKSL1	SMPDL3B	9606.ENSP00000362638	9606.ENSP00000363001	0	0	0	0	0	0	0	0.457	0.457
MATN2	THBS4	9606.ENSP00000254898	9606.ENSP00000339730	0	0	0	0	0.062	0.079	0	0.381	0.419
MFAP4	S100A4	9606.ENSP00000378957	9606.ENSP00000357705	0	0	0	0	0	0	0	0.474	0.474
MMP23B	TIMP2	9606.ENSP00000348308	9606.ENSP00000262768	0	0	0	0	0.062	0.180	0	0.410	0.506
MMP26	TIMP2	9606.ENSP00000369753	9606.ENSP00000262768	0	0	0	0	0	0.180	0	0.339	0.435
MMP7	VCAM1	9606.ENSP00000260227	9606.ENSP00000294728	0	0	0	0	0	0	0	0.466	0.466
MMP7	SPARCL1	9606.ENSP00000260227	9606.ENSP00000414856	0	0	0	0	0.062	0	0	0.511	0.522
MMP7	TIMP2	9606.ENSP00000260227	9606.ENSP00000262768	0	0	0	0	0	0.180	0	0.904	0.918
MSN	MYL9	9606.ENSP00000353408	9606.ENSP00000279022	0	0	0	0	0.069	0.185	0	0.424	0.525
MSN	PDPN	9606.ENSP00000353408	9606.ENSP00000294489	0	0	0	0	0.062	0	0	0.400	0.413
MSN	VCAM1	9606.ENSP00000353408	9606.ENSP00000294728	0	0	0	0	0.062	0.566	0.800	0.481	0.952
MSN	RND3	9606.ENSP00000353408	9606.ENSP00000364886	0	0	0	0	0.062	0.151	0	0.369	0.453
MSN	WWC1	9606.ENSP00000353408	9606.ENSP00000427772	0	0	0	0	0	0.247	0	0.369	0.505
MX1	UBA7	9606.ENSP00000381601	9606.ENSP00000333266	0	0	0	0	0.682	0.059	0	0.334	0.783
MX1	TRIM22	9606.ENSP00000381601	9606.ENSP00000369299	0	0	0	0	0.562	0	0	0.507	0.775
MYL9	SLC40A1	9606.ENSP00000279022	9606.ENSP00000261024	0	0	0	0	0	0	0	0.624	0.624
MYL9	PPP1R14A	9606.ENSP00000279022	9606.ENSP00000301242	0	0	0	0	0.093	0	0	0.629	0.649
NEDD4L	TGFB3	9606.ENSP00000383199	9606.ENSP00000238682	0	0	0	0	0	0.056	0.900	0.100	0.907
NEDD4L	TGFBR2	9606.ENSP00000383199	9606.ENSP00000351905	0	0	0	0	0	0.078	0.900	0.127	0.912
NELL2	SPOCK1	9606.ENSP00000416341	9606.ENSP00000378401	0	0	0	0	0.082	0	0	0.441	0.465
NME1-NME2	RPS2	9606.ENSP00000376886	9606.ENSP00000341885	0	0	0	0	0.583	0	0	0.108	0.612
NME1-NME2	PGM5	9606.ENSP00000376886	9606.ENSP00000379678	0	0	0	0	0.063	0.399	0	0.054	0.420
NPY	SNAP25	9606.ENSP00000384364	9606.ENSP00000254976	0	0	0	0	0.192	0	0	0.354	0.456
NPY	PENK	9606.ENSP00000384364	9606.ENSP00000324248	0	0	0	0	0.109	0	0	0.651	0.676
NWD1	SPDEF	9606.ENSP00000428579	9606.ENSP00000363149	0	0	0	0	0	0	0	0.413	0.413
ODC1	PYCR1	9606.ENSP00000234111	9606.ENSP00000384949	0.049	0	0	0	0.076	0	0	0.411	0.438
ODC1	SMS	9606.ENSP00000234111	9606.ENSP00000385746	0.135	0	0	0	0.086	0.099	0	0.879	0.903
OLFM4	PROM1	9606.ENSP00000219022	9606.ENSP00000426809	0	0	0	0	0.065	0	0	0.424	0.439
PAGE4	TBL1X	9606.ENSP00000218068	9606.ENSP00000217964	0	0	0	0	0	0	0	0.644	0.644
PDPN	SCGB1A1	9606.ENSP00000294489	9606.ENSP00000278282	0	0	0	0	0	0	0	0.662	0.662
PDPN	S100A4	9606.ENSP00000294489	9606.ENSP00000357705	0	0	0	0	0.062	0	0	0.457	0.468
PDPN	VCAM1	9606.ENSP00000294489	9606.ENSP00000294728	0	0	0	0	0	0	0	0.512	0.512
PGM5	SMS	9606.ENSP00000379678	9606.ENSP00000385746	0	0	0	0	0	0	0	0.501	0.501
PPM1E	PPM1H	9606.ENSP00000312411	9606.ENSP00000228705	0	0	0	0	0.070	0	0	0.511	0.526
PPP1R14A	PRKCB	9606.ENSP00000301242	9606.ENSP00000305355	0	0	0	0	0	0.076	0.900	0.181	0.917
PRDX4	RBP1	9606.ENSP00000368646	9606.ENSP00000232219	0	0	0	0	0	0	0	0.442	0.442
PRDX4	SMS	9606.ENSP00000368646	9606.ENSP00000385746	0.043	0	0	0	0.334	0	0	0.150	0.411
PROM1	VCAM1	9606.ENSP00000426809	9606.ENSP00000294728	0	0	0	0	0	0	0	0.517	0.517
PTGDS	SPARC	9606.ENSP00000360687	9606.ENSP00000231061	0	0	0	0	0.088	0	0	0.499	0.523
PTGDS	PTGIS	9606.ENSP00000360687	9606.ENSP00000244043	0	0	0	0	0	0	0.900	0.571	0.955
PTGDS	SERPINF1	9606.ENSP00000360687	9606.ENSP00000254722	0	0	0	0	0.213	0.400	0	0.231	0.605
PTGDS	TNC	9606.ENSP00000360687	9606.ENSP00000265131	0	0	0	0	0	0	0	0.435	0.435
PTGDS	PTGS1	9606.ENSP00000360687	9606.ENSP00000354612	0	0	0	0	0	0	0.900	0.487	0.946
PTGDS	SPARCL1	9606.ENSP00000360687	9606.ENSP00000414856	0	0	0	0	0.374	0	0	0.150	0.445
PTGER2	PTGS1	9606.ENSP00000245457	9606.ENSP00000354612	0	0	0	0	0.111	0.056	0	0.642	0.673
PTGIS	TM7SF2	9606.ENSP00000244043	9606.ENSP00000279263	0	0	0	0	0.091	0.297	0	0.238	0.470
PTGIS	PTGS1	9606.ENSP00000244043	9606.ENSP00000354612	0	0	0	0	0.049	0.312	0.900	0.736	0.980
PTGS1	PYCARD	9606.ENSP00000354612	9606.ENSP00000247470	0	0	0	0	0.078	0	0	0.389	0.412
PTGS1	RPS2	9606.ENSP00000354612	9606.ENSP00000341885	0	0	0	0	0	0	0	0.422	0.422
PYCR1	SMS	9606.ENSP00000384949	9606.ENSP00000385746	0.044	0	0	0	0.092	0	0	0.377	0.412
RAB3B	SNAP25	9606.ENSP00000360718	9606.ENSP00000254976	0	0	0	0	0.152	0	0	0.456	0.519
RAB3B	SYT11	9606.ENSP00000360718	9606.ENSP00000357307	0	0	0	0	0.186	0.056	0	0.395	0.494
RAP1GAP	RASSF5	9606.ENSP00000434033	9606.ENSP00000462099	0	0	0	0	0	0	0	0.473	0.473
RARRES2	TSPAN1	9606.ENSP00000418009	9606.ENSP00000361072	0	0	0	0	0	0	0	0.430	0.430
RASL12	RND3	9606.ENSP00000220062	9606.ENSP00000364886	0	0	0	0	0	0.150	0	0.364	0.436
S100A4	S100A6	9606.ENSP00000357705	9606.ENSP00000357709	0	0	0	0.942	0.730	0.128	0	0.778	0.765
SBSPON	SPON1	9606.ENSP00000297354	9606.ENSP00000460236	0	0	0	0	0	0	0.900	0	0.900
SCGB1A1	SPDEF	9606.ENSP00000278282	9606.ENSP00000363149	0	0	0	0	0	0	0	0.500	0.500
SCGB1A1	SCGB3A1	9606.ENSP00000278282	9606.ENSP00000292641	0	0	0	0	0.226	0	0	0.679	0.741
SCGB3A1	SMOC1	9606.ENSP00000292641	9606.ENSP00000355110	0	0	0	0	0	0	0	0.503	0.503
SCUBE2	SLC39A6	9606.ENSP00000429969	9606.ENSP00000269187	0	0	0	0	0	0.058	0	0.391	0.401
SERPING1	VCAM1	9606.ENSP00000278407	9606.ENSP00000294728	0	0	0	0	0.120	0	0	0.361	0.414
SLC40A1	STEAP1	9606.ENSP00000261024	9606.ENSP00000297205	0	0	0	0	0	0	0	0.457	0.457
SMOC1	SPARC	9606.ENSP00000355110	9606.ENSP00000231061	0	0	0	0	0.062	0	0	0.654	0.661
SMOC1	SPARCL1	9606.ENSP00000355110	9606.ENSP00000414856	0	0	0	0	0.065	0	0	0.477	0.490
SMOC1	SPOCK1	9606.ENSP00000355110	9606.ENSP00000378401	0	0	0	0	0.074	0	0	0.530	0.546
SNAP25	VAMP5	9606.ENSP00000254976	9606.ENSP00000305647	0	0	0	0	0.062	0.406	0	0.374	0.620
SNAP25	SYT11	9606.ENSP00000254976	9606.ENSP00000357307	0	0	0	0	0.311	0.255	0	0.646	0.802
SNAP25	STX19	9606.ENSP00000254976	9606.ENSP00000320679	0	0	0	0	0.077	0.478	0.540	0.324	0.830
SPARC	TGFB3	9606.ENSP00000231061	9606.ENSP00000238682	0	0	0	0	0.064	0.117	0	0.384	0.446
SPARC	TIMP2	9606.ENSP00000231061	9606.ENSP00000262768	0	0	0	0	0.134	0	0	0.451	0.504
SPARC	VCAM1	9606.ENSP00000231061	9606.ENSP00000294728	0	0	0	0	0.147	0	0	0.536	0.588
SPARC	SPOCK1	9606.ENSP00000231061	9606.ENSP00000378401	0	0	0	0	0.467	0	0	0.642	0.801
SPARCL1	THBS4	9606.ENSP00000414856	9606.ENSP00000339730	0	0	0	0	0.077	0	0	0.400	0.422
SPARCL1	SPOCK1	9606.ENSP00000414856	9606.ENSP00000378401	0	0	0	0	0.459	0	0	0.550	0.746
SPDEF	TFF3	9606.ENSP00000363149	9606.ENSP00000430690	0	0	0	0	0.261	0	0	0.468	0.590
STX19	VAMP5	9606.ENSP00000320679	9606.ENSP00000305647	0	0	0	0	0.062	0.325	0	0.336	0.543
STX19	SYT11	9606.ENSP00000320679	9606.ENSP00000357307	0	0	0	0	0	0.176	0	0.644	0.694
TGFB3	TIMP2	9606.ENSP00000238682	9606.ENSP00000262768	0	0	0	0	0.082	0.069	0	0.455	0.493
TGFB3	TGFBR2	9606.ENSP00000238682	9606.ENSP00000351905	0	0	0	0	0.062	0.975	0.900	0.988	0.999
TIMP2	VCAM1	9606.ENSP00000262768	9606.ENSP00000294728	0	0	0	0	0.082	0	0	0.396	0.422
TSPAN1	TSPAN13	9606.ENSP00000361072	9606.ENSP00000262067	0	0	0	0	0.090	0	0	0.500	0.526
