# Supplementary material for: Integrated bioinformatics analysis of IFITM1 as a prognostic biomarker and investigation of its immunological role in prostate adenocarcinoma
Source: Front Oncol. 2022 Dec 14;12:1037535. doi: 10.3389/fonc.2022.1037535 (PMC9795034; doi:10.3389/fonc.2022.1037535)
Supplement: Supplementary file 1 [file DataSheet_1.zip › raw data 1/Fig 5/fig 5b IFITM1 EXP.xlsx]

## Sheet: Sheet 1
sample_id	gene	status	expr
TCGA-CH-5761-11A-01R-1580-07	IFITM1	Normal	5.15695
TCGA-CH-5767-11B-01R-1789-07	IFITM1	Normal	5.96314
TCGA-CH-5768-11A-01R-1580-07	IFITM1	Normal	4.42057
TCGA-CH-5769-11A-01R-1580-07	IFITM1	Normal	5.48298
TCGA-EJ-7115-11A-01R-2118-07	IFITM1	Normal	4.92845
TCGA-EJ-7123-11A-01R-1965-07	IFITM1	Normal	4.49193
TCGA-EJ-7125-11A-01R-1965-07	IFITM1	Normal	5.80807
TCGA-EJ-7314-11A-01R-2118-07	IFITM1	Normal	5.26215
TCGA-EJ-7315-11A-01R-2118-07	IFITM1	Normal	6.14834
TCGA-EJ-7317-11A-01R-2118-07	IFITM1	Normal	4.56659
TCGA-EJ-7321-11A-01R-2263-07	IFITM1	Normal	6.32303
TCGA-EJ-7327-11A-01R-2118-07	IFITM1	Normal	4.47025
TCGA-EJ-7328-11A-01R-2118-07	IFITM1	Normal	5.67789
TCGA-EJ-7330-11A-01R-2118-07	IFITM1	Normal	6.35842
TCGA-EJ-7331-11A-01R-2118-07	IFITM1	Normal	5.8461
TCGA-EJ-7781-11A-01R-2118-07	IFITM1	Normal	5.1768
TCGA-EJ-7782-11A-01R-2118-07	IFITM1	Normal	6.12586
TCGA-EJ-7783-11A-01R-2118-07	IFITM1	Normal	5.34003
TCGA-EJ-7784-11A-01R-2118-07	IFITM1	Normal	5.82008
TCGA-EJ-7785-11A-01R-2118-07	IFITM1	Normal	5.57781
TCGA-EJ-7786-11A-01R-2118-07	IFITM1	Normal	5.3089
TCGA-EJ-7789-11A-01R-2118-07	IFITM1	Normal	6.03833
TCGA-EJ-7792-11A-01R-2118-07	IFITM1	Normal	6.16436
TCGA-EJ-7793-11A-01R-2263-07	IFITM1	Normal	5.29033
TCGA-EJ-7794-11A-01R-2118-07	IFITM1	Normal	6.39766
TCGA-EJ-7797-11A-01R-2263-07	IFITM1	Normal	5.62711
TCGA-EJ-A8FO-11A-11R-A36G-07	IFITM1	Normal	5.4404
TCGA-G9-6333-11A-01R-1965-07	IFITM1	Normal	5.82053
TCGA-G9-6342-11A-02R-1965-07	IFITM1	Normal	5.12411
TCGA-G9-6348-11A-01R-1789-07	IFITM1	Normal	5.41205
TCGA-G9-6351-11A-01R-1965-07	IFITM1	Normal	5.05858
TCGA-G9-6356-11A-01R-1789-07	IFITM1	Normal	6.0723
TCGA-G9-6362-11A-01R-1789-07	IFITM1	Normal	4.12118
TCGA-G9-6363-11A-01R-1789-07	IFITM1	Normal	5.30303
TCGA-G9-6365-11A-01R-1789-07	IFITM1	Normal	5.7229
TCGA-G9-6384-11A-01R-1858-07	IFITM1	Normal	4.95741
TCGA-G9-6496-11A-01R-1789-07	IFITM1	Normal	5.71463
TCGA-G9-6499-11A-02R-1965-07	IFITM1	Normal	5.35273
TCGA-HC-7211-11A-01R-2118-07	IFITM1	Normal	4.1513
TCGA-HC-7737-11A-02R-2118-07	IFITM1	Normal	7.03539
TCGA-HC-7738-11A-01R-2118-07	IFITM1	Normal	4.73158
TCGA-HC-7740-11A-01R-2118-07	IFITM1	Normal	5.9091
TCGA-HC-7742-11A-01R-2118-07	IFITM1	Normal	5.1186
TCGA-HC-7745-11A-01R-2118-07	IFITM1	Normal	5.27108
TCGA-HC-7747-11A-01R-2118-07	IFITM1	Normal	4.2817
TCGA-HC-7752-11A-01R-2118-07	IFITM1	Normal	6.05863
TCGA-HC-7819-11A-01R-2118-07	IFITM1	Normal	4.68142
TCGA-HC-8258-11A-01R-2263-07	IFITM1	Normal	5.11557
TCGA-HC-8259-11A-01R-2263-07	IFITM1	Normal	4.68969
TCGA-HC-8260-11A-01R-2263-07	IFITM1	Normal	4.38662
TCGA-HC-8262-11A-01R-2263-07	IFITM1	Normal	5.42102
TCGA-J4-A83J-11A-11R-A36G-07	IFITM1	Normal	5.83769
TCGA-2A-A8VL-01A-21R-A37L-07	IFITM1	Tumor	4.82981
TCGA-2A-A8VO-01A-11R-A37L-07	IFITM1	Tumor	4.65723
TCGA-2A-A8VT-01A-11R-A37L-07	IFITM1	Tumor	7.46424
TCGA-2A-A8VV-01A-11R-A37L-07	IFITM1	Tumor	3.55679
TCGA-2A-A8VX-01A-11R-A37L-07	IFITM1	Tumor	4.41352
TCGA-2A-A8W1-01A-11R-A37L-07	IFITM1	Tumor	2.96939
TCGA-2A-A8W3-01A-11R-A37L-07	IFITM1	Tumor	4.57748
TCGA-2A-AAYF-01A-11R-A41O-07	IFITM1	Tumor	4.18503
TCGA-2A-AAYO-01A-11R-A41O-07	IFITM1	Tumor	5.31119
TCGA-2A-AAYU-01A-11R-A41O-07	IFITM1	Tumor	4.39886
TCGA-4L-AA1F-01A-11R-A41O-07	IFITM1	Tumor	6.82266
TCGA-CH-5737-01A-11R-1580-07	IFITM1	Tumor	3.73221
TCGA-CH-5738-01A-11R-1580-07	IFITM1	Tumor	6.01312
TCGA-CH-5739-01A-11R-1580-07	IFITM1	Tumor	4.68955
TCGA-CH-5740-01A-11R-1580-07	IFITM1	Tumor	4.79162
TCGA-CH-5741-01A-11R-1580-07	IFITM1	Tumor	3.72127
TCGA-CH-5743-01A-21R-1580-07	IFITM1	Tumor	6.30906
TCGA-CH-5744-01A-11R-1580-07	IFITM1	Tumor	4.46738
TCGA-CH-5745-01A-11R-1580-07	IFITM1	Tumor	5.59313
TCGA-CH-5746-01A-11R-1580-07	IFITM1	Tumor	4.2264
TCGA-CH-5748-01A-11R-1580-07	IFITM1	Tumor	4.07502
TCGA-CH-5750-01A-11R-1580-07	IFITM1	Tumor	4.82595
TCGA-CH-5751-01A-11R-1580-07	IFITM1	Tumor	5.86257
TCGA-CH-5752-01A-11R-1580-07	IFITM1	Tumor	3.48467
TCGA-CH-5753-01A-11R-1580-07	IFITM1	Tumor	6.74712
TCGA-CH-5754-01A-11R-1580-07	IFITM1	Tumor	8.66296
TCGA-CH-5761-01A-11R-1580-07	IFITM1	Tumor	7.62119
TCGA-CH-5762-01A-11R-1580-07	IFITM1	Tumor	5.20303
TCGA-CH-5763-01A-11R-1580-07	IFITM1	Tumor	5.66423
TCGA-CH-5764-01A-21R-1580-07	IFITM1	Tumor	4.71895
TCGA-CH-5765-01A-11R-1580-07	IFITM1	Tumor	3.83854
TCGA-CH-5766-01A-11R-1580-07	IFITM1	Tumor	5.35819
TCGA-CH-5767-01A-11R-1789-07	IFITM1	Tumor	3.1738
TCGA-CH-5768-01A-11R-1580-07	IFITM1	Tumor	4.60685
TCGA-CH-5769-01A-11R-1580-07	IFITM1	Tumor	5.19515
TCGA-CH-5771-01A-21R-1580-07	IFITM1	Tumor	5.93571
TCGA-CH-5772-01A-11R-1580-07	IFITM1	Tumor	5.04106
TCGA-CH-5788-01A-11R-1580-07	IFITM1	Tumor	2.60345
TCGA-CH-5789-01A-11R-1580-07	IFITM1	Tumor	5.05936
TCGA-CH-5790-01A-11R-1580-07	IFITM1	Tumor	3.92355
TCGA-CH-5791-01A-11R-1580-07	IFITM1	Tumor	4.81188
TCGA-CH-5792-01A-11R-1580-07	IFITM1	Tumor	5.7984
TCGA-CH-5794-01A-11R-1580-07	IFITM1	Tumor	5.02889
TCGA-EJ-5494-01A-01R-1580-07	IFITM1	Tumor	4.90677
TCGA-EJ-5495-01A-01R-1580-07	IFITM1	Tumor	5.33352
TCGA-EJ-5496-01A-01R-1580-07	IFITM1	Tumor	4.15872
TCGA-EJ-5497-01A-02R-1580-07	IFITM1	Tumor	3.9302
TCGA-EJ-5498-01A-01R-1580-07	IFITM1	Tumor	5.50929
TCGA-EJ-5499-01A-01R-1580-07	IFITM1	Tumor	5.75626
TCGA-EJ-5501-01A-01R-1580-07	IFITM1	Tumor	5.11521
TCGA-EJ-5502-01A-01R-1580-07	IFITM1	Tumor	5.54822
TCGA-EJ-5503-01A-01R-1580-07	IFITM1	Tumor	5.57088
TCGA-EJ-5504-01A-01R-1580-07	IFITM1	Tumor	5.01142
TCGA-EJ-5505-01A-01R-1580-07	IFITM1	Tumor	3.27433
TCGA-EJ-5506-01A-01R-1580-07	IFITM1	Tumor	5.78899
TCGA-EJ-5507-01A-01R-1580-07	IFITM1	Tumor	5.37516
TCGA-EJ-5508-01A-02R-1580-07	IFITM1	Tumor	5.63442
TCGA-EJ-5509-01A-01R-1580-07	IFITM1	Tumor	5.15883
TCGA-EJ-5510-01A-01R-1580-07	IFITM1	Tumor	6.09831
TCGA-EJ-5511-01A-01R-1580-07	IFITM1	Tumor	3.9841
TCGA-EJ-5512-01A-01R-1580-07	IFITM1	Tumor	5.13133
TCGA-EJ-5514-01A-01R-1580-07	IFITM1	Tumor	4.82708
TCGA-EJ-5515-01A-01R-1580-07	IFITM1	Tumor	4.76035
TCGA-EJ-5516-01A-01R-1580-07	IFITM1	Tumor	5.25529
TCGA-EJ-5517-01A-01R-1580-07	IFITM1	Tumor	4.92989
TCGA-EJ-5518-01A-01R-1580-07	IFITM1	Tumor	4.90805
TCGA-EJ-5519-01A-01R-1580-07	IFITM1	Tumor	4.50081
TCGA-EJ-5521-01A-01R-1580-07	IFITM1	Tumor	4.91032
TCGA-EJ-5522-01A-01R-1580-07	IFITM1	Tumor	4.82814
TCGA-EJ-5524-01A-01R-1580-07	IFITM1	Tumor	5.03117
TCGA-EJ-5525-01A-01R-1580-07	IFITM1	Tumor	4.36159
TCGA-EJ-5526-01A-01R-1580-07	IFITM1	Tumor	5.45446
TCGA-EJ-5527-01A-01R-1580-07	IFITM1	Tumor	4.98792
TCGA-EJ-5530-01A-01R-1580-07	IFITM1	Tumor	3.40839
TCGA-EJ-5531-01A-01R-1580-07	IFITM1	Tumor	5.28601
TCGA-EJ-5532-01A-01R-1580-07	IFITM1	Tumor	4.40642
TCGA-EJ-5542-01A-01R-1580-07	IFITM1	Tumor	4.1722
TCGA-EJ-7115-01A-11R-2118-07	IFITM1	Tumor	4.4826
TCGA-EJ-7123-01A-11R-1965-07	IFITM1	Tumor	4.21627
TCGA-EJ-7125-01A-11R-1965-07	IFITM1	Tumor	3.67165
TCGA-EJ-7218-01B-11R-A32O-07	IFITM1	Tumor	3.86673
TCGA-EJ-7312-01B-21R-A32O-07	IFITM1	Tumor	4.75188
TCGA-EJ-7314-01A-31R-2118-07	IFITM1	Tumor	5.27494
TCGA-EJ-7315-01A-31R-2118-07	IFITM1	Tumor	5.39987
TCGA-EJ-7317-01A-31R-2118-07	IFITM1	Tumor	3.76232
TCGA-EJ-7318-01B-11R-A32O-07	IFITM1	Tumor	5.56559
TCGA-EJ-7321-01A-31R-2263-07	IFITM1	Tumor	4.87502
TCGA-EJ-7325-01B-11R-A32O-07	IFITM1	Tumor	4.17448
TCGA-EJ-7327-01A-11R-2118-07	IFITM1	Tumor	5.03301
TCGA-EJ-7328-01A-31R-2118-07	IFITM1	Tumor	6.33668
TCGA-EJ-7330-01A-11R-2118-07	IFITM1	Tumor	4.94418
TCGA-EJ-7331-01A-11R-2118-07	IFITM1	Tumor	4.95092
TCGA-EJ-7781-01A-11R-2118-07	IFITM1	Tumor	4.61535
TCGA-EJ-7782-01A-11R-2118-07	IFITM1	Tumor	4.07702
TCGA-EJ-7783-01A-11R-2118-07	IFITM1	Tumor	4.9846
TCGA-EJ-7784-01A-11R-2118-07	IFITM1	Tumor	3.47282
TCGA-EJ-7785-01A-11R-2118-07	IFITM1	Tumor	4.83263
TCGA-EJ-7786-01A-11R-2118-07	IFITM1	Tumor	3.64379
TCGA-EJ-7788-01A-11R-2118-07	IFITM1	Tumor	4.41029
TCGA-EJ-7789-01A-11R-2118-07	IFITM1	Tumor	3.25001
TCGA-EJ-7791-01A-11R-2118-07	IFITM1	Tumor	5.05581
TCGA-EJ-7792-01A-11R-2118-07	IFITM1	Tumor	5.12109
TCGA-EJ-7793-01A-31R-2263-07	IFITM1	Tumor	4.114
TCGA-EJ-7794-01A-11R-2118-07	IFITM1	Tumor	5.51477
TCGA-EJ-7797-01A-11R-2263-07	IFITM1	Tumor	5.65027
TCGA-EJ-8468-01A-21R-2403-07	IFITM1	Tumor	5.26431
TCGA-EJ-8469-01A-11R-2403-07	IFITM1	Tumor	3.60345
TCGA-EJ-8470-01A-11R-2403-07	IFITM1	Tumor	6.46065
TCGA-EJ-8472-01A-11R-2403-07	IFITM1	Tumor	4.38525
TCGA-EJ-8474-01A-11R-2403-07	IFITM1	Tumor	4.85147
TCGA-EJ-A46B-01A-31R-A250-07	IFITM1	Tumor	4.89903
TCGA-EJ-A46D-01A-21R-A32Y-07	IFITM1	Tumor	4.32505
TCGA-EJ-A46E-01A-31R-A250-07	IFITM1	Tumor	5.69874
TCGA-EJ-A46F-01A-31R-A250-07	IFITM1	Tumor	2.86211
TCGA-EJ-A46G-01A-31R-A26U-07	IFITM1	Tumor	4.41534
TCGA-EJ-A46H-01A-31R-A26U-07	IFITM1	Tumor	5.42522
TCGA-EJ-A46I-01A-12R-A26U-07	IFITM1	Tumor	4.74738
TCGA-EJ-A65B-01A-12R-A30B-07	IFITM1	Tumor	5.14449
TCGA-EJ-A65D-01A-11R-A30B-07	IFITM1	Tumor	2.36056
TCGA-EJ-A65E-01A-11R-A29R-07	IFITM1	Tumor	4.63302
TCGA-EJ-A65F-01A-21R-A311-07	IFITM1	Tumor	5.25008
TCGA-EJ-A65G-01A-21R-A29R-07	IFITM1	Tumor	4.03318
TCGA-EJ-A65J-01A-11R-A311-07	IFITM1	Tumor	3.67491
TCGA-EJ-A65M-01A-11R-A29R-07	IFITM1	Tumor	4.67871
TCGA-EJ-A6RA-01A-11R-A33R-07	IFITM1	Tumor	5.18169
TCGA-EJ-A6RC-01A-11R-A32O-07	IFITM1	Tumor	5.56492
TCGA-EJ-A7NF-01A-11R-A33R-07	IFITM1	Tumor	3.50755
TCGA-EJ-A7NG-01A-31R-A33R-07	IFITM1	Tumor	5.2259
TCGA-EJ-A7NH-01A-12R-A33R-07	IFITM1	Tumor	4.40986
TCGA-EJ-A7NJ-01A-22R-A352-07	IFITM1	Tumor	7.17865
TCGA-EJ-A7NK-01A-12R-A352-07	IFITM1	Tumor	5.6884
TCGA-EJ-A7NM-01A-21R-A33R-07	IFITM1	Tumor	5.38887
TCGA-EJ-A7NN-01A-11R-A33R-07	IFITM1	Tumor	8.81383
TCGA-EJ-A8FN-01A-11R-A352-07	IFITM1	Tumor	4.0742
TCGA-EJ-A8FO-01A-21R-A36G-07	IFITM1	Tumor	4.27372
TCGA-EJ-A8FP-01A-21R-A36G-07	IFITM1	Tumor	6.24279
TCGA-EJ-A8FS-01A-11R-A352-07	IFITM1	Tumor	5.26914
TCGA-EJ-A8FU-01A-11R-A36G-07	IFITM1	Tumor	5.43966
TCGA-EJ-AB20-01A-12R-A41O-07	IFITM1	Tumor	5.63069
TCGA-EJ-AB27-01A-11R-A41O-07	IFITM1	Tumor	5.63478
TCGA-FC-7708-01A-11R-2118-07	IFITM1	Tumor	5.3207
TCGA-FC-7961-01A-11R-A29R-07	IFITM1	Tumor	5.02084
TCGA-FC-A4JI-01A-11R-A250-07	IFITM1	Tumor	4.22727
TCGA-FC-A5OB-01A-11R-A29R-07	IFITM1	Tumor	2.9319
TCGA-FC-A66V-01A-21R-A30B-07	IFITM1	Tumor	6.17937
TCGA-FC-A6HD-01A-11R-A31N-07	IFITM1	Tumor	3.31415
TCGA-FC-A8O0-01A-41R-A37L-07	IFITM1	Tumor	4.1419
TCGA-G9-6329-01A-13R-1965-07	IFITM1	Tumor	5.54915
TCGA-G9-6332-01A-11R-1789-07	IFITM1	Tumor	3.2788
TCGA-G9-6333-01A-12R-1965-07	IFITM1	Tumor	5.75887
TCGA-G9-6336-01A-11R-1789-07	IFITM1	Tumor	5.3687
TCGA-G9-6338-01A-12R-1965-07	IFITM1	Tumor	5.16117
TCGA-G9-6339-01A-12R-A311-07	IFITM1	Tumor	5.46644
TCGA-G9-6342-01A-11R-1965-07	IFITM1	Tumor	5.21604
TCGA-G9-6343-01A-21R-1965-07	IFITM1	Tumor	4.23374
TCGA-G9-6347-01A-11R-A31N-07	IFITM1	Tumor	7.34205
TCGA-G9-6348-01A-11R-1789-07	IFITM1	Tumor	6.13097
TCGA-G9-6351-01A-21R-1965-07	IFITM1	Tumor	4.97881
TCGA-G9-6353-01A-11R-1965-07	IFITM1	Tumor	5.0003
TCGA-G9-6354-01A-11R-A311-07	IFITM1	Tumor	5.11077
TCGA-G9-6356-01A-11R-1789-07	IFITM1	Tumor	6.2609
TCGA-G9-6361-01A-21R-1965-07	IFITM1	Tumor	4.81591
TCGA-G9-6362-01A-11R-1789-07	IFITM1	Tumor	5.16849
TCGA-G9-6363-01A-21R-1789-07	IFITM1	Tumor	4.97279
TCGA-G9-6364-01A-21R-1789-07	IFITM1	Tumor	5.45156
TCGA-G9-6365-01A-11R-1789-07	IFITM1	Tumor	5.56188
TCGA-G9-6366-01A-11R-2118-07	IFITM1	Tumor	4.19152
TCGA-G9-6367-01A-11R-1789-07	IFITM1	Tumor	4.97783
TCGA-G9-6369-01A-21R-1965-07	IFITM1	Tumor	4.49599
TCGA-G9-6370-01A-11R-1789-07	IFITM1	Tumor	6.17872
TCGA-G9-6371-01A-11R-1789-07	IFITM1	Tumor	5.02015
TCGA-G9-6373-01A-11R-1789-07	IFITM1	Tumor	4.92582
TCGA-G9-6377-01A-11R-1965-07	IFITM1	Tumor	5.46303
TCGA-G9-6378-01A-11R-1789-07	IFITM1	Tumor	5.12804
TCGA-G9-6379-01A-11R-A31N-07	IFITM1	Tumor	6.55828
TCGA-G9-6384-01A-11R-1789-07	IFITM1	Tumor	4.96066
TCGA-G9-6385-01A-11R-1789-07	IFITM1	Tumor	5.00088
TCGA-G9-6494-01A-11R-1789-07	IFITM1	Tumor	4.37398
TCGA-G9-6496-01A-11R-1789-07	IFITM1	Tumor	4.69725
TCGA-G9-6498-01A-12R-A311-07	IFITM1	Tumor	5.45589
TCGA-G9-6499-01A-12R-1965-07	IFITM1	Tumor	4.81302
TCGA-G9-7509-01A-11R-A41O-07	IFITM1	Tumor	4.07685
TCGA-G9-7510-01A-11R-2263-07	IFITM1	Tumor	5.70871
TCGA-G9-7519-01A-11R-2263-07	IFITM1	Tumor	4.42536
TCGA-G9-7521-01A-11R-2263-07	IFITM1	Tumor	6.49341
TCGA-G9-7522-01A-11R-2263-07	IFITM1	Tumor	5.3881
TCGA-G9-7523-01A-11R-2263-07	IFITM1	Tumor	6.19208
TCGA-G9-7525-01A-31R-2263-07	IFITM1	Tumor	4.29394
TCGA-G9-A9S0-01A-11R-A41O-07	IFITM1	Tumor	4.99738
TCGA-G9-A9S4-01A-11R-A41O-07	IFITM1	Tumor	3.78693
TCGA-G9-A9S7-01A-11R-A41O-07	IFITM1	Tumor	4.98057
TCGA-H9-7775-01A-11R-2118-07	IFITM1	Tumor	4.36953
TCGA-H9-A6BX-01A-31R-A311-07	IFITM1	Tumor	5.80036
TCGA-H9-A6BY-01A-11R-A30B-07	IFITM1	Tumor	3.32829
TCGA-HC-7075-01A-11R-1965-07	IFITM1	Tumor	5.73542
TCGA-HC-7077-01A-11R-1965-07	IFITM1	Tumor	5.70873
TCGA-HC-7078-01A-11R-2118-07	IFITM1	Tumor	5.22516
TCGA-HC-7079-01A-11R-1965-07	IFITM1	Tumor	7.34553
TCGA-HC-7080-01A-11R-1965-07	IFITM1	Tumor	3.9968
TCGA-HC-7081-01A-11R-1965-07	IFITM1	Tumor	5.26136
TCGA-HC-7209-01A-11R-2118-07	IFITM1	Tumor	4.70316
TCGA-HC-7210-01A-11R-2118-07	IFITM1	Tumor	4.86168
TCGA-HC-7211-01A-11R-2118-07	IFITM1	Tumor	5.17894
TCGA-HC-7212-01A-11R-2118-07	IFITM1	Tumor	3.61661
TCGA-HC-7213-01A-11R-2118-07	IFITM1	Tumor	5.67489
TCGA-HC-7230-01A-11R-2118-07	IFITM1	Tumor	3.49194
TCGA-HC-7231-01A-11R-2118-07	IFITM1	Tumor	5.36198
TCGA-HC-7232-01A-11R-2118-07	IFITM1	Tumor	4.51569
TCGA-HC-7233-01A-11R-2118-07	IFITM1	Tumor	5.97818
TCGA-HC-7736-01A-11R-2118-07	IFITM1	Tumor	4.70715
TCGA-HC-7737-01A-11R-2118-07	IFITM1	Tumor	5.49697
TCGA-HC-7738-01A-11R-2118-07	IFITM1	Tumor	3.64447
TCGA-HC-7740-01A-11R-2118-07	IFITM1	Tumor	5.94026
TCGA-HC-7740-01B-04R-2302-07	IFITM1	Tumor	3.60816
TCGA-HC-7742-01A-11R-2118-07	IFITM1	Tumor	4.17627
TCGA-HC-7744-01A-11R-2118-07	IFITM1	Tumor	4.55856
TCGA-HC-7745-01A-11R-2118-07	IFITM1	Tumor	5.98562
TCGA-HC-7747-01A-11R-2118-07	IFITM1	Tumor	6.2207
TCGA-HC-7748-01A-11R-2118-07	IFITM1	Tumor	5.12406
TCGA-HC-7749-01A-11R-2118-07	IFITM1	Tumor	5.14931
TCGA-HC-7750-01A-11R-2118-07	IFITM1	Tumor	4.66689
TCGA-HC-7752-01A-11R-2118-07	IFITM1	Tumor	4.40358
TCGA-HC-7817-01B-11R-A29R-07	IFITM1	Tumor	6.56199
TCGA-HC-7818-01A-11R-2118-07	IFITM1	Tumor	5.45016
TCGA-HC-7819-01A-11R-2118-07	IFITM1	Tumor	3.93307
TCGA-HC-7820-01A-11R-2118-07	IFITM1	Tumor	5.22379
TCGA-HC-7821-01A-12R-2118-07	IFITM1	Tumor	4.82461
TCGA-HC-8213-01A-11R-A29R-07	IFITM1	Tumor	3.60886
TCGA-HC-8216-01A-11R-A29R-07	IFITM1	Tumor	5.67691
TCGA-HC-8256-01A-11R-2263-07	IFITM1	Tumor	4.94415
TCGA-HC-8257-01A-11R-2263-07	IFITM1	Tumor	5.08339
TCGA-HC-8258-01A-11R-2263-07	IFITM1	Tumor	5.88655
TCGA-HC-8258-01B-05R-2302-07	IFITM1	Tumor	4.30029
TCGA-HC-8259-01A-11R-2263-07	IFITM1	Tumor	3.19314
TCGA-HC-8260-01A-11R-2263-07	IFITM1	Tumor	5.74595
TCGA-HC-8261-01A-11R-2263-07	IFITM1	Tumor	5.02754
TCGA-HC-8262-01A-11R-2263-07	IFITM1	Tumor	5.00371
TCGA-HC-8264-01B-11R-2403-07	IFITM1	Tumor	5.19746
TCGA-HC-8265-01A-11R-2263-07	IFITM1	Tumor	6.1142
TCGA-HC-8265-01B-04R-2302-07	IFITM1	Tumor	4.05496
TCGA-HC-8266-01A-11R-2263-07	IFITM1	Tumor	7.4447
TCGA-HC-A48F-01A-11R-A250-07	IFITM1	Tumor	4.08088
TCGA-HC-A4ZV-01A-11R-A26U-07	IFITM1	Tumor	5.27556
TCGA-HC-A631-01A-11R-A29R-07	IFITM1	Tumor	4.76091
TCGA-HC-A632-01A-11R-A29R-07	IFITM1	Tumor	5.10213
TCGA-HC-A6AL-01A-11R-A30B-07	IFITM1	Tumor	6.37329
TCGA-HC-A6AN-01A-11R-A30B-07	IFITM1	Tumor	4.41599
TCGA-HC-A6AO-01A-11R-A30B-07	IFITM1	Tumor	5.3642
TCGA-HC-A6AP-01A-11R-A30B-07	IFITM1	Tumor	5.76235
TCGA-HC-A6AQ-01A-11R-A30B-07	IFITM1	Tumor	5.37833
TCGA-HC-A6AS-01A-11R-A30B-07	IFITM1	Tumor	6.86628
TCGA-HC-A6HX-01A-11R-A31N-07	IFITM1	Tumor	6.13336
TCGA-HC-A6HY-01A-11R-A31N-07	IFITM1	Tumor	4.91893
TCGA-HC-A76W-01A-11R-A33R-07	IFITM1	Tumor	5.74928
TCGA-HC-A76X-01A-11R-A33R-07	IFITM1	Tumor	3.16282
TCGA-HC-A8CY-01A-11R-A36G-07	IFITM1	Tumor	6.86202
TCGA-HC-A8D0-01A-11R-A36G-07	IFITM1	Tumor	5.9218
TCGA-HC-A8D1-01A-11R-A36G-07	IFITM1	Tumor	5.4146
TCGA-HC-A9TE-01A-11R-A41O-07	IFITM1	Tumor	5.92603
TCGA-HC-A9TH-01A-11R-A41O-07	IFITM1	Tumor	7.09374
TCGA-HI-7168-01A-11R-2118-07	IFITM1	Tumor	5.86926
TCGA-HI-7169-01A-11R-2118-07	IFITM1	Tumor	4.83517
TCGA-HI-7170-01A-11R-2118-07	IFITM1	Tumor	6.46655
TCGA-HI-7171-01A-12R-2118-07	IFITM1	Tumor	4.22235
TCGA-J4-8198-01A-11R-2263-07	IFITM1	Tumor	4.4064
TCGA-J4-8200-01A-11R-A29R-07	IFITM1	Tumor	4.45513
TCGA-J4-A67K-01A-21R-A30B-07	IFITM1	Tumor	5.24355
TCGA-J4-A67L-01A-11R-A30B-07	IFITM1	Tumor	5.48801
TCGA-J4-A67M-01A-11R-A30B-07	IFITM1	Tumor	6.13796
TCGA-J4-A67N-01A-11R-A30B-07	IFITM1	Tumor	5.49798
TCGA-J4-A67O-01A-11R-A30B-07	IFITM1	Tumor	5.94524
TCGA-J4-A67Q-01A-21R-A30B-07	IFITM1	Tumor	5.35311
TCGA-J4-A67R-01A-21R-A30B-07	IFITM1	Tumor	5.68185
TCGA-J4-A67S-01A-11R-A30B-07	IFITM1	Tumor	4.76203
TCGA-J4-A67T-01A-11R-A311-07	IFITM1	Tumor	5.86043
TCGA-J4-A6G1-01A-11R-A311-07	IFITM1	Tumor	6.74069
TCGA-J4-A6G3-01A-11R-A311-07	IFITM1	Tumor	6.40731
TCGA-J4-A6M7-01A-11R-A31N-07	IFITM1	Tumor	3.47847
TCGA-J4-A83I-01A-11R-A36G-07	IFITM1	Tumor	4.84976
TCGA-J4-A83J-01A-11R-A36G-07	IFITM1	Tumor	4.76008
TCGA-J4-A83K-01A-11R-A352-07	IFITM1	Tumor	4.69827
TCGA-J4-A83L-01A-11R-A352-07	IFITM1	Tumor	4.55452
TCGA-J4-A83M-01A-11R-A352-07	IFITM1	Tumor	4.4947
TCGA-J4-A83N-01A-11R-A352-07	IFITM1	Tumor	4.38022
TCGA-J4-AATV-01A-11R-A41O-07	IFITM1	Tumor	5.70459
TCGA-J4-AATZ-01A-11R-A41O-07	IFITM1	Tumor	4.82242
TCGA-J4-AAU2-01A-11R-A41O-07	IFITM1	Tumor	4.19904
TCGA-J9-A52B-01A-11R-A26U-07	IFITM1	Tumor	5.87063
TCGA-J9-A52C-01A-11R-A26U-07	IFITM1	Tumor	6.87258
TCGA-J9-A52D-01A-11R-A29R-07	IFITM1	Tumor	2.53149
TCGA-J9-A52E-01A-11R-A26U-07	IFITM1	Tumor	6.50132
TCGA-J9-A8CK-01A-11R-A352-07	IFITM1	Tumor	5.48597
TCGA-J9-A8CL-01A-11R-A352-07	IFITM1	Tumor	5.60735
TCGA-J9-A8CM-01A-11R-A352-07	IFITM1	Tumor	4.81894
TCGA-J9-A8CN-01A-11R-A352-07	IFITM1	Tumor	4.01254
TCGA-J9-A8CP-01A-11R-A352-07	IFITM1	Tumor	5.19936
TCGA-KC-A4BL-01A-31R-A250-07	IFITM1	Tumor	6.47541
TCGA-KC-A4BN-01A-61R-A250-07	IFITM1	Tumor	4.16281
TCGA-KC-A4BR-01A-32R-A32Y-07	IFITM1	Tumor	4.90794
TCGA-KC-A4BV-01A-31R-A26U-07	IFITM1	Tumor	5.0342
TCGA-KC-A7F3-01A-21R-A33R-07	IFITM1	Tumor	4.81782
TCGA-KC-A7F5-01A-11R-A33R-07	IFITM1	Tumor	4.21262
TCGA-KC-A7F6-01A-11R-A33R-07	IFITM1	Tumor	4.95517
TCGA-KC-A7FA-01A-21R-A33R-07	IFITM1	Tumor	4.71448
TCGA-KC-A7FD-01A-11R-A33R-07	IFITM1	Tumor	4.12548
TCGA-KC-A7FE-01A-12R-A33R-07	IFITM1	Tumor	5.4771
TCGA-KK-A59V-01A-11R-A29R-07	IFITM1	Tumor	7.35693
TCGA-KK-A59X-01A-11R-A29R-07	IFITM1	Tumor	6.80782
TCGA-KK-A59Y-01A-11R-A26U-07	IFITM1	Tumor	4.40813
TCGA-KK-A59Z-01A-12R-A26U-07	IFITM1	Tumor	4.84176
TCGA-KK-A5A1-01A-11R-A29R-07	IFITM1	Tumor	3.99891
TCGA-KK-A6DY-01A-12R-A311-07	IFITM1	Tumor	5.66541
TCGA-KK-A6E0-01A-11R-A311-07	IFITM1	Tumor	4.49198
TCGA-KK-A6E1-01A-11R-A311-07	IFITM1	Tumor	6.06862
TCGA-KK-A6E2-01A-11R-A311-07	IFITM1	Tumor	3.08535
TCGA-KK-A6E3-01A-21R-A30B-07	IFITM1	Tumor	5.23396
TCGA-KK-A6E4-01A-11R-A30B-07	IFITM1	Tumor	3.9927
TCGA-KK-A6E5-01A-11R-A311-07	IFITM1	Tumor	5.15116
TCGA-KK-A6E6-01A-11R-A311-07	IFITM1	Tumor	5.41782
TCGA-KK-A6E7-01A-11R-A31N-07	IFITM1	Tumor	4.80854
TCGA-KK-A6E8-01A-11R-A31N-07	IFITM1	Tumor	3.71922
TCGA-KK-A7AP-01A-12R-A33R-07	IFITM1	Tumor	4.49446
TCGA-KK-A7AQ-01A-11R-A33R-07	IFITM1	Tumor	5.09897
TCGA-KK-A7AU-01A-11R-A32O-07	IFITM1	Tumor	4.40948
TCGA-KK-A7AV-01A-11R-A32O-07	IFITM1	Tumor	6.36359
TCGA-KK-A7AW-01A-11R-A32O-07	IFITM1	Tumor	5.87412
TCGA-KK-A7AY-01A-11R-A33R-07	IFITM1	Tumor	4.98288
TCGA-KK-A7AZ-01A-12R-A32O-07	IFITM1	Tumor	4.19634
TCGA-KK-A7B0-01A-11R-A32O-07	IFITM1	Tumor	6.09776
TCGA-KK-A7B1-01A-11R-A32O-07	IFITM1	Tumor	4.91929
TCGA-KK-A7B2-01A-12R-A32O-07	IFITM1	Tumor	6.61215
TCGA-KK-A7B3-01A-11R-A33R-07	IFITM1	Tumor	5.40883
TCGA-KK-A7B4-01A-11R-A32O-07	IFITM1	Tumor	4.74201
TCGA-KK-A8I4-01A-11R-A36G-07	IFITM1	Tumor	6.51965
TCGA-KK-A8I5-01A-11R-A36G-07	IFITM1	Tumor	4.21633
TCGA-KK-A8I6-01A-11R-A36G-07	IFITM1	Tumor	4.46987
TCGA-KK-A8I7-01A-21R-A36G-07	IFITM1	Tumor	5.86107
TCGA-KK-A8I8-01A-11R-A36G-07	IFITM1	Tumor	5.41901
TCGA-KK-A8I9-01A-11R-A36G-07	IFITM1	Tumor	7.34789
TCGA-KK-A8IA-01A-11R-A36G-07	IFITM1	Tumor	4.47506
TCGA-KK-A8IB-01A-11R-A36G-07	IFITM1	Tumor	5.8168
TCGA-KK-A8IC-01A-11R-A36G-07	IFITM1	Tumor	6.51875
TCGA-KK-A8ID-01A-11R-A36G-07	IFITM1	Tumor	3.53336
TCGA-KK-A8IF-01A-11R-A36G-07	IFITM1	Tumor	4.1608
TCGA-KK-A8IG-01A-11R-A36G-07	IFITM1	Tumor	5.07679
TCGA-KK-A8IH-01A-11R-A36G-07	IFITM1	Tumor	4.95866
TCGA-KK-A8II-01A-11R-A36G-07	IFITM1	Tumor	3.7106
TCGA-KK-A8IJ-01A-11R-A352-07	IFITM1	Tumor	4.51466
TCGA-KK-A8IK-01A-11R-A36G-07	IFITM1	Tumor	3.70222
TCGA-KK-A8IL-01A-11R-A36G-07	IFITM1	Tumor	7.11022
TCGA-KK-A8IM-01A-11R-A36G-07	IFITM1	Tumor	6.25287
TCGA-M7-A71Y-01A-22R-A32O-07	IFITM1	Tumor	5.74511
TCGA-M7-A71Z-01A-12R-A32O-07	IFITM1	Tumor	3.21445
TCGA-M7-A720-01A-12R-A32O-07	IFITM1	Tumor	5.18683
TCGA-M7-A721-01A-12R-A32O-07	IFITM1	Tumor	4.6406
TCGA-M7-A722-01A-12R-A36G-07	IFITM1	Tumor	3.27982
TCGA-M7-A723-01A-12R-A32O-07	IFITM1	Tumor	6.8587
TCGA-M7-A724-01A-12R-A32O-07	IFITM1	Tumor	3.3995
TCGA-M7-A725-01A-12R-A32O-07	IFITM1	Tumor	7.74068
TCGA-MG-AAMC-01A-11R-A41O-07	IFITM1	Tumor	3.68703
TCGA-QU-A6IL-01A-11R-A31N-07	IFITM1	Tumor	5.14342
TCGA-QU-A6IM-01A-11R-A31N-07	IFITM1	Tumor	5.76631
TCGA-QU-A6IN-01A-11R-A31N-07	IFITM1	Tumor	3.75795
TCGA-QU-A6IO-01A-11R-A31N-07	IFITM1	Tumor	4.82746
TCGA-QU-A6IP-01A-11R-A31N-07	IFITM1	Tumor	5.35049
TCGA-SU-A7E7-01A-22R-A33R-07	IFITM1	Tumor	5.92508
TCGA-TK-A8OK-01A-22R-A36G-07	IFITM1	Tumor	5.82217
TCGA-TP-A8TT-01A-12R-A41O-07	IFITM1	Tumor	5.78781
TCGA-TP-A8TV-01A-11R-A41O-07	IFITM1	Tumor	3.45704
TCGA-V1-A8MF-01A-11R-A36G-07	IFITM1	Tumor	5.3629
TCGA-V1-A8MG-01A-11R-A36G-07	IFITM1	Tumor	5.69428
TCGA-V1-A8MK-01A-11R-A36G-07	IFITM1	Tumor	5.42627
TCGA-V1-A8ML-01A-11R-A37L-07	IFITM1	Tumor	4.116
TCGA-V1-A8MM-01A-11R-A37L-07	IFITM1	Tumor	5.82902
TCGA-V1-A8MU-01A-11R-A37L-07	IFITM1	Tumor	6.23835
TCGA-V1-A8WL-01A-11R-A37L-07	IFITM1	Tumor	6.54719
TCGA-V1-A8WN-01A-11R-A37L-07	IFITM1	Tumor	4.73797
TCGA-V1-A8WS-01A-11R-A37L-07	IFITM1	Tumor	4.29096
TCGA-V1-A8WV-01A-11R-A37L-07	IFITM1	Tumor	5.76859
TCGA-V1-A8WW-01A-11R-A37L-07	IFITM1	Tumor	8.26039
TCGA-V1-A8X3-01A-11R-A37L-07	IFITM1	Tumor	4.48881
TCGA-V1-A9O5-01A-11R-A41O-07	IFITM1	Tumor	8.20857
TCGA-V1-A9O5-06A-11R-A41O-07	IFITM1	Tumor	5.93304
TCGA-V1-A9O7-01A-21R-A41O-07	IFITM1	Tumor	5.35999
TCGA-V1-A9O9-01A-11R-A41O-07	IFITM1	Tumor	5.58189
TCGA-V1-A9OA-01A-11R-A41O-07	IFITM1	Tumor	5.45696
TCGA-V1-A9OF-01A-11R-A41O-07	IFITM1	Tumor	3.94509
TCGA-V1-A9OH-01A-11R-A41O-07	IFITM1	Tumor	5.04916
TCGA-V1-A9OL-01A-11R-A41O-07	IFITM1	Tumor	5.15244
TCGA-V1-A9OQ-01A-11R-A41O-07	IFITM1	Tumor	5.0618
TCGA-V1-A9OT-01A-11R-A41O-07	IFITM1	Tumor	4.48835
TCGA-V1-A9OX-01A-11R-A41O-07	IFITM1	Tumor	5.69524
TCGA-V1-A9OY-01A-11R-A41O-07	IFITM1	Tumor	5.64797
TCGA-V1-A9Z7-01A-11R-A41O-07	IFITM1	Tumor	4.66804
TCGA-V1-A9Z8-01A-11R-A41O-07	IFITM1	Tumor	5.9345
TCGA-V1-A9Z9-01A-21R-A41O-07	IFITM1	Tumor	5.06698
TCGA-V1-A9ZG-01A-11R-A41O-07	IFITM1	Tumor	5.50013
TCGA-V1-A9ZI-01A-11R-A41O-07	IFITM1	Tumor	5.51026
TCGA-V1-A9ZK-01A-11R-A41O-07	IFITM1	Tumor	4.73671
TCGA-V1-A9ZR-01A-11R-A41O-07	IFITM1	Tumor	5.63934
TCGA-VN-A88I-01A-11R-A352-07	IFITM1	Tumor	6.27848
TCGA-VN-A88K-01A-11R-A352-07	IFITM1	Tumor	5.18688
TCGA-VN-A88L-01A-11R-A352-07	IFITM1	Tumor	4.70967
TCGA-VN-A88M-01A-11R-A352-07	IFITM1	Tumor	4.80281
TCGA-VN-A88N-01A-11R-A36G-07	IFITM1	Tumor	4.40654
TCGA-VN-A88O-01A-11R-A352-07	IFITM1	Tumor	5.5022
TCGA-VN-A88P-01A-11R-A352-07	IFITM1	Tumor	4.57461
TCGA-VN-A88Q-01A-11R-A352-07	IFITM1	Tumor	4.12201
TCGA-VN-A88R-01A-11R-A36G-07	IFITM1	Tumor	4.72102
TCGA-VN-A943-01A-11R-A41O-07	IFITM1	Tumor	2.04819
TCGA-VP-A872-01A-11R-A352-07	IFITM1	Tumor	5.38726
TCGA-VP-A875-01A-31R-A352-07	IFITM1	Tumor	2.48886
TCGA-VP-A876-01A-11R-A352-07	IFITM1	Tumor	3.47912
TCGA-VP-A878-01A-31R-A352-07	IFITM1	Tumor	5.87765
TCGA-VP-A879-01A-11R-A352-07	IFITM1	Tumor	4.40166
TCGA-VP-A87B-01A-11R-A352-07	IFITM1	Tumor	3.5414
TCGA-VP-A87C-01A-11R-A352-07	IFITM1	Tumor	6.8101
TCGA-VP-A87D-01A-11R-A352-07	IFITM1	Tumor	3.68398
TCGA-VP-A87E-01A-31R-A352-07	IFITM1	Tumor	5.61238
TCGA-VP-A87H-01A-11R-A352-07	IFITM1	Tumor	4.71228
TCGA-VP-A87J-01A-11R-A352-07	IFITM1	Tumor	3.89789
TCGA-VP-A87K-01A-11R-A352-07	IFITM1	Tumor	3.70499
TCGA-VP-AA1N-01A-31R-A41O-07	IFITM1	Tumor	5.1853
TCGA-WW-A8ZI-01A-11R-A37L-07	IFITM1	Tumor	3.98928
TCGA-X4-A8KQ-01A-12R-A36G-07	IFITM1	Tumor	5.91814
TCGA-X4-A8KS-01A-12R-A36G-07	IFITM1	Tumor	5.01452
TCGA-XA-A8JR-01A-11R-A36G-07	IFITM1	Tumor	6.72092
TCGA-XJ-A83F-01A-11R-A352-07	IFITM1	Tumor	4.56808
TCGA-XJ-A83G-01A-11R-A352-07	IFITM1	Tumor	4.01419
TCGA-XJ-A83H-01A-11R-A352-07	IFITM1	Tumor	4.71918
TCGA-XJ-A9DI-01A-11R-A37L-07	IFITM1	Tumor	6.98852
TCGA-XJ-A9DK-01A-11R-A37L-07	IFITM1	Tumor	5.57922
TCGA-XJ-A9DQ-01A-11R-A37L-07	IFITM1	Tumor	4.72065
TCGA-XJ-A9DX-01A-11R-A37L-07	IFITM1	Tumor	4.97257
TCGA-XK-AAIR-01A-11R-A41O-07	IFITM1	Tumor	5.42167
TCGA-XK-AAIV-01A-11R-A41O-07	IFITM1	Tumor	6.45489
TCGA-XK-AAIW-01A-11R-A41O-07	IFITM1	Tumor	4.24161
TCGA-XK-AAJ3-01A-11R-A41O-07	IFITM1	Tumor	3.41721
TCGA-XK-AAJA-01A-11R-A41O-07	IFITM1	Tumor	4.68481
TCGA-XK-AAJP-01A-11R-A41O-07	IFITM1	Tumor	4.17827
TCGA-XK-AAJR-01A-11R-A41O-07	IFITM1	Tumor	4.01226
TCGA-XK-AAJT-01A-11R-A41O-07	IFITM1	Tumor	6.56768
TCGA-XK-AAJU-01A-11R-A41O-07	IFITM1	Tumor	6.0378
TCGA-XK-AAK1-01A-11R-A41O-07	IFITM1	Tumor	4.96485
TCGA-XQ-A8TA-01A-11R-A36G-07	IFITM1	Tumor	1.95482
TCGA-XQ-A8TB-01A-11R-A36G-07	IFITM1	Tumor	4.16203
TCGA-Y6-A8TL-01A-21R-A37L-07	IFITM1	Tumor	4.41292
TCGA-Y6-A9XI-01A-11R-A41O-07	IFITM1	Tumor	4.16202
TCGA-YJ-A8SW-01A-11R-A37L-07	IFITM1	Tumor	3.20581
TCGA-YL-A8HJ-01A-11R-A36G-07	IFITM1	Tumor	5.30668
TCGA-YL-A8HK-01A-11R-A36G-07	IFITM1	Tumor	5.01366
TCGA-YL-A8HL-01A-11R-A36G-07	IFITM1	Tumor	3.85974
TCGA-YL-A8HM-01A-11R-A36G-07	IFITM1	Tumor	5.10989
TCGA-YL-A8HO-01A-11R-A36G-07	IFITM1	Tumor	5.1665
TCGA-YL-A8S8-01A-11R-A37L-07	IFITM1	Tumor	5.12878
TCGA-YL-A8S9-01A-11R-A37L-07	IFITM1	Tumor	2.2784
TCGA-YL-A8SA-01A-21R-A37L-07	IFITM1	Tumor	4.92885
TCGA-YL-A8SB-01A-31R-A37L-07	IFITM1	Tumor	4.67563
TCGA-YL-A8SC-01A-11R-A37L-07	IFITM1	Tumor	7.85521
TCGA-YL-A8SH-01B-11R-A37L-07	IFITM1	Tumor	4.89694
TCGA-YL-A8SI-01A-11R-A41O-07	IFITM1	Tumor	4.59339
TCGA-YL-A8SJ-01B-11R-A37L-07	IFITM1	Tumor	4.85235
TCGA-YL-A8SK-01B-21R-A37L-07	IFITM1	Tumor	6.11626
TCGA-YL-A8SL-01B-21R-A37L-07	IFITM1	Tumor	3.24414
TCGA-YL-A8SO-01B-31R-A37L-07	IFITM1	Tumor	5.02538
TCGA-YL-A8SP-01B-11R-A37L-07	IFITM1	Tumor	3.18789
TCGA-YL-A8SQ-01B-11R-A37L-07	IFITM1	Tumor	4.02908
TCGA-YL-A8SR-01B-11R-A37L-07	IFITM1	Tumor	4.43121
TCGA-YL-A9WH-01A-11R-A37L-07	IFITM1	Tumor	4.74459
TCGA-YL-A9WI-01A-11R-A37L-07	IFITM1	Tumor	4.92493
TCGA-YL-A9WJ-01A-11R-A37L-07	IFITM1	Tumor	4.94307
TCGA-YL-A9WK-01A-11R-A37L-07	IFITM1	Tumor	5.61189
TCGA-YL-A9WL-01A-11R-A41O-07	IFITM1	Tumor	3.31636
TCGA-YL-A9WX-01A-21R-A41O-07	IFITM1	Tumor	6.25172
TCGA-YL-A9WY-01A-11R-A41O-07	IFITM1	Tumor	6.21595
TCGA-ZG-A8QW-01A-11R-A37L-07	IFITM1	Tumor	5.82706
TCGA-ZG-A8QX-01A-11R-A37L-07	IFITM1	Tumor	3.54276
TCGA-ZG-A8QY-01A-11R-A37L-07	IFITM1	Tumor	5.11181
TCGA-ZG-A8QZ-01A-11R-A37L-07	IFITM1	Tumor	5.49783
TCGA-ZG-A9KY-01A-11R-A41O-07	IFITM1	Tumor	5.12167
TCGA-ZG-A9L0-01A-11R-A41O-07	IFITM1	Tumor	7.35316
TCGA-ZG-A9L1-01A-11R-A41O-07	IFITM1	Tumor	3.43232
TCGA-ZG-A9L2-01A-31R-A41O-07	IFITM1	Tumor	5.90084
TCGA-ZG-A9L4-01A-11R-A41O-07	IFITM1	Tumor	6.09272
TCGA-ZG-A9L5-01A-12R-A41O-07	IFITM1	Tumor	4.31608
TCGA-ZG-A9L6-01A-11R-A41O-07	IFITM1	Tumor	5.4927
TCGA-ZG-A9L9-01A-11R-A41O-07	IFITM1	Tumor	5.75236
TCGA-ZG-A9LB-01A-11R-A41O-07	IFITM1	Tumor	5.1043
TCGA-ZG-A9LM-01A-11R-A41O-07	IFITM1	Tumor	6.44157
TCGA-ZG-A9LN-01A-11R-A41O-07	IFITM1	Tumor	6.06761
TCGA-ZG-A9LS-01A-12R-A41O-07	IFITM1	Tumor	6.29174
TCGA-ZG-A9LU-01A-11R-A41O-07	IFITM1	Tumor	7.40493
TCGA-ZG-A9LY-01A-11R-A41O-07	IFITM1	Tumor	5.34308
TCGA-ZG-A9LZ-01A-11R-A41O-07	IFITM1	Tumor	6.50822
TCGA-ZG-A9M4-01A-11R-A41O-07	IFITM1	Tumor	6.0582
TCGA-ZG-A9MC-01A-31R-A41O-07	IFITM1	Tumor	8.14234
TCGA-ZG-A9N3-01A-11R-A41O-07	IFITM1	Tumor	6.35967
TCGA-ZG-A9ND-01A-11R-A41O-07	IFITM1	Tumor	3.82993
TCGA-ZG-A9NI-01A-11R-A41O-07	IFITM1	Tumor	5.84263
