# Supplementary material for: Integrated bioinformatics analysis of IFITM1 as a prognostic biomarker and investigation of its immunological role in prostate adenocarcinoma
Source: Front Oncol. 2022 Dec 14;12:1037535. doi: 10.3389/fonc.2022.1037535 (PMC9795034; doi:10.3389/fonc.2022.1037535)
Supplement: Supplementary file 1 [file DataSheet_1.zip › raw data 1/Fig 5/fig 5d IFITM1 exp.xlsx]

## Sheet: Sheet1
Group	IFITM1
normal	7.53546
normal	6.77204
normal	4.25258
normal	9.79959
normal	7.61704
normal	8.67034
normal	6.25358
normal	6.77873
normal	8.25413
normal	3.93906
normal	8.00102
normal	6.45713
normal	7.67228
normal	7.89178
normal	5.65642
normal	9.61632
normal	8.74479
normal	7.16461
normal	9.45204
normal	6.53143
normal	7.68731
normal	6.97035
normal	8.98899
normal	5.05384
normal	7.00691
normal	8.5353
normal	3.77837
normal	7.47259
normal	9.31442
normal	8.89549
normal	6.42885
normal	3.77456
normal	5.27509
normal	9.48835
normal	4.6996
normal	3.79946
normal	9.41442
normal	8.30786
normal	6.60078
normal	9.66313
tumor	4.56212
tumor	3.21251
tumor	7.71064
tumor	8.46729
tumor	3.7302
tumor	3.8813
tumor	3.83637
tumor	7.1501
tumor	4.23726
tumor	6.25792
tumor	7.52081
tumor	7.17738
tumor	7.80988
tumor	5.50402
tumor	7.26597
tumor	4.52686
tumor	3.53553
tumor	3.27658
tumor	4.10062
tumor	6.90243
tumor	7.11695
tumor	4.95083
tumor	3.07396
tumor	5.3723
tumor	7.15032
tumor	2.94048
tumor	3.36248
tumor	6.24859
tumor	8.26149
tumor	4.45238
tumor	3.04971
tumor	4.30633
tumor	4.69099
tumor	3.55711
tumor	3.6905
tumor	10.565
tumor	7.70049
tumor	2.9244
tumor	3.4226
tumor	3.27989
