# Supplementary material for: Integrated bioinformatics analysis of IFITM1 as a prognostic biomarker and investigation of its immunological role in prostate adenocarcinoma
Source: Front Oncol. 2022 Dec 14;12:1037535. doi: 10.3389/fonc.2022.1037535 (PMC9795034; doi:10.3389/fonc.2022.1037535)
Supplement: Supplementary file 1 [file DataSheet_1.zip › raw data 1/Fig 5/fig 5e IFITM1 exp.xlsx]

## Sheet: Sheet1
group	IFITM1
normal	10.5273
normal	10.3735
normal	9.22097
normal	9.53583
normal	10.9082
normal	9.83068
normal	9.91325
normal	10.6466
normal	10.4815
normal	10.8299
normal	9.9368
normal	10.0136
normal	9.33725
normal	9.47986
normal	8.93767
normal	9.59099
normal	10.3903
normal	9.89849
normal	9.06154
normal	10.1678
normal	9.6978
normal	9.95051
normal	9.64865
normal	9.82291
normal	11.9306
normal	9.63624
normal	9.43172
normal	10.3184
normal	10.1412
normal	11.3574
normal	10.2135
normal	10.2154
normal	10.6867
normal	12.0336
normal	10.1471
normal	10.2509
normal	10.5299
normal	9.24938
normal	10.3098
tumor	8.5198
tumor	8.99794
tumor	9.58878
tumor	8.84376
tumor	9.55292
tumor	8.90249
tumor	9.78185
tumor	9.43113
tumor	10.0899
tumor	9.82291
tumor	9.51212
tumor	8.95603
tumor	9.08563
tumor	8.37425
tumor	7.83432
tumor	8.74148
tumor	8.81609
tumor	8.72689
tumor	8.52456
tumor	9.15397
tumor	8.67582
tumor	8.74324
tumor	8.73936
tumor	8.96442
tumor	9.12357
tumor	9.36201
tumor	9.99352
tumor	8.96979
tumor	8.33452
tumor	8.69593
tumor	8.93633
tumor	12.2612
tumor	8.20508
tumor	8.72051
tumor	9.0265
tumor	8.76132
tumor	8.44766
tumor	9.0047
tumor	9.98795
tumor	9.71922
tumor	10.2569
tumor	9.70833
tumor	9.04661
tumor	10.057
tumor	9.6114
tumor	9.40253
tumor	10.4679
tumor	9.7978
tumor	10.0458
tumor	11.1864
tumor	9.17351
tumor	10.5589
tumor	10.8743
tumor	11.5683
tumor	9.13224
tumor	10.4889
tumor	10.248
tumor	8.88991
tumor	9.24995
