# Supplementary material for: Integrated bioinformatics analysis of IFITM1 as a prognostic biomarker and investigation of its immunological role in prostate adenocarcinoma
Source: Front Oncol. 2022 Dec 14;12:1037535. doi: 10.3389/fonc.2022.1037535 (PMC9795034; doi:10.3389/fonc.2022.1037535)
Supplement: Supplementary file 1 [file DataSheet_1.zip › raw data 1/Fig 5/fig 5f IFITM1 exp.xlsx]

## Sheet: Sheet1
Group	IFITM1
normal	7.91161
normal	7.31444
normal	8.539
normal	7.7947
normal	8.73285
normal	7.21111
normal	8.02745
normal	5.98132
normal	8.14178
normal	7.41348
normal	7.47093
normal	8.9501
normal	6.19574
normal	8.99476
tumor	7.98891
tumor	7.14273
tumor	6.02247
tumor	6.32361
tumor	8.46047
tumor	6.31177
tumor	5.89468
tumor	7.37046
tumor	8.2562
tumor	8.07479
tumor	7.1811
tumor	5.86524
tumor	6.13709
tumor	6.17229
tumor	9.40201
tumor	5.94271
tumor	5.97777
tumor	7.62846
tumor	7.2269
tumor	6.14849
tumor	6.70429
tumor	6.36557
tumor	6.43856
tumor	6.61186
tumor	6.31106
tumor	5.8565
tumor	7.8516
tumor	6.16514
tumor	7.04034
tumor	6.33228
tumor	6.04093
tumor	6.88367
tumor	6.26451
tumor	5.04555
tumor	8.64564
tumor	7.34043
