# Supplementary material for: Integrated bioinformatics analysis of IFITM1 as a prognostic biomarker and investigation of its immunological role in prostate adenocarcinoma
Source: Front Oncol. 2022 Dec 14;12:1037535. doi: 10.3389/fonc.2022.1037535 (PMC9795034; doi:10.3389/fonc.2022.1037535)
Supplement: Supplementary file 1 [file DataSheet_1.zip › raw data 1/Fig 7/fig 7 roc.xlsx]

## Sheet: Sheet 1
status	expr
Normal	5.15695
Normal	5.96314
Normal	4.42057
Normal	5.48298
Normal	4.92845
Normal	4.49193
Normal	5.80807
Normal	5.26215
Normal	6.14834
Normal	4.56659
Normal	6.32303
Normal	4.47025
Normal	5.67789
Normal	6.35842
Normal	5.8461
Normal	5.1768
Normal	6.12586
Normal	5.34003
Normal	5.82008
Normal	5.57781
Normal	5.3089
Normal	6.03833
Normal	6.16436
Normal	5.29033
Normal	6.39766
Normal	5.62711
Normal	5.4404
Normal	5.82053
Normal	5.12411
Normal	5.41205
Normal	5.05858
Normal	6.0723
Normal	4.12118
Normal	5.30303
Normal	5.7229
Normal	4.95741
Normal	5.71463
Normal	5.35273
Normal	4.1513
Normal	7.03539
Normal	4.73158
Normal	5.9091
Normal	5.1186
Normal	5.27108
Normal	4.2817
Normal	6.05863
Normal	4.68142
Normal	5.11557
Normal	4.68969
Normal	4.38662
Normal	5.42102
Normal	5.83769
Tumor	4.82981
Tumor	4.65723
Tumor	7.46424
Tumor	3.55679
Tumor	4.41352
Tumor	2.96939
Tumor	4.57748
Tumor	4.18503
Tumor	5.31119
Tumor	4.39886
Tumor	6.82266
Tumor	3.73221
Tumor	6.01312
Tumor	4.68955
Tumor	4.79162
Tumor	3.72127
Tumor	6.30906
Tumor	4.46738
Tumor	5.59313
Tumor	4.2264
Tumor	4.07502
Tumor	4.82595
Tumor	5.86257
Tumor	3.48467
Tumor	6.74712
Tumor	8.66296
Tumor	7.62119
Tumor	5.20303
Tumor	5.66423
Tumor	4.71895
Tumor	3.83854
Tumor	5.35819
Tumor	3.1738
Tumor	4.60685
Tumor	5.19515
Tumor	5.93571
Tumor	5.04106
Tumor	2.60345
Tumor	5.05936
Tumor	3.92355
Tumor	4.81188
Tumor	5.7984
Tumor	5.02889
Tumor	4.90677
Tumor	5.33352
Tumor	4.15872
Tumor	3.9302
Tumor	5.50929
Tumor	5.75626
Tumor	5.11521
Tumor	5.54822
Tumor	5.57088
Tumor	5.01142
Tumor	3.27433
Tumor	5.78899
Tumor	5.37516
Tumor	5.63442
Tumor	5.15883
Tumor	6.09831
Tumor	3.9841
Tumor	5.13133
Tumor	4.82708
Tumor	4.76035
Tumor	5.25529
Tumor	4.92989
Tumor	4.90805
Tumor	4.50081
Tumor	4.91032
Tumor	4.82814
Tumor	5.03117
Tumor	4.36159
Tumor	5.45446
Tumor	4.98792
Tumor	3.40839
Tumor	5.28601
Tumor	4.40642
Tumor	4.1722
Tumor	4.4826
Tumor	4.21627
Tumor	3.67165
Tumor	3.86673
Tumor	4.75188
Tumor	5.27494
Tumor	5.39987
Tumor	3.76232
Tumor	5.56559
Tumor	4.87502
Tumor	4.17448
Tumor	5.03301
Tumor	6.33668
Tumor	4.94418
Tumor	4.95092
Tumor	4.61535
Tumor	4.07702
Tumor	4.9846
Tumor	3.47282
Tumor	4.83263
Tumor	3.64379
Tumor	4.41029
Tumor	3.25001
Tumor	5.05581
Tumor	5.12109
Tumor	4.114
Tumor	5.51477
Tumor	5.65027
Tumor	5.26431
Tumor	3.60345
Tumor	6.46065
Tumor	4.38525
Tumor	4.85147
Tumor	4.89903
Tumor	4.32505
Tumor	5.69874
Tumor	2.86211
Tumor	4.41534
Tumor	5.42522
Tumor	4.74738
Tumor	5.14449
Tumor	2.36056
Tumor	4.63302
Tumor	5.25008
Tumor	4.03318
Tumor	3.67491
Tumor	4.67871
Tumor	5.18169
Tumor	5.56492
Tumor	3.50755
Tumor	5.2259
Tumor	4.40986
Tumor	7.17865
Tumor	5.6884
Tumor	5.38887
Tumor	8.81383
Tumor	4.0742
Tumor	4.27372
Tumor	6.24279
Tumor	5.26914
Tumor	5.43966
Tumor	5.63069
Tumor	5.63478
Tumor	5.3207
Tumor	5.02084
Tumor	4.22727
Tumor	2.9319
Tumor	6.17937
Tumor	3.31415
Tumor	4.1419
Tumor	5.54915
Tumor	3.2788
Tumor	5.75887
Tumor	5.3687
Tumor	5.16117
Tumor	5.46644
Tumor	5.21604
Tumor	4.23374
Tumor	7.34205
Tumor	6.13097
Tumor	4.97881
Tumor	5.0003
Tumor	5.11077
Tumor	6.2609
Tumor	4.81591
Tumor	5.16849
Tumor	4.97279
Tumor	5.45156
Tumor	5.56188
Tumor	4.19152
Tumor	4.97783
Tumor	4.49599
Tumor	6.17872
Tumor	5.02015
Tumor	4.92582
Tumor	5.46303
Tumor	5.12804
Tumor	6.55828
Tumor	4.96066
Tumor	5.00088
Tumor	4.37398
Tumor	4.69725
Tumor	5.45589
Tumor	4.81302
Tumor	4.07685
Tumor	5.70871
Tumor	4.42536
Tumor	6.49341
Tumor	5.3881
Tumor	6.19208
Tumor	4.29394
Tumor	4.99738
Tumor	3.78693
Tumor	4.98057
Tumor	4.36953
Tumor	5.80036
Tumor	3.32829
Tumor	5.73542
Tumor	5.70873
Tumor	5.22516
Tumor	7.34553
Tumor	3.9968
Tumor	5.26136
Tumor	4.70316
Tumor	4.86168
Tumor	5.17894
Tumor	3.61661
Tumor	5.67489
Tumor	3.49194
Tumor	5.36198
Tumor	4.51569
Tumor	5.97818
Tumor	4.70715
Tumor	5.49697
Tumor	3.64447
Tumor	5.94026
Tumor	3.60816
Tumor	4.17627
Tumor	4.55856
Tumor	5.98562
Tumor	6.2207
Tumor	5.12406
Tumor	5.14931
Tumor	4.66689
Tumor	4.40358
Tumor	6.56199
Tumor	5.45016
Tumor	3.93307
Tumor	5.22379
Tumor	4.82461
Tumor	3.60886
Tumor	5.67691
Tumor	4.94415
Tumor	5.08339
Tumor	5.88655
Tumor	4.30029
Tumor	3.19314
Tumor	5.74595
Tumor	5.02754
Tumor	5.00371
Tumor	5.19746
Tumor	6.1142
Tumor	4.05496
Tumor	7.4447
Tumor	4.08088
Tumor	5.27556
Tumor	4.76091
Tumor	5.10213
Tumor	6.37329
Tumor	4.41599
Tumor	5.3642
Tumor	5.76235
Tumor	5.37833
Tumor	6.86628
Tumor	6.13336
Tumor	4.91893
Tumor	5.74928
Tumor	3.16282
Tumor	6.86202
Tumor	5.9218
Tumor	5.4146
Tumor	5.92603
Tumor	7.09374
Tumor	5.86926
Tumor	4.83517
Tumor	6.46655
Tumor	4.22235
Tumor	4.4064
Tumor	4.45513
Tumor	5.24355
Tumor	5.48801
Tumor	6.13796
Tumor	5.49798
Tumor	5.94524
Tumor	5.35311
Tumor	5.68185
Tumor	4.76203
Tumor	5.86043
Tumor	6.74069
Tumor	6.40731
Tumor	3.47847
Tumor	4.84976
Tumor	4.76008
Tumor	4.69827
Tumor	4.55452
Tumor	4.4947
Tumor	4.38022
Tumor	5.70459
Tumor	4.82242
Tumor	4.19904
Tumor	5.87063
Tumor	6.87258
Tumor	2.53149
Tumor	6.50132
Tumor	5.48597
Tumor	5.60735
Tumor	4.81894
Tumor	4.01254
Tumor	5.19936
Tumor	6.47541
Tumor	4.16281
Tumor	4.90794
Tumor	5.0342
Tumor	4.81782
Tumor	4.21262
Tumor	4.95517
Tumor	4.71448
Tumor	4.12548
Tumor	5.4771
Tumor	7.35693
Tumor	6.80782
Tumor	4.40813
Tumor	4.84176
Tumor	3.99891
Tumor	5.66541
Tumor	4.49198
Tumor	6.06862
Tumor	3.08535
Tumor	5.23396
Tumor	3.9927
Tumor	5.15116
Tumor	5.41782
Tumor	4.80854
Tumor	3.71922
Tumor	4.49446
Tumor	5.09897
Tumor	4.40948
Tumor	6.36359
Tumor	5.87412
Tumor	4.98288
Tumor	4.19634
Tumor	6.09776
Tumor	4.91929
Tumor	6.61215
Tumor	5.40883
Tumor	4.74201
Tumor	6.51965
Tumor	4.21633
Tumor	4.46987
Tumor	5.86107
Tumor	5.41901
Tumor	7.34789
Tumor	4.47506
Tumor	5.8168
Tumor	6.51875
Tumor	3.53336
Tumor	4.1608
Tumor	5.07679
Tumor	4.95866
Tumor	3.7106
Tumor	4.51466
Tumor	3.70222
Tumor	7.11022
Tumor	6.25287
Tumor	5.74511
Tumor	3.21445
Tumor	5.18683
Tumor	4.6406
Tumor	3.27982
Tumor	6.8587
Tumor	3.3995
Tumor	7.74068
Tumor	3.68703
Tumor	5.14342
Tumor	5.76631
Tumor	3.75795
Tumor	4.82746
Tumor	5.35049
Tumor	5.92508
Tumor	5.82217
Tumor	5.78781
Tumor	3.45704
Tumor	5.3629
Tumor	5.69428
Tumor	5.42627
Tumor	4.116
Tumor	5.82902
Tumor	6.23835
Tumor	6.54719
Tumor	4.73797
Tumor	4.29096
Tumor	5.76859
Tumor	8.26039
Tumor	4.48881
Tumor	8.20857
Tumor	5.93304
Tumor	5.35999
Tumor	5.58189
Tumor	5.45696
Tumor	3.94509
Tumor	5.04916
Tumor	5.15244
Tumor	5.0618
Tumor	4.48835
Tumor	5.69524
Tumor	5.64797
Tumor	4.66804
Tumor	5.9345
Tumor	5.06698
Tumor	5.50013
Tumor	5.51026
Tumor	4.73671
Tumor	5.63934
Tumor	6.27848
Tumor	5.18688
Tumor	4.70967
Tumor	4.80281
Tumor	4.40654
Tumor	5.5022
Tumor	4.57461
Tumor	4.12201
Tumor	4.72102
Tumor	2.04819
Tumor	5.38726
Tumor	2.48886
Tumor	3.47912
Tumor	5.87765
Tumor	4.40166
Tumor	3.5414
Tumor	6.8101
Tumor	3.68398
Tumor	5.61238
Tumor	4.71228
Tumor	3.89789
Tumor	3.70499
Tumor	5.1853
Tumor	3.98928
Tumor	5.91814
Tumor	5.01452
Tumor	6.72092
Tumor	4.56808
Tumor	4.01419
Tumor	4.71918
Tumor	6.98852
Tumor	5.57922
Tumor	4.72065
Tumor	4.97257
Tumor	5.42167
Tumor	6.45489
Tumor	4.24161
Tumor	3.41721
Tumor	4.68481
Tumor	4.17827
Tumor	4.01226
Tumor	6.56768
Tumor	6.0378
Tumor	4.96485
Tumor	1.95482
Tumor	4.16203
Tumor	4.41292
Tumor	4.16202
Tumor	3.20581
Tumor	5.30668
Tumor	5.01366
Tumor	3.85974
Tumor	5.10989
Tumor	5.1665
Tumor	5.12878
Tumor	2.2784
Tumor	4.92885
Tumor	4.67563
Tumor	7.85521
Tumor	4.89694
Tumor	4.59339
Tumor	4.85235
Tumor	6.11626
Tumor	3.24414
Tumor	5.02538
Tumor	3.18789
Tumor	4.02908
Tumor	4.43121
Tumor	4.74459
Tumor	4.92493
Tumor	4.94307
Tumor	5.61189
Tumor	3.31636
Tumor	6.25172
Tumor	6.21595
Tumor	5.82706
Tumor	3.54276
Tumor	5.11181
Tumor	5.49783
Tumor	5.12167
Tumor	7.35316
Tumor	3.43232
Tumor	5.90084
Tumor	6.09272
Tumor	4.31608
Tumor	5.4927
Tumor	5.75236
Tumor	5.1043
Tumor	6.44157
Tumor	6.06761
Tumor	6.29174
Tumor	7.40493
Tumor	5.34308
Tumor	6.50822
Tumor	6.0582
Tumor	8.14234
Tumor	6.35967
Tumor	3.82993
Tumor	5.84263
