# Supplementary material for: Integrated bioinformatics analysis of IFITM1 as a prognostic biomarker and investigation of its immunological role in prostate adenocarcinoma
Source: Front Oncol. 2022 Dec 14;12:1037535. doi: 10.3389/fonc.2022.1037535 (PMC9795034; doi:10.3389/fonc.2022.1037535)
Supplement: Supplementary file 2 [file DataSheet_2.zip]

Archive with 79 entries (71 files):
- raw data 2/
- raw data 2/Fig 8/
- raw data 2/Fig 8/PRAD_clinical_raw.xlsx
- raw data 2/Fig 8/fig 8a.tiff
- raw data 2/Fig 8/fig 8a.xlsx
- raw data 2/Fig 8/fig 8b.tiff
- raw data 2/Fig 8/fig 8b.xlsx
- raw data 2/Fig 8/fig 8c.tiff
- raw data 2/Fig 8/fig 8c.xlsx
- raw data 2/Fig 8/fig 8d.tiff
- raw data 2/Fig 8/fig 8d.xlsx
- raw data 2/Fig 8/fig 8e.tiff
- raw data 2/Fig 8/fig 8e.xlsx
- raw data 2/Fig 8/fig 8f.tiff
- raw data 2/Fig 8/fig 8f.xlsx
- raw data 2/Fig 9/
- raw data 2/Fig 9/GO BP Project_fig 9e.zip
- raw data 2/Fig 9/KEGG Project_fig 9d.zip
- raw data 2/Fig 9/fig 9a-c.txt
- raw data 2/Fig 9/fig 9a.png
- raw data 2/Fig 9/fig 9b.png
- raw data 2/Fig 9/fig 9c.png
- raw data 2/Fig 9/fig 9d.png
- raw data 2/Fig 9/fig 9e.png
- raw data 2/fig 10/
- raw data 2/fig 10/100 ╧α╣╪╨╘╗∙╥≥ string_interactions_short.tsv
- raw data 2/fig 10/Cluster 1 .csv
- raw data 2/fig 10/fig 10a.cys
- raw data 2/fig 10/fig 10a.png
- raw data 2/fig 10/fig 10b.cys
- raw data 2/fig 10/fig 10b.png
- raw data 2/fig 10/fig 10c.cys
- raw data 2/fig 10/fig 10c.png
- raw data 2/fig 11/
- raw data 2/fig 11/BST2.xlsx
- raw data 2/fig 11/GBP2.xlsx
- raw data 2/fig 11/HLA-E.xlsx
- raw data 2/fig 11/IFI27.xlsx
- raw data 2/fig 11/IFI35.xlsx
- raw data 2/fig 11/IFI44.xlsx
- raw data 2/fig 11/IFI44L.xlsx
- raw data 2/fig 11/IFIT1.xlsx
- raw data 2/fig 11/IFIT3.xlsx
- raw data 2/fig 11/IFITM3.xlsx
- raw data 2/fig 11/MX1.xlsx
- raw data 2/fig 11/OASL.xlsx
- raw data 2/fig 11/RSAD2.xlsx
- raw data 2/fig 11/RTP4.xlsx
- raw data 2/fig 11/XAF1.xlsx
- raw data 2/fig 11/▒φ┤∩▓ε╥∞_╖╟┼Σ╢╘╤∙▒╛_BST2.tiff
- raw data 2/fig 11/▒φ┤∩▓ε╥∞_╖╟┼Σ╢╘╤∙▒╛_GBP2.tiff
- raw data 2/fig 11/▒φ┤∩▓ε╥∞_╖╟┼Σ╢╘╤∙▒╛_HLA-E.tiff
- raw data 2/fig 11/▒φ┤∩▓ε╥∞_╖╟┼Σ╢╘╤∙▒╛_HLA-F.tiff
- raw data 2/fig 11/▒φ┤∩▓ε╥∞_╖╟┼Σ╢╘╤∙▒╛_IFI27.tiff
- raw data 2/fig 11/▒φ┤∩▓ε╥∞_╖╟┼Σ╢╘╤∙▒╛_IFI35.tiff
- raw data 2/fig 11/▒φ┤∩▓ε╥∞_╖╟┼Σ╢╘╤∙▒╛_IFI44.tiff
- raw data 2/fig 11/▒φ┤∩▓ε╥∞_╖╟┼Σ╢╘╤∙▒╛_IFI44L.tiff
- raw data 2/fig 11/▒φ┤∩▓ε╥∞_╖╟┼Σ╢╘╤∙▒╛_IFIT1.tiff
- raw data 2/fig 11/▒φ┤∩▓ε╥∞_╖╟┼Σ╢╘╤∙▒╛_IFIT3.tiff
- raw data 2/fig 11/▒φ┤∩▓ε╥∞_╖╟┼Σ╢╘╤∙▒╛_IFITM3.tiff
- raw data 2/fig 11/▒φ┤∩▓ε╥∞_╖╟┼Σ╢╘╤∙▒╛_MX1.tiff
- raw data 2/fig 11/▒φ┤∩▓ε╥∞_╖╟┼Σ╢╘╤∙▒╛_OASL.tiff
- raw data 2/fig 11/▒φ┤∩▓ε╥∞_╖╟┼Σ╢╘╤∙▒╛_RSAD2.tiff
- raw data 2/fig 11/▒φ┤∩▓ε╥∞_╖╟┼Σ╢╘╤∙▒╛_RTP4.tiff
- raw data 2/fig 11/▒φ┤∩▓ε╥∞_╖╟┼Σ╢╘╤∙▒╛_XAF1.tiff
- raw data 2/fig 12/
- raw data 2/fig 12/fig 12a.pdf
- raw data 2/fig 12/fig 12b.tiff
- raw data 2/fig 12/fig 12b.xlsx
- raw data 2/fig 12/fig 12c.tiff
- raw data 2/fig 12/fig 12c.xlsx
- raw data 2/fig 13/
- raw data 2/fig 13/fig 13a.tif
- raw data 2/fig 13/fig 13a.xlsx
- raw data 2/fig 13/fig 13b.tiff
- raw data 2/fig 13/fig 13b.xlsx
- raw data 2/fig 14/
- raw data 2/fig 14/PCR.xlsx
- raw data 2/fig 14/~$PCR.xlsx
