# Supplementary material for: Integrated bioinformatics analysis of IFITM1 as a prognostic biomarker and investigation of its immunological role in prostate adenocarcinoma
Source: Front Oncol. 2022 Dec 14;12:1037535. doi: 10.3389/fonc.2022.1037535 (PMC9795034; doi:10.3389/fonc.2022.1037535)
Supplement: Supplementary file 2 [file DataSheet_2.zip › raw data 2/Fig 9/fig 9a-c.txt]

Query	Statistic	P-value	FDR (BH)	Event_SD	Event_TD
A1BG	0.358741341699421	1.53458778300092e-16	1.31215435552031e-15	497	497
A1CF	-0.0237986145494748	0.59660195563301	0.664323086155245	497	172
A2BP1	0.241299200231371	5.13582331513688e-08	1.84681480078568e-07	497	465
A2LD1	-0.0850289546520384	0.0581916666488983	0.0867123296653582	497	497
A2ML1	0.279851201518675	2.14648798859824e-10	1.0131645635448e-09	497	487
A2M	0.393995358885334	6.63393307033168e-20	7.43111687112964e-19	497	497
A4GALT	0.494825697681257	4.67932464287452e-32	1.21692786529542e-30	497	497
A4GNT	0.119165228711984	0.00782794069724164	0.0138508682421807	497	220
AAA1	0.00755627200528029	0.866556568782352	0.897532194878607	497	9
AAAS	-0.0673837164197313	0.133577755195036	0.182599370699186	497	497
AACSL	0.0802270340954315	0.0739506145850833	0.107596239245737	497	223
AACS	-0.254594985945725	8.58001527346548e-09	3.39325219424569e-08	497	497
AADACL2	0.0704824194663707	0.116579173434067	0.161822707270784	497	18
AADACL3	0.0540381631344067	0.2291524547085	0.294477720269188	497	20
AADACL4	0.318491782451692	3.52497097298872e-13	2.23456190260502e-12	497	235
AADAC	0.153671337668979	0.00058670921273148	0.00124514250894146	497	110
AADAT	-0.248748602057405	1.90860620860132e-08	7.23156898878779e-08	497	497
AAGAB	-0.0358566148864996	0.425095090691626	0.50123973322304	497	497
AAK1	-0.276964580682053	3.33661002553376e-10	1.54437598388683e-09	497	497
AAMP	-0.147533405204289	0.000970912255502685	0.00199689831111748	497	497
AANAT	0.146666683751251	0.00104090767659696	0.00212863231243709	497	270
AARS2	-0.10398947326195	0.0204090798469379	0.0334632807270383	497	496
AARSD1	0.0292742834841373	0.514967485981633	0.588958080163	497	497
AARS	-0.100115452333906	0.0256206753303603	0.0412659780744682	497	497
AASDHPPT	-0.302899530530775	5.25921564259106e-12	2.94724798349897e-11	497	497
AASDH	-0.269053323944855	1.08893324403683e-09	4.78715204476705e-09	497	497
AASS	-0.130113460554754	0.00366383832839752	0.00683064828662935	497	497
AATF	0.0999815663001807	0.0258196442927915	0.0415630770483913	497	497
AATK	0.109586988264741	0.014513708062325	0.0245064724511729	497	497
ABAT	-0.309610422248376	1.67576905445212e-12	9.89424184653105e-12	497	497
ABCA10	0.0484713049898098	0.280807131575798	0.350501979284507	497	497
ABCA11P	-0.0852177623273141	0.057633825013897	0.08599611738009	497	497
ABCA12	0.138565240248384	0.00195968958450438	0.00383428335859655	497	416
ABCA13	-0.00494809953347596	0.912382924120689	0.933805829796536	497	380
ABCA17P	0.122666252490824	0.00617912864612429	0.011110905612361	497	492
ABCA1	0.0188958542332272	0.674316370430042	0.734223054221709	497	497
ABCA2	-0.242706257393621	4.27051367300479e-08	1.54982931506641e-07	497	497
ABCA3	-0.302958627818604	5.20717577761292e-12	2.9213509098186e-11	497	497
ABCA4	0.200880446570917	6.38759577047381e-06	1.78207433969348e-05	497	474
ABCA5	-0.186739906109714	2.79555535402233e-05	7.15700720167284e-05	497	497
ABCA6	0.266613465844832	1.55631578899541e-09	6.72391464881427e-09	497	497
ABCA7	0.302243998047841	5.87165684532035e-12	3.27307732570248e-11	497	497
ABCA8	0.248401890954836	2.00002398660547e-08	7.55794967120737e-08	497	497
ABCA9	0.153839106755128	0.000578533520559473	0.00122831169215777	497	497
ABCB10	-0.141180887033388	0.00160328514158373	0.0031807134039671	497	497
ABCB11	0.0110627915746942	0.805670755890378	0.846539030883926	497	290
ABCB1	0.385231324652635	4.97441653847464e-19	5.1706597207338e-18	497	497
ABCB4	0.438035573312005	1.02381247558724e-24	1.61007560376469e-23	497	497
ABCB5	0.0715284473965839	0.111239972804719	0.155174112613568	497	463
ABCB6	-0.131160984876245	0.00339684069927919	0.00637197613071822	497	497
ABCB7	-0.144260343687048	0.00126037185872721	0.00254242617095968	497	497
ABCB8	0.0675246125793449	0.132765466448017	0.18167476747077	497	497
ABCB9	0.212240205013983	1.80459428632461e-06	5.39977914267941e-06	497	497
ABCC10	0.103648149627228	0.0208279411717187	0.0340859491049732	497	496
ABCC11	0.113485498607426	0.0113478040535891	0.0195074433366353	497	495
ABCC12	0.135308746249322	0.00250429262636991	0.004812956144095	497	235
ABCC13	-0.0971316814948544	0.0303820228200782	0.0481954066111857	497	159
ABCC1	-0.272608461641051	6.42994093644104e-10	2.89657932411996e-09	497	497
ABCC2	-0.0979569145054264	0.0289948113797654	0.0462068799058715	497	490
ABCC3	0.425802529284494	2.62247839256047e-23	3.75411191816321e-22	497	497
ABCC4	-0.387811482127062	2.76610355215324e-19	2.94859874131975e-18	497	497
ABCC5	0.140423268639113	0.00169985432585654	0.00335966279820103	497	497
ABCC6P1	0.228402702637759	2.64309927515702e-07	8.7323749491141e-07	497	460
ABCC6P2	0.331867739143081	3.04954131819955e-14	2.1342531578087e-13	497	491
ABCC6	0.245022932718722	3.14388089850109e-08	1.15899900525548e-07	497	497
ABCC8	-0.078871076183117	0.0789822759896853	0.114145445918397	497	497
ABCC9	0.291297727566258	3.54769347354539e-11	1.81698088986101e-10	497	497
ABCD1	0.346651969495335	1.76740056398535e-15	1.37784403998718e-14	497	497
ABCD2	0.315211429580918	6.30761722989446e-13	3.90955279989532e-12	497	485
ABCD3	-0.173632537756315	9.99467019353966e-05	0.00023758521879154	497	497
ABCD4	0.115946729972396	0.00967930819402005	0.016847205607491	497	497
ABCE1	-0.292836487027742	2.76777668256646e-11	1.43662154445095e-10	497	497
ABCF1	0.0870648842867511	0.0524066606493731	0.078859733784659	497	497
ABCF2	-0.0808153543135506	0.0718502985451924	0.104829392136335	497	497
ABCF3	0.0106747761654322	0.812357642995338	0.852448351460097	497	497
ABCG1	-0.102981336378869	0.0216678253132208	0.0353796062992989	497	497
ABCG2	0.195143349368039	1.17774266711095e-05	3.16893695896963e-05	497	497
ABCG4	0.252224667255048	1.18936673484715e-08	4.61454961308441e-08	497	466
ABCG5	0.0371688232473901	0.408337790899336	0.484128491327021	497	450
ABCG8	-0.0768723288323256	0.0869018767998356	0.124469975555674	497	125
ABHD10	-0.260860881120377	3.5614364258236e-09	1.47389807583465e-08	497	497
ABHD11	0.120112816306877	0.0073467588237103	0.0130478176416488	497	497
ABHD12B	0.171321357569001	0.000123965705424324	0.000290819744876931	497	290
ABHD12	0.137887698991377	0.00206315048951128	0.00402258172551446	497	497
ABHD13	-0.0291315855253893	0.517019146513796	0.590765381054714	497	497
ABHD14A	0.10143620164196	0.0237277327517677	0.0384736187454062	497	497
ABHD14B	0.106344892348176	0.0177132498784626	0.0294208394063166	497	497
ABHD15	0.164020470264988	0.000240394256246468	0.000539830354126771	497	497
ABHD1	0.000243009297069826	0.995688344015647	0.996450051846963	497	497
ABHD2	-0.248990470032782	1.8472416478223e-08	7.00965978056111e-08	497	497
ABHD3	-0.220675889874189	6.74266660776199e-07	2.12007539834147e-06	497	497
ABHD4	0.253725698969623	9.67538990970947e-09	3.79353232459102e-08	497	497
ABHD5	-0.0839604833289479	0.0614333975184022	0.0909749670340829	497	497
ABHD6	0.220106683749364	7.2147257340579e-07	2.2585865057548e-06	497	497
ABHD8	0.295718607961051	1.73156818048959e-11	9.18509883253885e-11	497	497
ABI1	-0.109402274756033	0.0146813158441376	0.0247686212865632	497	497
ABI2	-0.119753906411063	0.00752580863648736	0.0133468944781716	497	497
ABI3BP	0.365721602396487	3.56615702026422e-17	3.22821735500306e-16	497	497
ABI3	0.69135054385401	6.98728698590351e-72	3.04569763813807e-69	497	497
ABL1	-0.182952934992172	4.0770025246361e-05	0.000102351292877774	497	497
ABL2	-0.0509477770002128	0.256928596089873	0.325026831558236	497	497
ABLIM1	0.189190407421813	2.1811027565274e-05	5.67228163049687e-05	497	497
ABLIM2	0.164593737907064	0.00022843832809065	0.00051488499511529	497	497
ABLIM3	0.0424681383280533	0.344758109027024	0.419284578401217	497	497
ABO	0.124791865951203	0.00533727933772883	0.00970528689335206	497	483
ABP1	0.275577309788489	4.11702644218375e-10	1.89205815246909e-09	497	491
ABRA	0.177902726390997	6.66486923097209e-05	0.00016243745344624	497	428
ABR	0.202010380407807	5.6506360421419e-06	1.58751440774817e-05	497	497
ABT1	0.140620963106775	0.00167415387059513	0.0033124589756565	497	497
ABTB1	0.33813066412523	9.29668051768701e-15	6.80817169686422e-14	497	497
ABTB2	0.197256379045717	9.4206085107756e-06	2.57241755753182e-05	497	497
ACAA1	0.108646427267611	0.0153850162102398	0.0258600855085521	497	497
ACAA2	0.123858967504814	0.00569314173945858	0.0103035639514292	497	497
ACACA	-0.533752101537943	6.0533585037294e-38	2.29444029032662e-36	497	497
ACACB	0.42736701886314	1.74487520391144e-23	2.53525309519046e-22	497	497
ACAD10	-0.0568760031600394	0.205585745630068	0.267383216838705	497	497
ACAD11	-0.0501927181328641	0.264055178245857	0.332761635284249	497	497
ACAD8	-0.115642284943795	0.00987313456455496	0.0171562718739831	497	497
ACAD9	-0.0284893401940585	0.526305092190437	0.599175579908652	497	497
ACADL	-0.0786138613071811	0.0799673791502359	0.115412504091368	497	497
ACADM	-0.342188935640281	4.24341315145203e-15	3.1974700150231e-14	497	497
ACADSB	-0.312452410008214	1.02333367070999e-12	6.19718013633524e-12	497	497
ACADS	0.289625245135984	4.63868566460917e-11	2.3451912824276e-10	497	497
ACADVL	0.165119524182794	0.000217964007332434	0.000492883310141268	497	497
ACAN	0.153331420656972	0.000603603723236446	0.00127910148537455	497	495
ACAP1	0.671505467484822	1.9328929980467e-66	4.96877403895312e-64	497	497
ACAP2	-0.129116098452866	0.00393558533832102	0.00729905818194367	497	497
ACAP3	0.186886551001656	2.75458590834788e-05	7.05933052764357e-05	497	497
ACAT1	-0.135166007878667	0.00253105477155538	0.00485787108494849	497	497
ACAT2	-0.131468878257832	0.00332179278834187	0.00624404867338922	497	496
ACBD3	-0.182248150001159	4.3699598136597e-05	0.000109295327708233	497	497
ACBD4	0.224881543265815	4.06686909440523e-07	1.31290922897954e-06	497	497
ACBD5	-0.301926687846453	6.1926170984149e-12	3.44242210813188e-11	497	497
ACBD6	0.0741126107943756	0.0988735895984837	0.139623518912543	497	497
ACBD7	0.00241907275581067	0.957099389958703	0.968254281940562	497	497
ACCN1	-0.049922444191432	0.266638867285455	0.335511511009768	497	465
ACCN2	-0.200520042715119	6.64134295833849e-06	1.84900815964517e-05	497	497
ACCN3	0.0890566364405335	0.0472191858208909	0.0718885253772141	497	497
ACCN4	0.218886034811956	8.33639139761695e-07	2.59031433307946e-06	497	453
ACCN5	0.0492705524161178	0.272941811217186	0.342282585322147	497	97
ACCSL	0.00781059294257902	0.862109388187536	0.894173150349074	497	44
ACCS	0.16233257953328	0.000279083020593055	0.000620112327782729	497	497
ACD	0.233191256113806	1.45455169939016e-07	4.97190864719948e-07	497	497
ACE2	0.348973671695672	1.1143924255739e-15	8.84587590070558e-15	497	497
ACER1	0.0570248226518907	0.204400231429926	0.26607089339048	497	476
ACER2	-0.293851602486079	2.34773827371335e-11	1.22685692275805e-10	497	497
ACER3	-0.0836096499612807	0.0625297930642385	0.092462011853322	497	497
ACE	0.0410080291402558	0.361613883064762	0.436974626006843	497	497
ACHE	0.4043255349244	5.7059351300568e-21	6.89630532204755e-20	497	497
ACIN1	0.0452887281127792	0.313637454057484	0.38607064862976	497	497
ACLY	-0.446635603058984	9.66475264071749e-26	1.65066401362033e-24	497	497
ACMSD	-0.0869969757830052	0.0525915859071482	0.0791023845941211	497	56
ACN9	-0.305768301440169	3.23700696998679e-12	1.85868346950759e-11	497	497
ACO1	0.0126032388616476	0.779267363752229	0.824699409670058	497	497
ACO2	-0.142393015395255	0.00145920309719873	0.00291343940253357	497	497
ACOT11	0.328675844860849	5.52919382540819e-14	3.76929491143786e-13	497	497
ACOT12	0.0156732553375476	0.72742472430289	0.780562621588207	497	282
ACOT13	0.00626884564807698	0.889130945195174	0.916275098016571	497	497
ACOT1	0.187005181437082	2.72186020872082e-05	6.98170897339914e-05	497	497
ACOT2	0.143171141456849	0.00137308417966233	0.00275399728782728	497	497
ACOT4	0.195486627374192	1.13597118796612e-05	3.06311972699147e-05	497	497
ACOT6	0.130275923776519	0.00362122006152755	0.00675873438087023	497	433
ACOT7	0.235840286009599	1.03946157040357e-07	3.62221827392455e-07	497	497
ACOT8	0.0811378002541873	0.0707199867016205	0.103338176166316	497	497
ACOT9	0.211824198260487	1.89244337919135e-06	5.64243601429974e-06	497	497
ACOX1	-0.358960840979571	1.46655351167462e-16	1.25881269103543e-15	497	497
ACOX2	0.320433263685334	2.48956342325034e-13	1.60148335577776e-12	497	496
ACOX3	-0.0397974809506708	0.375972334878275	0.451576691424721	497	497
ACOXL	0.0469799197703348	0.29589048219252	0.367044052118425	497	497
ACP1	-0.2749405102953	4.53222717997904e-10	2.07100472164448e-09	497	497
ACP2	0.100951582525766	0.0244077663843038	0.0394804875582184	497	497
ACP5	0.36323911556947	6.01710560236455e-17	5.3243152883059e-16	497	497
ACP6	-0.0896794608340863	0.0456882136161612	0.069781716271911	497	497
ACPL2	-0.18604506513158	2.99765522209087e-05	7.64707186490382e-05	497	497
ACPP	-0.106955408897397	0.0170674414809983	0.0284471545416041	497	497
ACPT	-0.0416878590924697	0.353702691696698	0.428706562969866	497	460
ACRBP	0.0515258814587436	0.25156294370605	0.319266319656308	497	497
ACRC	0.129300168626734	0.00388409922331492	0.00720911538708575	497	497
ACRV1	-0.0229201520895397	0.610226142650509	0.676376140756515	497	479
ACR	0.0988228171021824	0.0275980251921975	0.0441916629235547	497	493
ACSBG1	0.302103432443541	6.01178229900998e-12	3.34746589495832e-11	497	496
ACSBG2	0.0444865877475409	0.322294177941326	0.395426474834879	497	375
ACSF2	0.618517131373654	8.5757383125602e-54	8.72853446219008e-52	497	497
ACSF3	0.117791690214775	0.00857540912798799	0.0150776506861879	497	497
ACSL1	-0.0511793649268768	0.254769689618143	0.3227640769908	497	497
ACSL3	-0.330206561496419	4.16012885986492e-14	2.8605879207528e-13	497	497
ACSL4	0.408707120445726	1.96351241662491e-21	2.45145625565044e-20	497	497
ACSL5	0.1430420238768	0.00138704290648793	0.002779492036577	497	497
ACSL6	0.00188251740546917	0.966608504208747	0.975659054512439	497	495
ACSM1	-0.0740523174236219	0.0991491025528019	0.139973150410915	497	497
ACSM2A	0.0615926875332761	0.170387186362837	0.226704278285418	497	173
ACSM2B	0.0562406657484031	0.210702953726209	0.273397070158818	497	116
ACSM3	-0.187352526141434	2.62814712360634e-05	6.75948922209219e-05	497	497
ACSM4	-0.0974308666428678	0.0298726630202539	0.0474888421643631	497	19
ACSM5	0.302049086951325	6.06682894678353e-12	3.37530486159702e-11	497	492
ACSS1	-0.118770637956587	0.00803647866755856	0.014198557913756	497	497
ACSS2	0.18502662607087	3.3190430526445e-05	8.41129072909187e-05	497	497
ACSS3	0.348759720332066	1.16296247082231e-15	9.22046678626257e-15	497	497
ACTA1	0.147909374498303	0.000941922707645772	0.00194085830962957	497	496
ACTA2	0.45696836290268	5.18092255372791e-27	9.59212171050769e-26	497	497
ACTBL2	0.296578664443318	1.50387491861641e-11	8.04111893151404e-11	497	305
ACTB	0.500500554338937	7.21608890776864e-33	1.992972433742e-31	497	497
ACTC1	0.280176882014817	2.04161554664445e-10	9.65709679777492e-10	497	497
ACTG1	0.075236138618324	0.0938501925805523	0.133327916354871	497	497
ACTG2	0.363125159351264	6.1626716479272e-17	5.44591138001712e-16	497	497
ACTL6A	-0.302125171780987	5.98989940515602e-12	3.33620758257732e-11	497	497
ACTL6B	0.0640058282842362	0.15422023085554	0.207604555144977	497	170
ACTL7A	0.105340231752652	0.018822507419466	0.0311189063545277	497	48
ACTL7B	0.0115731450595002	0.79689714905643	0.839123239981645	497	163
ACTL8	-0.012447931932758	0.781918407943987	0.826868097552075	497	234
ACTL9	0.0718980372830849	0.10940017252138	0.15279902892353	497	19
ACTN1	0.292331541633806	3.0031863689457e-11	1.55438538677672e-10	497	497
ACTN2	0.0375211603290725	0.403906043516087	0.479725155700809	497	486
ACTN3	0.120502306182147	0.00715677302528841	0.0127284420729163	497	432
ACTN4	0.36969897034938	1.52780694735225e-17	1.42153397222088e-16	497	497
ACTR10	-0.0194935849735179	0.664631886090741	0.725332495945434	497	497
ACTR1A	0.218404651551021	8.82325891189982e-07	2.73396947059965e-06	497	497
ACTR1B	-0.149385931721406	0.000835635855220626	0.00173540492315161	497	497
ACTR2	-0.151582464227933	0.000697894208188344	0.00146528552548529	497	497
ACTR3B	-0.263232957547172	2.53756539142062e-09	1.06847382745432e-08	497	497
ACTR3C	-0.152849602860007	0.000628325341048856	0.00132854963050372	497	497
ACTR3	0.0167334576469651	0.709793078543765	0.76578213709341	497	497
ACTR5	0.0544411719234441	0.225693627219047	0.290647586343552	497	497
ACTR6	-0.147900246619905	0.000942616950717902	0.00194208923950315	497	497
ACTR8	-0.188210431615295	2.40962045426556e-05	6.22138806702019e-05	497	497
ACTRT1	0.0292264408882397	0.515654879660711	0.589542478736282	497	74
ACTRT2	0.011697762781281	0.79475865180302	0.83745027332013	497	3
ACVR1B	-0.155603506140131	0.000498726732070302	0.00106962987536011	497	497
ACVR1C	0.0203809997966903	0.650356674644057	0.712779539944684	497	497
ACVR1	0.143846679142415	0.00130213558175259	0.00262113447944193	497	497
ACVR2A	-0.0458889452086788	0.307260603353094	0.37922456960685	497	497
ACVR2B	-0.275220410500103	4.34493941005634e-10	1.99223370937662e-09	497	497
ACVRL1	0.48637255960997	7.10734809337612e-31	1.69452362211991e-29	497	497
ACY1	-0.205848905510187	3.70673576997786e-06	1.06511549045323e-05	497	497
ACY3	0.320522421309612	2.449972123465e-13	1.57652089369694e-12	497	467
ACYP1	0.123564603558359	0.00580977786959664	0.0104947618075029	497	497
ACYP2	-0.0406031184545483	0.366377966312124	0.441905955397281	497	497
ADAD1	0.0221906026382462	0.621644342761355	0.686376140787881	497	3
ADAD2	0.382891956401213	8.43114332903781e-19	8.64278399235875e-18	497	467
ADAL	-0.255047384811638	8.05852440860201e-09	3.19836644728581e-08	497	497
ADAM10	-0.258297005348609	5.11797232638105e-09	2.07691688152735e-08	497	497
ADAM11	0.198463301109342	8.28369118457651e-06	2.27876080917559e-05	497	497
ADAM12	0.296984624347904	1.40682507643947e-11	7.54634820965432e-11	497	497
ADAM15	0.139832056423631	0.00177888648831216	0.00350481015791953	497	497
ADAM17	-0.051185741114653	0.254710428054311	0.322709389164476	497	497
ADAM18	0.0604453286512591	0.178504154621331	0.23624995408002	497	89
ADAM19	0.515832164666123	3.86524882044464e-35	1.23607821529084e-33	497	497
ADAM20	0.109504487845817	0.0145883593842626	0.0246221543782702	497	450
ADAM21P1	-0.180342214085423	5.26512162695454e-05	0.000130173802394655	497	415
ADAM21	-0.214595338998041	1.37636077811517e-06	4.18332726420909e-06	497	490
ADAM22	0.0736654099487788	0.100931656106177	0.142179333749119	497	496
ADAM23	0.305986962084642	3.11876730356695e-12	1.79490250297994e-11	497	489
ADAM28	0.382076406426818	1.01236764037654e-18	1.03302715303766e-17	497	497
ADAM29	0.151760872817959	0.000687685248626056	0.00144566753199843	497	176
ADAM2	-0.0599325917687469	0.182222856203651	0.240520735286644	497	409
ADAM30	0.00918139112287543	0.838217357658951	0.874185802476835	497	80
ADAM32	0.0203633369834097	0.650639581864297	0.712933726212417	497	489
ADAM33	0.384816611052234	5.46384508582029e-19	5.66178593363218e-18	497	497
ADAM3A	-0.00344174318723481	0.938993060240752	0.954754049233636	497	26
ADAM5P	0.0338490586315056	0.451492258634343	0.527433656366652	497	8
ADAM6	0.513266771959366	9.44651803116203e-35	2.96419613525555e-33	497	497
ADAM7	-0.120498570220822	0.00715857427291121	0.0127293874375792	497	384
ADAM8	0.541139234043046	3.76632159679851e-39	1.52255069228643e-37	497	497
ADAM9	-0.285065951478059	9.54925723229237e-11	4.67233179025608e-10	497	497
ADAMDEC1	0.391968978229248	1.06270832222616e-19	1.1714329064847e-18	497	491
ADAMTS10	0.516174866668218	3.42833243157343e-35	1.10339476060159e-33	497	497
ADAMTS12	0.235796940849944	1.04522567826278e-07	3.64103892891714e-07	497	495
ADAMTS13	0.00655395819147525	0.884123245339096	0.912148786336552	497	497
ADAMTS14	0.449004624599031	4.98493905087738e-26	8.66895168336013e-25	497	495
ADAMTS15	0.0431074174690216	0.337538049180332	0.411577196796086	497	483
ADAMTS16	0.189151559036112	2.18975612935711e-05	5.69330914804711e-05	497	482
ADAMTS17	-0.103780589862997	0.0206645360677091	0.033837861387802	497	497
ADAMTS18	0.122045223277423	0.00644664387109139	0.0115628997458855	497	370
ADAMTS19	-0.00383304944914274	0.932072801015861	0.949306229144564	497	446
ADAMTS1	0.269572574772023	1.00876960228427e-09	4.45328914473842e-09	497	497
ADAMTS20	0.0586321697738614	0.191910693408684	0.251651384051894	497	78
ADAMTS2	0.291951158581073	3.19331685414639e-11	1.64430396102951e-10	497	497
ADAMTS3	-0.0748204026363229	0.09568466263428	0.135616962640839	497	497
ADAMTS4	0.296168409835133	1.60858302070044e-11	8.55989865925279e-11	497	497
ADAMTS5	0.222155696464403	5.6501804021599e-07	1.79230766087183e-06	497	497
ADAMTS6	0.31754470247365	4.17287084908163e-13	2.62700889780018e-12	497	495
ADAMTS7	0.257640069926482	5.61272562913326e-09	2.26805243026503e-08	497	497
ADAMTS8	0.443784951429037	2.12912266843329e-25	3.54576732763753e-24	497	497
ADAMTS9	0.221250596583716	6.29622215942742e-07	1.98655468951502e-06	497	497
ADAMTSL1	0.15544551546085	0.000505432187937641	0.00108262160029245	497	497
ADAMTSL2	0.398882598591567	2.10068842798516e-20	2.43755229569042e-19	497	497
ADAMTSL3	0.219545147496459	7.71143583048583e-07	2.40394900244203e-06	497	497
ADAMTSL4	0.409281849582011	1.7051164312839e-21	2.13416289411195e-20	497	497
ADAMTSL5	0.309830557605533	1.61326244209342e-12	9.55613743764114e-12	497	497
ADAP1	0.233629831699338	1.37622765265563e-07	4.71946992703918e-07	497	497
ADAP2	0.417913310293368	1.98170730097728e-22	2.65078139372218e-21	497	497
ADARB1	-0.0351228655787369	0.434637277013468	0.51071917729706	497	497
ADARB2	-0.230556177839695	2.02377657155015e-07	6.78801338844964e-07	497	494
ADAR	0.171531257539807	0.000121578398701315	0.000285653676161244	497	497
ADAT1	-0.164493798127688	0.000230481778922655	0.000519082348554212	497	497
ADAT2	-0.10529270635256	0.0188764490305679	0.0311952262022514	497	496
ADAT3	0.193728664606679	1.3658195012609e-05	3.64466952618876e-05	497	497
ADA	0.597430913841774	2.09671954119892e-49	1.57458140526515e-47	497	497
ADCK1	0.00162245126154524	0.971219319796024	0.978884014337493	497	497
ADCK2	-0.00936596637193793	0.835011166825037	0.871612728721371	497	497
ADCK4	0.273788268477247	5.38941675127e-10	2.44708322644282e-09	497	497
ADCK5	0.189304542534876	2.15586680219307e-05	5.61393314945106e-05	497	497
ADCY10	-0.14690806187373	0.00102096056811795	0.00209146713846884	497	485
ADCY1	-0.230203341498495	2.11465015523974e-07	7.07860605387512e-07	497	497
ADCY2	0.199702947719322	7.25270837090439e-06	2.00945219766483e-05	497	496
ADCY3	0.436037777882725	1.75459910933836e-24	2.70210958074834e-23	497	497
ADCY4	0.474727067126574	2.66960692313483e-29	5.73108013016879e-28	497	497
ADCY5	0.287022402033584	7.01621488104948e-11	3.49000557132035e-10	497	497
ADCY6	-0.390918324763808	1.35507424072446e-19	1.47826951037901e-18	497	497
ADCY7	0.389271334944579	1.97997368996276e-19	2.13328599986261e-18	497	497
ADCY8	0.127842696198221	0.00430902385563643	0.00794923519453179	497	185
ADCY9	0.125870383435126	0.00495092176182231	0.00905096027045032	497	497
ADCYAP1R1	0.0172119681293366	0.701885029892321	0.758556391654769	497	300
ADCYAP1	0.215343408781746	1.26207672545174e-06	3.85173522405369e-06	497	479
ADC	0.292284254084031	3.02620723951701e-11	1.56508850553406e-10	497	497
ADD1	0.114236077338168	0.0108138550172242	0.0186503188500226	497	497
ADD2	0.0575050385520533	0.200608597608266	0.261636723731191	497	497
ADD3	0.0955879159743654	0.0331300638182025	0.0521790047615095	497	497
ADH1A	0.089224973118915	0.0468012126579267	0.0713349384267647	497	349
ADH1B	0.228849299688567	2.50126992217151e-07	8.29111641750056e-07	497	496
ADH1C	0.145430261953815	0.00114883962248321	0.0023338787508015	497	497
ADH4	0.100690869116765	0.0247805266215786	0.0400253213540578	497	240
ADH5	-0.00622868482458578	0.889836686775166	0.916823019704418	497	497
ADH6	0.00900297756195992	0.84131906385054	0.87659990382806	497	441
ADH7	0.00644234265435798	0.886083115628118	0.91374473109748	497	115
ADHFE1	0.060664939471424	0.176928726861317	0.234427932485051	497	497
ADI1	-0.141541953047239	0.00155905689305933	0.0030972604540506	497	497
ADIG	-0.0829430916509318	0.0646573107977585	0.0952917117828634	497	193
ADIPOQ	0.0919328010662979	0.0404931150608662	0.0626342243373779	497	105
ADIPOR1	-0.241121782299555	5.25628107169365e-08	1.88809910011697e-07	497	497
ADIPOR2	-0.165352195397911	0.000213473896203307	0.000483602428287483	497	497
ADK	-0.0643777169813392	0.151835699947632	0.204876017473081	497	497
ADM2	-0.174041710930462	9.61798871937972e-05	0.000229147209852998	497	497
ADM	0.347242665780043	1.57228913405641e-15	1.23196441684115e-14	497	497
ADNP2	-0.292542566960129	2.90251934017475e-11	1.5038350204094e-10	497	497
ADNP	-0.330705401037634	3.79045888473215e-14	2.61266727733806e-13	497	497
ADORA1	0.300572411669448	7.76615735210965e-12	4.27213226521675e-11	497	493
ADORA2A	0.488855861875672	3.2211985242457e-31	7.89587427990837e-30	497	497
ADORA2B	0.451482129264624	2.48051139515268e-26	4.39758921168933e-25	497	497
ADORA3	0.414132246719677	5.12668240221893e-22	6.65340510335869e-21	497	497
ADO	-0.193163318117083	1.44869398497251e-05	3.85606837816059e-05	497	497
ADPGK	-0.177883318148609	6.6772982196419e-05	0.0001627008222166	497	497
ADPRHL1	-0.0792945207210294	0.0773819880105478	0.1120764404507	497	497
ADPRHL2	0.283055568389204	1.30751642071928e-10	6.29157949408261e-10	497	497
ADPRH	0.134464386241996	0.00266643329074378	0.00510110236739849	497	497
ADRA1A	0.185155379491742	3.27668117524967e-05	8.31023706614357e-05	497	494
ADRA1B	0.229976365087252	2.17517276555133e-07	7.26664263946514e-07	497	478
ADRA1D	0.2235092269102	4.80152296086373e-07	1.53598176273578e-06	497	495
ADRA2A	-0.0327902151064357	0.465779021334373	0.541850496447872	497	497
ADRA2B	0.266497861311633	1.5827333662642e-09	6.82922029846428e-09	497	497
ADRA2C	0.224002658773344	4.52377103988823e-07	1.45176269399486e-06	497	497
ADRB1	-0.331400805323403	3.32834347975289e-14	2.31724358029602e-13	497	497
ADRB2	-0.222945235577207	5.13908135173827e-07	1.63717381925173e-06	497	497
ADRB3	0.160548545663388	0.000326249384756924	0.0007172049571057	497	334
ADRBK1	-0.264522381482577	2.10757927459539e-09	8.95509049267054e-09	497	497
ADRBK2	-0.208534062234535	2.74685691994628e-06	8.02524087160757e-06	497	497
ADRM1	0.217114587877699	1.0266349067408e-06	3.16255285221382e-06	497	497
ADSL	-0.2504251087863	1.52067043322642e-08	5.83112695670739e-08	497	497
ADSSL1	0.271042613742992	8.11688184078865e-10	3.61911491638099e-09	497	497
ADSS	-0.146368424025228	0.00106605187091065	0.00217538583280593	497	497
AEBP1	0.488246964316232	3.91335929213027e-31	9.50675920514904e-30	497	497
AEBP2	-0.0690979413222479	0.123952049382406	0.17088576335029	497	497
AEN	-0.0181077033365472	0.687168517069576	0.745746694942741	497	497
AES	0.294151491092302	2.23603277501658e-11	1.1709243450472e-10	497	497
AFAP1L1	0.264404026905456	2.14389343182294e-09	9.1016741904471e-09	497	497
AFAP1L2	0.412443592231991	7.80743134369456e-22	1.00222026806927e-20	497	497
AFAP1	-0.0588817070008191	0.190023005627484	0.249459004310004	497	497
AFARP1	-0.0669743523815139	0.135959559529945	0.185463305540168	497	483
AFF1	-0.361941316897128	7.89535070098564e-17	6.91912923537863e-16	497	497
AFF2	0.184772629609336	3.404137276647e-05	8.61931513247242e-05	497	493
AFF3	-0.0878406296610435	0.0503323851746506	0.0760523477872584	497	497
AFF4	-0.247393337134299	2.29069919278618e-08	8.60772292251793e-08	497	497
AFG3L1	0.11355038593321	0.0113007398601657	0.0194382032200551	497	497
AFG3L2	-0.266073209572161	1.68356471343712e-09	7.23161012620557e-09	497	497
AFMID	-0.165754617559126	0.000205911703178304	0.000467792381648331	497	497
AFM	0.0707787206666687	0.115046796903716	0.159950306803246	497	40
AFP	-0.00353999206820717	0.937255074265158	0.953470395438391	497	253
AFTPH	-0.306175976182543	3.0199694223927e-12	1.74204277584569e-11	497	497
AG2	0.392160472021763	1.01656631670691e-19	1.12303973643473e-18	497	497
AGAP11	0.121974452491941	0.00647777925030305	0.0116125124495151	497	497
AGAP1	-0.389893174090694	1.71626946441823e-19	1.85814897575863e-18	497	497
AGAP2	0.524154342217895	2.01933705499991e-36	6.93317248113067e-35	497	497
AGAP3	0.100549826874065	0.0249842261373302	0.040321854336736	497	497
AGAP4	0.0270914582705294	0.546805989984553	0.618317556123408	497	497
AGAP5	-0.108336046412707	0.0156824498152877	0.0263093039864738	497	497
AGAP6	0.0261754490717049	0.560450371208401	0.631041688740995	497	497
AGAP7	0.0204686944715485	0.648952803798673	0.711435356422482	497	497
AGAP8	-0.101858834234404	0.0231481198737038	0.037603739089981	497	497
AGA	-0.124888040127699	0.00530175608426055	0.00964309789962883	497	497
AGBL1	0.0834704338961355	0.0629693077831802	0.0930437948942105	497	274
AGBL2	0.301431840628546	6.72765569914439e-12	3.72332940721899e-11	497	494
AGBL3	-0.0669536718487891	0.136080747094766	0.185603364396786	497	494
AGBL4	0.0652087751458185	0.146608288081125	0.19853061283951	497	479
AGBL5	-0.257329970486637	5.8620916404998e-09	2.36025701774421e-08	497	497
AGER	0.302568616523718	5.56013820768604e-12	3.10893282772763e-11	497	497
AGFG1	-0.145021059269521	0.00118677235545988	0.0024058206955137	497	497
AGFG2	-0.218173308856403	9.06683830249325e-07	2.80510993370301e-06	497	497
AGGF1	-0.304193963921219	4.22767339774115e-12	2.39935123968604e-11	497	497
AGK	-0.305304568530375	3.50245346532698e-12	2.00421502378057e-11	497	497
AGL	-0.200342199455937	6.77007080995232e-06	1.88249465830473e-05	497	497
AGMAT	-0.219234389821488	8.00026728440314e-07	2.49011869642942e-06	497	497
AGPAT1	0.18564777147714	3.11935320057436e-05	7.93128975712864e-05	497	497
AGPAT2	0.251205096222912	1.36735313508427e-08	5.27246109837975e-08	497	497
AGPAT3	-0.372487142869691	8.37418870276742e-18	7.98055407220482e-17	497	497
AGPAT4	0.517451291963214	2.19043436327368e-35	7.1415283606505e-34	497	496
AGPAT5	-0.182004085790364	4.47597027051525e-05	0.000111737649270544	497	497
AGPAT6	0.0326721507770383	0.467387408980146	0.543343282552233	497	497
AGPAT9	0.406275579274419	3.5561693940926e-21	4.350503509515e-20	497	497
AGPHD1	-0.0890958613246603	0.0471215133640258	0.0717522375806563	497	497
AGPS	0.0933035983710646	0.0375839365575853	0.0585271444482869	497	497
AGR2	-0.0178221458483832	0.691847595965038	0.750093876213635	497	497
AGR3	0.065263138734215	0.146271180835326	0.198127639460185	497	490
AGRN	0.14963997977671	0.000818508004128308	0.00170283295193782	497	497
AGRP	0.0802756813465104	0.0737750662104201	0.107371986106201	497	211
AGTPBP1	-0.182964445473122	4.07237586277166e-05	0.000102260749435735	497	497
AGTR1	-0.133388269606553	0.00288692715970039	0.00548609428680982	497	497
AGTR2	0.0362929175244889	0.419479422018582	0.495667504914525	497	53
AGTRAP	0.132931512267179	0.00298543393259504	0.0056567519258289	497	497
AGT	0.103730663024074	0.0207260046020376	0.0339302023412358	497	497
AGXT2L1	-0.00918428000956443	0.838167155058888	0.874178914230729	497	316
AGXT2L2	0.107627505680095	0.0163803988961986	0.0274022508149239	497	497
AGXT2	0.0114492656132152	0.799024484946845	0.840833418057583	497	46
AGXT	0.222903128511973	5.16517832970481e-07	1.6449649092902e-06	497	279
AHCTF1	-0.179249455749221	5.85379356896305e-05	0.00014385882442858	497	497
AHCYL1	-0.141063680918453	0.00161788782669753	0.00320746181660196	497	497
AHCYL2	-0.290497182813915	4.03441498605214e-11	2.05158647946567e-10	497	497
AHCY	-0.235442784825714	1.09349148309981e-07	3.79861360492625e-07	497	497
AHDC1	0.283713845099216	1.17999282962907e-10	5.71636536044756e-10	497	497
AHI1	-0.057758830727478	0.198625527648686	0.259337139733268	497	496
AHNAK2	0.336546108879824	1.25883247897931e-14	9.12539769920972e-14	497	497
AHNAK	0.0691670767899164	0.123575470381201	0.170413463315919	497	497
AHRR	-0.0967526442802507	0.0310379962969749	0.0491310384266712	497	497
AHR	0.303599955726224	4.67381994304307e-12	2.63762352034778e-11	497	497
AHSA1	-0.0501118322650855	0.264826596942694	0.33356605913047	497	497
AHSA2	0.0486911492863832	0.278628524174056	0.3483063400584	497	497
AHSG	0.104630377216929	0.0196423430314693	0.0323224144541643	497	161
AHSP	0.115969115038114	0.0096651910083524	0.0168240945315109	497	165
AICDA	0.25061909971845	1.48105258871584e-08	5.68573338241265e-08	497	169
AIDA	0.179597390065694	5.65993151505023e-05	0.000139522113115653	497	497
AIF1L	-0.195210546389925	1.16945249081903e-05	3.14789795857327e-05	497	497
AIF1	0.691993637416479	4.57696395626913e-72	2.08574327925346e-69	497	497
AIFM1	-0.189521271691252	2.10870745442589e-05	5.49755469622851e-05	497	497
AIFM2	0.467122871117577	2.64587020528117e-28	5.26835585760602e-27	497	497
AIFM3	0.402247399489721	9.41182830863409e-21	1.11732723159516e-19	497	497
AIG1	-0.0547544405013136	0.223030783048722	0.287495353963994	497	496
AIM1L	0.413486487706928	6.02302242526892e-22	7.77640841268945e-21	497	469
AIM1	-0.19757416783159	9.10762190194013e-06	2.49272354294023e-05	497	496
AIM2	0.574789428704217	4.84423843649169e-45	2.72077940868613e-43	497	478
AIMP1	-0.211846715890324	1.88758522412782e-06	5.6287881215031e-06	497	497
AIMP2	-0.22031668516548	7.03698396249645e-07	2.20550390321043e-06	497	497
AIPL1	0.130820967120667	0.00348150442714967	0.00651677046945276	497	105
AIP	0.23550029074588	1.08551070800891e-07	3.77415904391999e-07	497	497
AIRE	0.235492214533541	1.08662813753582e-07	3.77673440556955e-07	497	230
AJAP1	0.290651159923135	3.93599888292734e-11	2.00509943093435e-10	497	495
AK1	0.22572156575766	3.67188089512693e-07	1.19443354685578e-06	497	497
AK2	0.094547442823878	0.0350995529673382	0.0549871971675989	497	497
AK3L1	-0.203747842181432	4.67354735309041e-06	1.32770328672167e-05	497	497
AK3	-0.147295344345054	0.000989691820787423	0.00203234472653324	497	497
AK5	0.0708401206697008	0.11473124001465	0.159555839473834	497	497
AK7	0.0242681957705838	0.589376252333915	0.657811479852342	497	497
AKAP10	-0.211692231986913	1.92115662864543e-06	5.7246413376385e-06	497	497
AKAP11	-0.107647267086935	0.0163605700228531	0.0273736473237839	497	497
AKAP12	0.173625272198971	0.00010001482596274	0.000237718975270139	497	496
AKAP13	-0.0503441652761914	0.262614965530643	0.331071529321278	497	497
AKAP14	0.0383302918517094	0.393837927624445	0.469745497494409	497	226
AKAP1	-0.342430240107415	4.04860035528888e-15	3.05411910172676e-14	497	497
AKAP2	-0.0175816151637526	0.695798005928672	0.753114484041879	497	484
AKAP3	0.0167507587585629	0.70950660389722	0.765637851285892	497	497
AKAP4	0.00995111820933684	0.824865005637642	0.863178760400833	497	38
AKAP5	0.0610875462641897	0.173926161609846	0.230846194905608	497	497
AKAP6	0.108636856774122	0.015394112983795	0.0258710384241114	497	497
AKAP7	0.0675442027531392	0.132652828572327	0.181557806532678	497	496
AKAP8L	0.231645583447541	1.76632686989887e-07	5.97043494071853e-07	497	497
AKAP8	0.132305576509798	0.00312539353903027	0.00590476452003166	497	497
AKAP9	-0.30734915545102	2.47173968707181e-12	1.43749357204262e-11	497	497
AKD1	-0.201777413886615	5.79560453324657e-06	1.62528204889688e-05	497	496
AKIRIN1	-0.0136592028969523	0.76131165263033	0.809774544952031	497	497
AKIRIN2	0.238046001773525	7.83393844624782e-08	2.76303077899235e-07	497	496
AKNAD1	0.249436003087932	1.73916726562123e-08	6.62211219957676e-08	497	397
AKNA	0.472999452085337	4.51809516280136e-29	9.51600064173635e-28	497	497
AKR1A1	-0.0603974240805994	0.17884918714382	0.236690980887119	497	497
AKR1B10	0.168859981939428	0.000155452223809619	0.000359263778193484	497	328
AKR1B15	0.0740183416992526	0.0993046248487269	0.140172969577038	497	92
AKR1B1	0.566466068895884	1.60537057823622e-43	8.31764482279443e-42	497	497
AKR1C1	0.419106655231228	1.46441963662491e-22	1.97731165885294e-21	497	497
AKR1C2	0.331596434626293	3.20861797075501e-14	2.23777387588204e-13	497	497
AKR1C3	0.226297654640157	3.42262249482825e-07	1.11552346625165e-06	497	497
AKR1C4	0.0642453558419178	0.152681163656156	0.205781408380022	497	58
AKR1CL1	0.119794046389271	0.00750559203532431	0.0133133957802802	497	34
AKR1D1	-0.0368579299446847	0.41227212736164	0.488158050415037	497	290
AKR1E2	0.041593442512419	0.35479484988977	0.429874405410585	497	494
AKR7A2	0.0357104641244156	0.426985946778549	0.503114251563535	497	497
AKR7A3	0.0302475404322229	0.501087615782046	0.575809948079879	497	497
AKR7L	-0.0104783265556112	0.815748411285664	0.855200846736842	497	496
AKT1S1	-0.0445319161954693	0.321800887402494	0.394889574562757	497	497
AKT1	-0.0944387588692596	0.0353109117639254	0.0552880752599147	497	497
AKT2	-0.0972722383263911	0.0301418071310509	0.0478597857764256	497	497
AKT3	-0.116347172657029	0.00942951688076049	0.0164524228137947	497	497
AKTIP	0.204641016043086	4.23628190066017e-06	1.20879021474508e-05	497	497
ALAD	0.142351517660595	0.00146393234576058	0.00292218093228924	497	497
ALAS1	0.0355899567621239	0.428548705372548	0.504599805709376	497	497
ALAS2	0.0163178256697577	0.716687390803922	0.77168396912305	497	392
ALB	-0.0374843507652725	0.404367692378913	0.480117300985095	497	495
ALCAM	-0.181858851104583	4.54020287116595e-05	0.000113242452755005	497	497
ALDH16A1	0.287343162709076	6.66893152448472e-11	3.32137968200306e-10	497	497
ALDH18A1	-0.256523870035464	6.56163577136887e-09	2.62789331469246e-08	497	497
ALDH1A1	0.132912360574337	0.00298963029631779	0.0056632099264495	497	497
ALDH1A2	0.341700869512427	4.66598675871597e-15	3.50010102876969e-14	497	497
ALDH1A3	-0.314834675859975	6.74048310454763e-13	4.16754322322801e-12	497	497
ALDH1B1	0.166600960030365	0.000190818653282657	0.00043582467444704	497	497
ALDH1L1	0.181948826347869	4.50030779502527e-05	0.000112275316160323	497	496
ALDH1L2	0.252903916564804	1.08347700485064e-08	4.22497032754963e-08	497	497
ALDH2	0.29623341239581	1.59153053153183e-11	8.47140395214886e-11	497	497
ALDH3A1	0.472451430659316	5.33543230625696e-29	1.11322323800997e-27	497	487
ALDH3A2	0.0841860038622949	0.0607370345964865	0.0901034537358798	497	497
ALDH3B1	0.614338094231779	6.75129879553294e-53	6.44620438805862e-51	497	497
ALDH3B2	-0.182742477296575	4.1624781487512e-05	0.000104381639620181	497	497
ALDH4A1	-0.0356143159345827	0.428232544545725	0.504257150028561	497	497
ALDH5A1	-0.248538074040447	1.96362195245736e-08	7.43019131321427e-08	497	497
ALDH6A1	-0.420668610575619	9.8382101070539e-23	1.35113664970231e-21	497	497
ALDH7A1	-0.112567080411532	0.0120328040155224	0.0206231090960971	497	497
ALDH8A1	0.212102849280118	1.83315878967395e-06	5.47871022384146e-06	497	490
ALDH9A1	-0.179227484197971	5.86624377829247e-05	0.000144147124998214	497	497
ALDOA	0.158074740210412	0.000404041044485782	0.000876872711655418	497	497
ALDOB	0.0515706730193611	0.251150489779802	0.318884148339337	497	461
ALDOC	0.268829639569975	1.12534427463604e-09	4.93316092057877e-09	497	497
ALG10B	-0.358896109946051	1.48630271377989e-16	1.27467304165956e-15	497	497
ALG10	-0.28005881458743	2.07904460534584e-10	9.82486999335126e-10	497	497
ALG11	-0.0175961171524661	0.695559594659397	0.753025816089958	497	496
ALG12	-0.100560935207787	0.0249681307118698	0.0402991217019803	497	497
ALG13	-0.232807455614626	1.52660538558923e-07	5.1995863065143e-07	497	497
ALG14	-0.140711069804479	0.00166255857576462	0.00329081559749815	497	497
ALG1L2	0.0164488289241178	0.714511852193025	0.770044458388731	497	94
ALG1L	0.206055595184677	3.62270957699009e-06	1.04186674882714e-05	497	497
ALG1	-0.100137730882054	0.0255876956738064	0.041222793343684	497	497
ALG2	-0.21080968586933	2.1241862310371e-06	6.29501302372522e-06	497	497
ALG3	-0.0157923667814616	0.725436454254712	0.778804216108648	497	497
ALG5	0.0189338204328048	0.673699615108154	0.73383045320152	497	497
ALG6	-0.311809213012238	1.1447108575559e-12	6.88853463531013e-12	497	497
ALG8	-0.26453928657097	2.10244137500326e-09	8.93704727797125e-09	497	497
ALG9	-0.197272854364485	9.40413345836509e-06	2.56966857418477e-05	497	497
ALKBH1	0.0169446882571558	0.706298297166881	0.762545076270361	497	497
ALKBH2	-0.0281405706689307	0.531383153920372	0.603840386469673	497	497
ALKBH3	0.11387364340596	0.0110688394365062	0.0190671219537273	497	497
ALKBH4	0.0628831267518155	0.161591068845999	0.216350328621202	497	497
ALKBH5	0.0809528728473053	0.0713664453232415	0.104184098665913	497	497
ALKBH6	0.221930056177958	5.80500169880198e-07	1.83967265785804e-06	497	497
ALKBH7	0.0986823737629534	0.0278205644341007	0.0445124591021508	497	497
ALKBH8	-0.00282253063374326	0.949953032064868	0.963169347241453	497	497
ALK	0.0104070935995116	0.816978763326112	0.856222098236038	497	458
ALLC	0.084900339895991	0.0585742205054114	0.0872564409624074	497	362
ALMS1P	-0.180052886642907	5.4152909817717e-05	0.000133736787743309	497	487
ALMS1	-0.122066867366564	0.00643714846312717	0.011547934493528	497	497
ALOX12B	0.0632060792880109	0.159444140634239	0.213754591848679	497	479
ALOX12P2	0.192896686241795	1.48941842072511e-05	3.95973597904523e-05	497	464
ALOX12	0.118909374410711	0.0079625990133604	0.0140767124684261	497	497
ALOX15B	0.0562142822642781	0.210917423609256	0.273639939229324	497	497
ALOX15	-0.0338786377405918	0.451096734340532	0.527125159989627	497	485
ALOX5AP	0.604312557024652	8.42093222461434e-51	7.06477456216494e-49	497	497
ALOX5	0.269347840767137	1.04273464262541e-09	4.59412707521031e-09	497	497
ALOXE3	0.104827745496963	0.0194113319590359	0.03199742001896	497	493
ALPI	0.0623748325200833	0.165014086604261	0.220399558801391	497	19
ALPK1	0.400182488404564	1.54215529638869e-20	1.80617732756365e-19	497	497
ALPK2	0.014101625522167	0.753825968381648	0.803311929842081	497	495
ALPK3	-0.210807042126874	2.12482421742124e-06	6.29597316144722e-06	497	497
ALPL	0.363138286047381	6.14572892197125e-17	5.43573050791555e-16	497	497
ALPPL2	0.103849316848009	0.0205801805491809	0.0337116057113463	497	59
ALPP	0.248348881848921	2.01436932149934e-08	7.61072531851957e-08	497	180
ALS2CL	0.550657561117988	9.48751807378566e-41	4.14453649014109e-39	497	497
ALS2CR11	-0.0277564571377749	0.537004337900177	0.608916698480827	497	465
ALS2CR12	0.0616990022720224	0.169649255345268	0.225842332952328	497	417
ALS2CR4	0.30437164693027	4.10250485882532e-12	2.33161351826265e-11	497	497
ALS2CR8	-0.167015581658963	0.000183808902595623	0.000420821226986165	497	497
ALS2	-0.243470384344043	3.86150079943967e-08	1.40673968985401e-07	497	497
ALX1	0.053746776858242	0.231676598380736	0.297226148450453	497	355
ALX3	-0.199834603086793	7.15070102961524e-06	1.9828337207138e-05	497	497
ALX4	-0.108800056867714	0.0152396352671108	0.0256372117409883	497	383
AMAC1L2	0.115759053466437	0.00979838944833394	0.0170352472755175	497	425
AMAC1L3	-0.112189327941347	0.01232499250967	0.02107345653717	497	241
AMAC1	-0.0104730721981465	0.815839150329864	0.855206545549148	497	107
AMACR	-0.139860732398987	0.00177497673488749	0.00349779444827804	497	497
AMBN	0.0163636198490693	0.715926636529228	0.771113289054982	497	37
AMBP	0.0669803954633277	0.135924162864617	0.185427635705431	497	473
AMBRA1	-0.0678458248687353	0.130927886055681	0.179478706727454	497	497
AMD1	-0.107341421678447	0.0166698266670948	0.0278492496668821	497	496
AMDHD1	0.273117140932361	5.95933230431872e-10	2.69487081718301e-09	497	471
AMDHD2	0.175909046419042	8.06239883627263e-05	0.000194395333172321	497	497
AMELX	0.135553530663769	0.00245899789311123	0.00473057916157067	497	176
AMELY	-0.0698399662084124	0.119956612829076	0.166051090358012	497	411
AMFR	0.122757037863691	0.00614086815102996	0.0110450795924203	497	497
AMHR2	-0.000954140574666663	0.983072095536407	0.987329688538726	497	483
AMH	0.0808496277636747	0.0717294588943232	0.104660702975555	497	479
AMICA1	0.659866142829852	1.92868733045038e-63	3.75457375367579e-61	497	497
AMIGO1	-0.228593464665541	2.58159474911499e-07	8.54043166383511e-07	497	497
AMIGO2	0.394405965238879	6.02742227187973e-20	6.7782301723758e-19	497	497
AMIGO3	0.0524427835448136	0.243213478352703	0.310082880043877	497	497
AMMECR1L	-0.109236922329432	0.0148327959425208	0.0250073481412161	497	497
AMMECR1	-0.188287711406491	2.39080547928691e-05	6.17678658229375e-05	497	497
AMN1	-0.208339429947925	2.80755141351239e-06	8.19540157116565e-06	497	497
AMN	0.421554499121098	7.84397444510161e-23	1.07947516539967e-21	497	463
AMOTL1	-0.0979164660607018	0.0290615157643398	0.046298462783313	497	497
AMOTL2	0.272492496560142	6.5421823673568e-10	2.94383524793248e-09	497	497
AMOT	0.263396849545538	2.47851961253909e-09	1.04558798129647e-08	497	497
AMPD1	0.204265225889148	4.41526832780604e-06	1.25735755206418e-05	497	390
AMPD2	0.119530142879545	0.00763940230985624	0.0135376091853941	497	497
AMPD3	0.00841728306092112	0.851518342219477	0.885355162224146	497	497
AMPH	0.370284046781747	1.34735876722043e-17	1.2612460616964e-16	497	497
AMTN	0.168528651360658	0.000160223151895953	0.000369480669196752	497	443
AMT	0.216154930946402	1.14840275174337e-06	3.5187383213946e-06	497	497
AMY1A	0.10422597486099	0.0201231665420692	0.0330428050901346	497	422
AMY2A	0.200191971217569	6.88066079404009e-06	1.91271495329679e-05	497	355
AMY2B	0.214586094535489	1.37783329726024e-06	4.18716814843364e-06	497	497
AMZ1	0.202269954073366	5.493187739651e-06	1.54587940165252e-05	497	483
AMZ2P1	0.175418930442809	8.44599158646093e-05	0.000203009562814826	497	497
AMZ2	-0.00606494489250476	0.892714965010993	0.919071049673209	497	497
ANAPC10	0.0773539674561941	0.0849373366181479	0.121944618110446	497	497
ANAPC11	0.0972895527353827	0.0301123291794461	0.0478281299411497	497	497
ANAPC13	0.00328640220774883	0.941741572097883	0.956917866626192	497	497
ANAPC16	0.002270966545579	0.959723654985633	0.970005918036926	497	497
ANAPC1	-0.256592686978794	6.49888658185911e-09	2.60462072462237e-08	497	497
ANAPC2	0.105536349108709	0.0186013323185545	0.030767907440821	497	497
ANAPC4	0.272164121048391	6.87045150207019e-10	3.08117698653566e-09	497	497
ANAPC5	-0.241955486857408	4.71299723197937e-08	1.70240150420498e-07	497	497
ANAPC7	0.151219309276651	0.000719110002217038	0.00150761968365264	497	497
ANGEL1	-0.260416815183285	3.79333568197797e-09	1.5647788906972e-08	497	497
ANGEL2	-0.248614507137853	1.94347306520938e-08	7.35950489716966e-08	497	497
ANGPT1	0.293124590663464	2.64163287320239e-11	1.37541887147705e-10	497	497
ANGPT2	0.00503000363593527	0.910938601371526	0.932803733011617	497	497
ANGPT4	0.103624326716666	0.0208574527888765	0.0341286751974671	497	405
ANGPTL1	0.248422001377967	1.99460761443352e-08	7.54032377017469e-08	497	497
ANGPTL2	0.418899256628832	1.54360279327243e-22	2.0786285834725e-21	497	497
ANGPTL3	-0.167409288720652	0.000177376768761704	0.000406745378595715	497	459
ANGPTL4	0.370529045005273	1.27818244028446e-17	1.1976091640254e-16	497	497
ANGPTL5	0.127627733880058	0.00437513350610595	0.00806377442144778	497	257
ANGPTL6	0.239481642662422	6.50705180403611e-08	2.31334921494199e-07	497	469
ANGPTL7	0.219560922334436	7.69704433809965e-07	2.39983573352878e-06	497	489
ANG	0.31295448203304	9.37426454265846e-13	5.69585994984378e-12	497	497
ANK1	0.230918184106833	1.9344567571395e-07	6.50583569899431e-07	497	497
ANK2	0.411457239482466	9.97077221963766e-22	1.26855300619261e-20	497	497
ANK3	-0.258356467707551	5.07533819553742e-09	2.06086687239208e-08	497	497
ANKAR	-0.135827311915733	0.00240922391615242	0.00464092119730735	497	497
ANKDD1A	0.332757725692833	2.58010829121058e-14	1.81649407819745e-13	497	497
ANKFN1	0.0490743312683937	0.274858747911992	0.344363456284888	497	344
ANKFY1	-0.0655758667645864	0.144343436473637	0.195767738415375	497	497
ANKHD1-EIF4EBP3	-0.323608748143209	1.40194763342116e-13	9.22864477929341e-13	497	497
ANKHD1	-0.0879037428497689	0.0501666864759462	0.0758248326947986	497	497
ANKH	-0.0154245683236312	0.731581825623233	0.783932620007025	497	497
ANKIB1	-0.247928015291024	2.13185302413082e-08	8.03244485157917e-08	497	497
ANKK1	0.108907610932686	0.0151385749505848	0.0254800273931147	497	496
ANKLE1	0.074469293611507	0.0972561553749043	0.137581710979413	497	497
ANKLE2	-0.00432482045355458	0.923383137545253	0.942274685272526	497	497
ANKMY1	0.101544496271724	0.0235780301746488	0.0382481133569025	497	497
ANKMY2	0.0639149379434243	0.154807306496179	0.208296960311024	497	497
ANKRA2	-0.25748112219671	5.7392297377444e-09	2.31497275138831e-08	497	497
ANKRD10	0.089795958654094	0.0454065281749812	0.0694255220708059	497	497
ANKRD11	-0.0462809146298007	0.303142747388825	0.374695797552295	497	497
ANKRD12	-0.144393484049357	0.00124719451814587	0.00251787125285368	497	497
ANKRD13A	0.296800894733618	1.44996576459108e-11	7.77359987856038e-11	497	497
ANKRD13B	-0.0417326804874063	0.353184965228633	0.428208473684806	497	497
ANKRD13C	-0.313964000878738	7.85508809726458e-13	4.81511377065889e-12	497	497
ANKRD13D	0.301888695555721	6.23217700493401e-12	3.46249324261379e-11	497	497
ANKRD16	-0.0855869226388569	0.0565559252107182	0.0845324529556549	497	497
ANKRD17	-0.310105963121761	1.53826611212396e-12	9.1361889260064e-12	497	497
ANKRD19	0.138722369223399	0.00193638445604925	0.00379275615202145	497	497
ANKRD1	0.236972996878939	8.99255008094218e-08	3.15226611316384e-07	497	460
ANKRD20A3	-0.159241841844676	0.000365406256299543	0.000798296017112894	497	490
ANKRD20A4	-0.147255267548936	0.000992886080383396	0.00203812027004172	497	375
ANKRD20B	-0.084353979370047	0.0602226073480101	0.0894196904572682	497	490
ANKRD22	0.17067214650766	0.000131631400695455	0.000307508005982124	497	497
ANKRD23	-0.00963064750588397	0.830418265331967	0.867767179391874	497	497
ANKRD24	0.0879304792188156	0.0500966298361242	0.0757303622469938	497	497
ANKRD26P1	0.048668357350807	0.278853852926015	0.348562970202576	497	106
ANKRD26	-0.161711200839191	0.00029473626381917	0.000652363045130607	497	497
ANKRD27	-0.0664149853411373	0.139266815262457	0.189562074049795	497	497
ANKRD28	-0.222108454941777	5.68226268308069e-07	1.80191442445755e-06	497	497
ANKRD29	0.000638670245615395	0.988668550995533	0.991555930923434	497	497
ANKRD2	0.172184722703801	0.000114419906135115	0.000270005123916111	497	447
ANKRD30A	0.0754297115241971	0.0930056848681169	0.132259360800753	497	189
ANKRD30B	-0.0547777024850364	0.222833949405128	0.287297037006316	497	339
ANKRD31	-0.0609818555630817	0.174673497384971	0.231746066040234	497	350
ANKRD32	-0.117076133131259	0.00898947915193108	0.0157408127216287	497	497
ANKRD33	0.0243406619318825	0.588264769550107	0.656900027525574	497	83
ANKRD34A	0.102842675143429	0.0218461209203403	0.03564750737091	497	497
ANKRD34B	-0.0749842316571316	0.0949583650999104	0.134730411733534	497	462
ANKRD34C	0.0487119238951533	0.278423247016392	0.348154943930507	497	212
ANKRD35	0.566146847258171	1.8324297180087e-43	9.42103801943396e-42	497	497
ANKRD36BP1	-0.178955449624092	6.02247812471856e-05	0.000147714628597837	497	492
ANKRD36B	-0.187206067265203	2.66728228100912e-05	6.85311084271064e-05	497	495
ANKRD36	0.0018172565347895	0.967765441445651	0.976384465453695	497	497
ANKRD37	-0.0933396255612288	0.0375099336524955	0.0584164411391213	497	497
ANKRD39	0.0624911310994357	0.164226132872016	0.219468021208798	497	497
ANKRD40	-0.0685425551692392	0.127009697455575	0.174668823297787	497	497
ANKRD42	-0.0130734577358943	0.771256576527566	0.81785020505791	497	497
ANKRD43	0.170020686878997	0.000139769643096906	0.000325458264282436	497	497
ANKRD44	0.0773335415172264	0.0850199179001467	0.122054440740019	497	497
ANKRD45	0.0577055022955788	0.199041032654413	0.259795062215443	497	490
ANKRD46	-0.152036944273496	0.000672160218116256	0.0014157021568749	497	497
ANKRD49	0.0445316133276993	0.321804181754299	0.394889574562757	497	497
ANKRD50	-0.00642613598459194	0.886367748497579	0.91399124325662	497	497
ANKRD52	-0.248776849949407	1.90133889819746e-08	7.20539524622139e-08	497	497
ANKRD53	0.479053573159118	7.05419825362025e-30	1.57334515220623e-28	497	497
ANKRD54	0.158634206895736	0.000385069254139639	0.000837890729345716	497	497
ANKRD55	0.39875942995163	2.16296752583504e-20	2.50836679355224e-19	497	418
ANKRD56	-0.310863958819777	1.34902637261617e-12	8.05518993368876e-12	497	497
ANKRD57	0.0355579913934726	0.428963793301053	0.504910655678275	497	497
ANKRD58	0.307374436149868	2.46106849480844e-12	1.43200477044121e-11	497	496
ANKRD5	-0.317964864899512	3.87219559231003e-13	2.44462826893603e-12	497	497
ANKRD6	0.00575477696360392	0.898171039604436	0.923171391998593	497	496
ANKRD7	0.125812568375536	0.00497097519183635	0.00908182447120826	497	287
ANKRD9	0.150905150458353	0.000737943701617688	0.00154435958262564	497	497
ANKS1A	-0.192525031028742	1.54800289491609e-05	4.10514562173819e-05	497	497
ANKS1B	-0.22013324178085	7.19201154047599e-07	2.25217903167397e-06	497	497
ANKS3	0.0869339727350531	0.0527636388694797	0.0793314129403073	497	497
ANKS4B	-0.044814805812998	0.318733426682228	0.391672730183572	497	318
ANKS6	-0.071122403612715	0.113289213223417	0.157758317545853	497	497
ANKZF1	-0.0458232486050331	0.307954378770491	0.379963894451241	497	497
ANLN	-0.0985776572578016	0.0279874950311043	0.0447438417213102	497	497
ANO10	0.065456253986191	0.145078458061421	0.196658204609894	497	497
ANO1	0.415337932455538	3.79118055092324e-22	4.97493201744514e-21	497	497
ANO2	0.0488706049297005	0.276858680191049	0.346479428068327	497	497
ANO3	-0.0166815183028999	0.710653344295106	0.76666900927909	497	442
ANO4	0.135175924089265	0.00252918717654193	0.00485475129971684	497	496
ANO5	0.325227403793211	1.04345646576305e-13	6.94402442582642e-13	497	496
ANO6	0.211329556138808	2.00223288041778e-06	5.95031443386051e-06	497	497
ANO7	-0.0520752793286304	0.246536415103995	0.313759190991798	497	497
ANO8	-0.136925914312492	0.00221860674249112	0.00430141982147451	497	497
ANO9	0.479271674439455	6.5931301977049e-30	1.47873438024811e-28	497	497
ANP32A	-0.0624148038413267	0.16474295090815	0.220100007240093	497	497
ANP32B	0.210670235507992	2.15808986927823e-06	6.39076354584224e-06	497	497
ANP32C	-0.0735222828084539	0.101597483634036	0.143016789128479	497	484
ANP32D	-0.0913858513748706	0.0417058790953531	0.0643413542926003	497	197
ANP32E	0.475467344079264	2.1287934014901e-29	4.6057402088749e-28	497	497
ANPEP	0.072399434955376	0.106942677353731	0.14980491991195	497	497
ANTXR1	0.3716876823318	9.95578169855076e-18	9.41175760667805e-17	497	497
ANTXR2	0.0833483046389776	0.0633569718292829	0.0935954204780779	497	497
ANTXRL	-0.00986070472393293	0.826430859005248	0.864411327799386	497	178
ANUBL1	-0.334772402248973	1.7637055066616e-14	1.26210061078058e-13	497	497
ANXA10	-0.0558857128835156	0.2136015424578	0.27671046180523	497	347
ANXA11	0.192186211903866	1.60331419299257e-05	4.24284715371441e-05	497	497
ANXA13	0.210785691129459	2.1299833560607e-06	6.3103274634121e-06	497	444
ANXA1	0.353031069844764	4.9316295421471e-16	4.0377339301589e-15	497	497
ANXA2P1	0.442581657532217	2.96496483073324e-25	4.89304607580511e-24	497	497
ANXA2P2	0.558252089353931	4.61533780516589e-42	2.20864291960337e-40	497	497
ANXA2P3	0.220629480507442	6.78001629495531e-07	2.13115075607695e-06	497	453
ANXA2	0.62242514578994	1.21052496085107e-54	1.33363934011125e-52	497	497
ANXA3	-0.061608636685021	0.170276330617514	0.226586853279252	497	497
ANXA4	0.0565306273922952	0.208356228683454	0.270649827761852	497	497
ANXA5	-0.0613123978117392	0.172344169243495	0.228928316495616	497	497
ANXA6	0.525857729506626	1.09248462905449e-36	3.84305426266168e-35	497	497
ANXA7	-0.051987915759717	0.247330991892521	0.314597307426442	497	497
ANXA8L1	0.0558893711243355	0.21357152324573	0.276689449673718	497	25
ANXA8L2	0.379034396193911	1.99403228178956e-18	1.9842352993629e-17	497	495
ANXA8	0.490281210396577	2.03926606090152e-31	5.07311709517821e-30	497	491
ANXA9	0.0805190920976823	0.0729017899249463	0.106154959316274	497	497
AOAH	0.548313169040877	2.37519045837226e-40	1.01762700600047e-38	497	497
AOC2	-0.00895941215819617	0.842076820153605	0.877161531554882	497	497
AOC3	0.377459099534299	2.82470180358225e-18	2.77637724821704e-17	497	497
AOX1	0.390961682073244	1.34157479137222e-19	1.46513704476059e-18	497	497
AOX2P	0.00491622176432186	0.912945145029935	0.934285872658358	497	29
AP1AR	-0.282579882203208	1.40792699505681e-10	6.75690382429011e-10	497	497
AP1B1	-0.0189197506227398	0.673928151624336	0.733999639772925	497	497
AP1G1	-0.158773878625273	0.000380464140696355	0.000828574615521083	497	497
AP1G2	0.0158738062894038	0.724078084066723	0.777595718687904	497	497
AP1M1	0.267205424351847	1.42761645624975e-09	6.19725861967175e-09	497	497
AP1M2	-0.219108566517796	8.12014321688452e-07	2.52586086940353e-06	497	497
AP1S1	0.0253949460730212	0.572204573351986	0.642041068846149	497	497
AP1S2	0.386597574084368	3.64805994462668e-19	3.84147797217998e-18	497	497
AP1S3	-0.181657357836312	4.63076135924786e-05	0.000115357679232549	497	497
AP2A1	0.0566002648364856	0.20779546094932	0.26997387335546	497	497
AP2A2	-0.013763887856555	0.759538366321264	0.808188483501787	497	497
AP2B1	-0.0796088386907739	0.076211224410322	0.110524465546895	497	497
AP2M1	0.28049424552211	1.94423003467393e-10	9.21999846895506e-10	497	497
AP2S1	0.123856581917674	0.00569407845812319	0.0103043291664105	497	497
AP3B1	-0.193933240934436	1.33695706668075e-05	3.57383364138324e-05	497	497
AP3B2	0.221503024414812	6.10923723441412e-07	1.93150923663257e-06	497	496
AP3D1	-0.193038898237943	1.46756392056675e-05	3.90422239236883e-05	497	497
AP3M1	-0.261941460960882	3.05314095792156e-09	1.27220551428273e-08	497	497
AP3M2	-0.0429278352590668	0.339556409420335	0.413721315553148	497	497
AP3S1	0.136479442117347	0.0022943469713016	0.00443625372435568	497	497
AP3S2	0.0141823836331142	0.752462023070613	0.802106115076494	497	497
AP4B1	0.208321312845171	2.8132658998515e-06	8.2096921202041e-06	497	497
AP4E1	-0.00369711329980644	0.934476281140779	0.951222657790322	497	497
AP4M1	-0.0435910170804653	0.332141084153977	0.405884987711568	497	497
AP4S1	0.353904582843171	4.1313966741681e-16	3.40619386158489e-15	497	497
APAF1	-0.148832930417777	0.000874071110289432	0.00180792240895537	497	497
APBA1	-0.161793947058538	0.000292605478623962	0.000648076046823049	497	497
APBA2	-0.155079248551673	0.000521300936421685	0.00111494454146039	497	497
APBA3	0.19944091744446	7.45987423209769e-06	2.06314397555573e-05	497	497
APBB1IP	0.580436688273348	4.25280445261319e-46	2.52286929228838e-44	497	497
APBB1	0.386131677302649	4.05564038308972e-19	4.24867530414483e-18	497	497
APBB2	0.0456512069524191	0.309776081922123	0.381929546739255	497	497
APBB3	0.0810611868969636	0.0709872240088735	0.103683335416807	497	497
APC2	-0.0513873414286428	0.2528416419331	0.320706462702466	497	496
APCDD1L	0.331226321470834	3.43881603178388e-14	2.38752424699787e-13	497	464
APCDD1	0.137231538328917	0.00216808486320389	0.00421283744472345	497	497
APCS	0.092842344053281	0.0385423877097554	0.0598987301169048	497	72
APC	-0.111559967918412	0.0128257294903611	0.0218495073926279	497	497
APEH	-0.169116937779748	0.000151844368150138	0.000351614669797716	497	497
APEX1	-0.245632339541584	2.89902600008745e-08	1.07346944280247e-07	497	497
APEX2	0.0594584082308041	0.18571264265969	0.244467187366692	497	497
APH1A	0.0327046585359396	0.466944250542257	0.542922537989145	497	497
APH1B	-0.257674323221853	5.58582031577448e-09	2.25763521773018e-08	497	497
API5	-0.120926601559825	0.0069548241371704	0.0123956603355026	497	497
APIP	-0.250276067324574	1.55180364762487e-08	5.94482516976048e-08	497	497
APITD1	-0.0862727483909091	0.0545978086687067	0.0818497690928028	497	497
APLF	0.459424109725192	2.54653041300265e-27	4.79441139071513e-26	497	497
APLNR	0.165155693076156	0.000217260261472958	0.000491347338460894	497	497
APLN	-0.237454720285317	8.45327652304704e-08	2.9723765485507e-07	497	497
APLP1	0.12558824757258	0.00504947705565765	0.00921349207780431	497	497
APLP2	-0.210836664454975	2.11768625191325e-06	6.27760600785225e-06	497	497
APOA1BP	0.0824413138617878	0.066297875491742	0.0974588490824721	497	497
APOA1	0.267924979111468	1.28505487750233e-09	5.60631752584841e-09	497	433
APOA2	0.0695126974788924	0.121706220491617	0.16817114100182	497	54
APOA4	0.0881912533280512	0.0494176080374914	0.074805409841442	497	26
APOA5	0.119376097278229	0.00771849165444171	0.0136704775340704	497	227
APOB48R	0.619610608296668	4.97236456897365e-54	5.08677969247401e-52	497	497
APOBEC1	0.0641828482423698	0.153081673633007	0.206265750824233	497	31
APOBEC2	0.101140829077948	0.0241402311284685	0.0390950467940329	497	458
APOBEC3A	0.42534811571684	2.95076239025218e-23	4.20808938029491e-22	497	483
APOBEC3B	0.105566514635662	0.0185675145241781	0.0307226632880256	497	496
APOBEC3C	0.493632787412496	6.90117698287992e-32	1.77632220389891e-30	497	497
APOBEC3D	0.652623733707642	1.21529599237886e-61	2.11894782114683e-59	497	497
APOBEC3F	0.437765382375829	1.10141949991339e-24	1.72400955447021e-23	497	497
APOBEC3G	0.680330363862043	8.30740372054778e-69	2.68664116130167e-66	497	497
APOBEC3H	0.591850257961985	2.68677038275045e-48	1.87708825590695e-46	497	478
APOBEC4	0.0132300382738911	0.768594365957891	0.815617127908	497	310
APOB	0.210991661275554	2.08071014302389e-06	6.17347130479017e-06	497	479
APOC1P1	0.233091120336482	1.47302823151753e-07	5.02820719614537e-07	497	124
APOC1	0.366533453506291	3.00243311022158e-17	2.72900209850647e-16	497	497
APOC2	0.378860907786596	2.07218611008539e-18	2.05588340887294e-17	497	497
APOC3	0.0910252913668112	0.0425220091507174	0.0654523414072223	497	48
APOC4	0.269007950247099	1.09622528655108e-09	4.81604145938557e-09	497	233
APOD	0.191550725755757	1.71215836808167e-05	4.51598098374186e-05	497	497
APOE	0.396902844275331	3.35479883978711e-20	3.8328815690354e-19	497	497
APOF	-0.119511640617203	0.00764886322832378	0.0135519445604948	497	494
APOH	0.0262696468150184	0.559039699227151	0.629700860019302	497	175
APOL1	0.746011007916324	1.90235987656938e-89	2.38401361781829e-86	497	497
APOL2	0.504759500485107	1.73347561914319e-33	4.97964464748426e-32	497	497
APOL3	0.528377607308033	4.37475931788094e-37	1.58622602319766e-35	497	497
APOL4	0.249138872277965	1.81054049677644e-08	6.87820149694285e-08	497	497
APOL5	0.0299968271940909	0.504644105353792	0.579067125812572	497	49
APOL6	0.467541915263943	2.3351945158179e-28	4.66364394787497e-27	497	497
APOLD1	0.097924047361292	0.0290490032635058	0.0462822061530835	497	497
APOM	0.359335378529684	1.35724602805114e-16	1.16698714015666e-15	497	497
APOOL	-0.281353274938771	1.70277506793377e-10	8.10596934642448e-10	497	497
APOO	-0.119693843274966	0.00755615050860787	0.0133971503977448	497	497
APPBP2	-0.296022478169712	1.64751844022354e-11	8.75315109828358e-11	497	497
APPL1	-0.208723210150184	2.68907679437544e-06	7.86101163493541e-06	497	497
APPL2	-0.257747724848345	5.5285853069498e-09	2.23585445723377e-08	497	497
APP	-0.0419342443621291	0.350862635233202	0.425675966543289	497	497
APRT	0.00555519097101469	0.901684455195011	0.925858570534801	497	497
APTX	0.0515593511561345	0.2512547003865	0.318976066699361	497	497
AQP10	0.181243529972672	4.82213316491317e-05	0.000119931272748293	497	384
AQP11	-0.116382374001472	0.00940783525426306	0.01642054662433	497	497
AQP12A	0.0582567999149776	0.194776114803247	0.254958602814983	497	28
AQP12B	0.0406080232808073	0.366320024778422	0.441877171386328	497	158
AQP1	0.435191032544236	2.2022707172491e-24	3.3759732531775e-23	497	497
AQP2	0.0655930350774643	0.144238170985916	0.195638203777217	497	270
AQP3	0.294464026134322	2.12513963869615e-11	1.11606010726811e-10	497	497
AQP4	0.1708062144124	0.000130012777628678	0.000303986400261781	497	492
AQP5	0.259441354138824	4.35533982986526e-09	1.78367889968604e-08	497	480
AQP6	0.129626521280212	0.00379431268166354	0.0070535660652731	497	458
AQP7P1	0.256073295392218	6.98723870080062e-09	2.7864185200826e-08	497	474
AQP7P3	0.207576192980588	3.0581727105191e-06	8.88429745271202e-06	497	283
AQP7	0.103943945143306	0.0204645236935706	0.0335514443646594	497	480
AQP8	0.165218731813624	0.000216038784888484	0.000488750273699536	497	362
AQP9	0.290536756885497	4.00889398808876e-11	2.03912565588959e-10	497	493
AQPEP	0.0196530081165861	0.662058215720919	0.723346211968233	497	406
AQR	-0.286692322296687	7.39198094467921e-11	3.66963629417586e-10	497	497
ARAF	0.221442363528542	6.15367828912323e-07	1.94402715259508e-06	497	497
ARAP1	0.378484103260132	2.25246516087549e-18	2.23143176584557e-17	497	497
ARAP2	0.0684872939088257	0.127317108722797	0.175055567921607	497	497
ARAP3	0.276421140357789	3.62345796084793e-10	1.67174311028444e-09	497	497
ARCN1	-0.307448393459599	2.43010849111614e-12	1.41440073600492e-11	497	497
ARC	0.21452884812359	1.38698557739574e-06	4.21242772074552e-06	497	497
AREG	0.316293251990733	5.21035649572597e-13	3.24954457529709e-12	497	494
ARF1	-0.0892717854234477	0.0466855326979535	0.0711748491580494	497	497
ARF3	-0.132763055755993	0.00302252914859971	0.005720665655897	497	497
ARF4	-0.164997415439781	0.000220355696976125	0.000497898589144499	497	497
ARF5	0.139778059679437	0.00178626996834018	0.00351792781811972	497	497
ARF6	-0.33267020713932	2.62293381175689e-14	1.84599669566646e-13	497	497
ARFGAP1	0.22287680712091	5.18155637692697e-07	1.64939493433502e-06	497	497
ARFGAP2	0.156284065598701	0.000470776833178512	0.00101206671835128	497	497
ARFGAP3	-0.259228500998464	4.48830130640349e-09	1.83550743411577e-08	497	497
ARFGEF1	-0.206703709568356	3.37087394591658e-06	9.74331749885735e-06	497	497
ARFGEF2	-0.250573117862328	1.49035186417987e-08	5.71705475964618e-08	497	497
ARFIP1	-0.13989862181612	0.00176982287526627	0.0034886667786044	497	497
ARFIP2	-0.18494012416919	3.34779424337295e-05	8.48200939775979e-05	497	497
ARFRP1	0.274260695535971	5.02041380091461e-10	2.28367325594689e-09	497	497
ARG1	0.0265735653150083	0.554500078493222	0.625465856990752	497	385
ARG2	-0.0968854418249883	0.0308068066558396	0.0488113220273599	497	497
ARGFXP2	-0.020856384581154	0.642761363277051	0.705805481657621	497	317
ARGFX	0.0955359981132158	0.0332260538649005	0.0523096424344473	497	52
ARGLU1	-0.0598681731814629	0.182694082507639	0.241031652083213	497	497
ARHGAP10	0.360290909019026	1.11335963627077e-16	9.65569812580674e-16	497	497
ARHGAP11A	-0.171745332561195	0.000119188164013141	0.00028062962384071	497	497
ARHGAP11B	-0.138967528698872	0.00190052908709819	0.00372653126593055	497	468
ARHGAP12	-0.222248511914586	5.58765463109941e-07	1.77303470498772e-06	497	497
ARHGAP15	0.642234447040891	3.81350577943011e-59	5.50105067506138e-57	497	497
ARHGAP17	0.222389631366286	5.49386111696569e-07	1.74465329832561e-06	497	497
ARHGAP18	-0.0697108331586513	0.120644609361225	0.166842200310498	497	496
ARHGAP19	-0.109145368814784	0.0149172577360789	0.0251391775816203	497	497
ARHGAP1	0.119178619049753	0.0078209495896659	0.0138397193736114	497	497
ARHGAP20	0.257793241017283	5.49338017085389e-09	2.22206507576743e-08	497	497
ARHGAP21	-0.0968194339988078	0.0309215359660986	0.0489776220598975	497	497
ARHGAP22	0.598035629051666	1.58564124268325e-49	1.20888564855673e-47	497	497
ARHGAP23	0.50832650608651	5.1690637919246e-34	1.54693877749075e-32	497	497
ARHGAP24	0.340688719102362	5.67820965372908e-15	4.22463012122159e-14	497	497
ARHGAP25	0.604708546146422	6.98204757266491e-51	5.95732067572358e-49	497	497
ARHGAP26	0.0436308703597889	0.331698814898608	0.405418649041877	497	497
ARHGAP27	0.222638221102379	5.33230749297264e-07	1.69469167128855e-06	497	497
ARHGAP28	-0.161265558118149	0.000306463268124303	0.000676601518295573	497	497
ARHGAP29	-0.186198196810193	2.95196066717739e-05	7.53529768778788e-05	497	497
ARHGAP30	0.555796545804387	1.23713050084803e-41	5.75538368271553e-40	497	497
ARHGAP31	0.309333302315935	1.7578317906195e-12	1.03513319335423e-11	497	497
ARHGAP32	-0.387698092990722	2.83868170443925e-19	3.01954413027646e-18	497	497
ARHGAP33	0.0897633734254995	0.0454851701070274	0.0695245575404792	497	497
ARHGAP36	-0.100770601868878	0.0246660087545097	0.0398467726020523	497	470
ARHGAP39	-0.145052715579596	0.00118379717368476	0.00240027476282265	497	497
ARHGAP42	0.010567182163653	0.814214311630657	0.85402954628338	497	497
ARHGAP4	0.607850444334945	1.56402466389224e-51	1.35758694959755e-49	497	497
ARHGAP5	-0.115484104003921	0.00997519594537314	0.0173246127241816	497	497
ARHGAP6	-0.246000850465562	2.76002266368835e-08	1.02711979268031e-07	497	497
ARHGAP8	-0.104725123179398	0.0195311498951476	0.0321711235149597	497	497
ARHGAP9	0.664540147217442	1.25074410018066e-64	2.66794361199175e-62	497	497
ARHGDIA	-0.004591751119556	0.918670182368883	0.938516116914377	497	497
ARHGDIB	0.333986617939804	2.04648266369487e-14	1.45510723013283e-13	497	497
ARHGDIG	-0.0590164256938842	0.189009577355614	0.248285576228866	497	492
ARHGEF10L	0.216532029705187	1.09898671409595e-06	3.37402887832458e-06	497	497
ARHGEF10	-0.0401385484916795	0.371891821283132	0.447634820119265	497	497
ARHGEF11	-0.0943298999302827	0.0355236953596223	0.0555821783578453	497	497
ARHGEF12	-0.212304553968135	1.79135941710458e-06	5.36337877741734e-06	497	497
ARHGEF15	0.384707987109075	5.59968851176531e-19	5.79955342713875e-18	497	497
ARHGEF16	-0.0719526196059937	0.109130508744755	0.152486120616103	497	497
ARHGEF17	0.255184153809141	7.90700979516519e-09	3.1425857958941e-08	497	497
ARHGEF18	0.200958121199329	6.33413254522224e-06	1.76814272120634e-05	497	497
ARHGEF19	0.323402077132212	1.45563519637338e-13	9.57262752459252e-13	497	497
ARHGEF1	0.359593078891848	1.28672942927934e-16	1.1092094491178e-15	497	497
ARHGEF2	0.517285992393974	2.32151583752665e-35	7.54436208399462e-34	497	497
ARHGEF33	0.163406615524515	0.000253844069177254	0.000567617645932098	497	497
ARHGEF35	-0.148020120754343	0.000933537169189697	0.00192536039697826	497	497
ARHGEF37	-0.177625062291597	6.84477991090076e-05	0.000166518662937965	497	497
ARHGEF38	-0.27551488615525	4.15603215907972e-10	1.90736097097064e-09	497	497
ARHGEF3	0.0454550805948473	0.311861450226194	0.384169929255109	497	497
ARHGEF4	0.226231474083154	3.45040701433993e-07	1.12403104865199e-06	497	497
ARHGEF5	-0.0606400026007656	0.177107095581557	0.234610416808032	497	497
ARHGEF6	0.346151574752535	1.95113442849284e-15	1.51343119635241e-14	497	497
ARHGEF7	-0.149923775394056	0.00079975890437906	0.00166676705037985	497	497
ARHGEF9	-0.020086238041487	0.655084453919032	0.717020491595093	497	497
ARID1A	-0.329855448096833	4.4412887797102e-14	3.04556365670209e-13	497	497
ARID1B	-0.164379068608131	0.000232848715594217	0.000523707189722899	497	496
ARID2	-0.266316826522722	1.62498040807115e-09	7.00547885664042e-09	497	497
ARID3A	-0.163808974454457	0.000244951094324287	0.000549570817085853	497	497
ARID3B	-0.135802119207719	0.00241376529183634	0.00464832960685847	497	497
ARID3C	-0.087716123313394	0.0506606077677161	0.076490651080608	497	323
ARID4A	-0.130799694602734	0.00348686434260256	0.00652619405708242	497	497
ARID4B	-0.138114372192278	0.00202799404754252	0.00395788482064191	497	497
ARID5A	0.547428866263315	3.35130434329781e-40	1.4236653260056e-38	497	497
ARID5B	-0.214151003722461	1.44887175474164e-06	4.38908106274733e-06	497	497
ARIH1	-0.231467016482068	1.80624604157152e-07	6.100271971449e-07	497	497
ARIH2	0.0434760418056454	0.333419142609147	0.407322175256263	497	497
ARL10	0.185390221078369	3.20073021130222e-05	8.12480585730103e-05	497	496
ARL11	0.5630128283512	6.6644812757481e-43	3.34911062807081e-41	497	497
ARL13A	-0.0387775467957719	0.388338282689392	0.464121768266376	497	259
ARL13B	-0.175512115574751	8.37176072921245e-05	0.00020137017080307	497	497
ARL14	0.383172260164304	7.91639454385332e-19	8.12757946742463e-18	497	364
ARL15	-0.169156758266555	0.000151292341618004	0.000350417320293705	497	497
ARL16	0.154466859133603	0.000548871001450671	0.00116904742405857	497	497
ARL17A	-0.185270818369383	3.23913583644991e-05	8.21605473202495e-05	497	497
ARL17B	-0.0527675420471025	0.240303271951721	0.306938521206776	497	451
ARL1	-0.218660435941489	8.56125904840517e-07	2.65771489672662e-06	497	497
ARL2BP	0.300114097962671	8.38238674093848e-12	4.59598677994415e-11	497	497
ARL2	0.23093012163851	1.93157702071452e-07	6.49724053721639e-07	497	497
ARL3	0.0871427175609904	0.0521953756860961	0.0785663152547922	497	497
ARL4A	0.246718015531979	2.50775640115465e-08	9.38116111931938e-08	497	497
ARL4C	0.60918503866622	8.24231708553574e-52	7.34518666142565e-50	497	497
ARL4D	0.49890650243082	1.22432083498386e-32	3.32640339597037e-31	497	497
ARL5A	-0.241392747207106	5.0733881699551e-08	1.82567311909135e-07	497	497
ARL5B	-0.221723968476996	5.9499632984653e-07	1.88352879850849e-06	497	497
ARL5C	0.136370643512318	0.0023131580379862	0.00447003968963582	497	153
ARL6IP1	-0.24411955443821	3.5440092925292e-08	1.29625921788586e-07	497	497
ARL6IP4	0.249326272572726	1.76520232220709e-08	6.71741730168426e-08	497	497
ARL6IP5	-0.00147866661130043	0.973768956364837	0.980842853461804	497	497
ARL6IP6	-0.0143708281574127	0.749282335031775	0.799269037597602	497	497
ARL6	-0.125971775448956	0.0049159295135712	0.00899108844993306	497	497
ARL8A	0.167995046475665	0.000168196455876652	0.000386755405594351	497	497
ARL8B	0.176207588164068	7.83685304017753e-05	0.000189321373865783	497	497
ARL9	0.341058182935852	5.28594069030504e-15	3.94595669327276e-14	497	486
ARMC10	-0.0874111020533394	0.0514722629934608	0.0775876067720555	497	497
ARMC1	-0.220939380674606	6.53433074117298e-07	2.05811915946056e-06	497	497
ARMC2	-0.116646186087024	0.00924675127777574	0.0161626231745893	497	496
ARMC3	-0.0780372692699909	0.0822118435167606	0.118379150761549	497	453
ARMC4	0.224977248856073	4.01988397259896e-07	1.29857730843534e-06	497	497
ARMC5	0.068727068616157	0.125987443410539	0.173417603338005	497	497
ARMC6	-0.250760211847261	1.45286384602584e-08	5.58393194875679e-08	497	497
ARMC7	0.211421121444234	1.98145961967535e-06	5.89032569816316e-06	497	497
ARMC8	-0.0294978083647488	0.511762220747551	0.585726599018731	497	497
ARMC9	0.137818969327313	0.00207391989492781	0.00404043604869778	497	497
ARMCX1	0.334063477084087	2.01696950109986e-14	1.43514036432056e-13	497	497
ARMCX2	0.144731473041402	0.00121431022818829	0.00245742171834915	497	497
ARMCX3	-0.19057083459713	1.89385099295465e-05	4.96447049970103e-05	497	497
ARMCX5	-0.266994660840977	1.47220674653093e-09	6.38115379911192e-09	497	497
ARMCX6	0.00728374532285188	0.871326779280831	0.901360979795404	497	497
ARMS2	0.196575094989624	1.01264697415499e-05	2.75279073736196e-05	497	259
ARNT2	-0.185407272887303	3.19528085951699e-05	8.11405477636464e-05	497	497
ARNTL2	0.35480931493519	3.43718916443926e-16	2.85971286042205e-15	497	492
ARNTL	0.163826270653914	0.00024457542291878	0.00054878936939844	497	497
ARNT	-0.00777413411104889	0.862746661107248	0.894602746127188	497	497
ARPC1A	0.0720555523559169	0.10862339608333	0.151915164599766	497	497
ARPC1B	0.585576541744959	4.45638220171505e-47	2.85478976123286e-45	497	497
ARPC2	0.49591888094855	3.27314751589312e-32	8.59029853942053e-31	497	497
ARPC3	0.0752999798711622	0.0935709949898546	0.132978384048591	497	497
ARPC4	0.314126236702437	7.63455668394623e-13	4.6885297418011e-12	497	497
ARPC5L	0.159625135413454	0.000353488653117947	0.000773608489813136	497	497
ARPC5	0.454306815238388	1.11148123975948e-26	2.01686066411016e-25	497	497
ARPM1	0.371553112868771	1.02494735313257e-17	9.66661306569196e-17	497	497
ARPP19	-0.134206610974775	0.0027178061155537	0.00519046865634511	497	497
ARPP21	0.113659986470944	0.0112216365206054	0.0193120791240802	497	440
ARR3	-0.000242092229395568	0.9957046151716	0.996450051846963	497	158
ARRB1	0.142958757292182	0.00139611381619852	0.00279655126159805	497	497
ARRB2	0.4710580541309	8.13190204538616e-29	1.67405305864515e-27	497	497
ARRDC1	0.133031163312164	0.00296368554049884	0.00561937198794726	497	497
ARRDC2	0.556460894649913	9.48230044055645e-42	4.45268398439338e-40	497	497
ARRDC3	0.170935906122806	0.000128464798429508	0.000300776234622848	497	497
ARRDC4	0.0310942072985557	0.489175758912832	0.564353460412036	497	497
ARRDC5	0.441458100781387	4.03451301048614e-25	6.56091000594141e-24	497	431
ARSA	0.0234513296352976	0.601971543582436	0.669205046987808	497	497
ARSB	0.0181095942197821	0.687137573036044	0.745746694942741	497	497
ARSD	-0.297283103924049	1.33939838987043e-11	7.20007429364398e-11	497	497
ARSE	0.212960622503901	1.66162462869922e-06	4.99883502326304e-06	497	493
ARSF	0.12049602339423	0.00715980242645419	0.0127304423563743	497	282
ARSG	-0.189284330559749	2.16031550517139e-05	5.62332678101928e-05	497	497
ARSH	-0.228883196915211	2.49080948821457e-07	8.25780771299444e-07	497	386
ARSI	0.449807207107593	3.97866261572566e-26	6.96735057711051e-25	497	497
ARSJ	0.215753744520317	1.20331316754322e-06	3.67911441329812e-06	497	497
ARSK	-0.0581736384365079	0.195415148149786	0.255661564371092	497	497
ART1	0.0145491560584142	0.746277255010473	0.796487211381008	497	224
ART3	0.0708848916563938	0.114501573999592	0.159302738014559	497	470
ART4	-0.104208230121214	0.0201444970705769	0.0330727348532005	497	477
ART5	0.414960066493961	4.16779974067821e-22	5.44420538112956e-21	497	493
ARTN	0.114969026758061	0.0103140565807171	0.0178574517312804	497	497
ARV1	-0.0509403624754236	0.256997924220524	0.325094024260029	497	497
ARVCF	-0.176753833715301	7.43948442804069e-05	0.00018035195534596	497	497
ARX	0.0307014816179038	0.494682079548535	0.56929750198173	497	493
AR	-0.314963385435865	6.58943153902161e-13	4.07792258607785e-12	497	497
AS3MT	0.269202315983708	1.06531870816603e-09	4.68642067078477e-09	497	497
ASAH1	-0.178454110461809	6.32074837883724e-05	0.000154425887345029	497	497
ASAH2B	-0.244833452335377	3.22400685785459e-08	1.18679202325762e-07	497	463
ASAH2	-0.131017742730021	0.00343227724790857	0.00643283270050193	497	478
ASAM	0.225368843027615	3.83301946583432e-07	1.2432202088231e-06	497	497
ASAP1IT1	0.0129964294102482	0.772567214466036	0.818865975463178	497	22
ASAP1	0.181924280860684	4.51115827524235e-05	0.000112532016144419	497	497
ASAP2	-0.09286998408406	0.0384843761133486	0.0598224843358983	497	497
ASAP3	0.102935177065269	0.0217270378975014	0.0354647376166396	497	497
ASB10	0.0477133719867523	0.288406311224377	0.358870233732158	497	153
ASB11	0.0051579391142848	0.908683135537695	0.930922008515549	497	127
ASB12	0.188586316532558	2.31940675042486e-05	6.00392780180337e-05	497	444
ASB13	-0.044383138210997	0.323421817242975	0.396680380324131	497	497
ASB14	0.0655127328333777	0.144731039647208	0.196213798239769	497	497
ASB15	-0.0116506809191275	0.795566418377016	0.838030063298006	497	124
ASB16	-0.0659580758294128	0.142013826610833	0.192882153855843	497	497
ASB17	-0.106829918081054	0.0171984788960346	0.0286441316009959	497	6
ASB18	0.0235492082827045	0.600455983396667	0.667946902806467	497	24
ASB1	0.0653139255347531	0.145956787710284	0.197741861512088	497	497
ASB2	0.462086446528203	1.17139758306342e-27	2.25843201326968e-26	497	497
ASB3	0.00276876121295947	0.950905218428869	0.963933292958406	497	497
ASB4	0.0325800153954192	0.46864469656501	0.544520763216377	497	232
ASB5	0.212991957609494	1.65565913714385e-06	4.9838795014069e-06	497	497
ASB6	0.232773959774777	1.53305457116525e-07	5.219778775078e-07	497	497
ASB7	-0.256961244280992	6.17260350753037e-09	2.48029805469923e-08	497	497
ASB8	-0.220605685974416	6.79924283804507e-07	2.13685921858373e-06	497	497
ASB9	0.032892635734745	0.46438623414526	0.540324283690977	497	497
ASCC1	-0.0703655410668959	0.117188009745169	0.162622796276585	497	497
ASCC2	0.0760586190082538	0.0903038275308311	0.128800828412341	497	497
ASCC3	-0.00176737846056053	0.968649719965815	0.977129120844924	497	496
ASCL1	0.183024459397951	4.04833349373151e-05	0.000101682493903057	497	483
ASCL2	0.370176308659867	1.3789329179863e-17	1.2895981314619e-16	497	494
ASCL3	0.190696559209274	1.86955487565017e-05	4.90403516636074e-05	497	198
ASCL4	0.13485390029104	0.00259048290890745	0.00496527796639933	497	391
ASF1A	-0.090874088973031	0.0428682425739292	0.0659114432827125	497	496
ASF1B	0.0159481640055407	0.722838590546941	0.776722217527155	497	497
ASFMR1	-0.0672150048249879	0.134555441802932	0.183747950935816	497	253
ASGR1	0.336939064774315	1.16786571013378e-14	8.48437512822189e-14	497	496
ASGR2	0.491214136247492	1.51013588512638e-31	3.77082623071843e-30	497	480
ASH1L	-0.224504114212941	4.25736374974766e-07	1.37043507057618e-06	497	497
ASH2L	0.0279617956624658	0.533995674081851	0.606087810540881	497	497
ASIP	0.198627771608068	8.13928127810257e-06	2.24176825422026e-05	497	346
ASL	-0.0216876418674514	0.62956964304681	0.693484640593946	497	497
ASMTL	0.0876183836422253	0.0509195190695688	0.0768468520897128	497	497
ASMT	0.1821143755424	4.42776771950361e-05	0.000110616958065994	497	346
ASNA1	0.0320661132147352	0.475691573113409	0.551430405995084	497	497
ASNSD1	-0.0981786080644955	0.0286315407292292	0.0456860594589985	497	497
ASNS	-0.0488976313415896	0.276592801090137	0.346233128646418	497	497
ASPA	0.309759080015241	1.6333039974073e-12	9.6634341847193e-12	497	481
ASPDH	-0.0242468245055902	0.589704228137763	0.658104273300511	497	281
ASPG	0.171977801549643	0.000116642619262984	0.000275055998922978	497	410
ASPHD1	-0.0137702691931169	0.759430311806255	0.808116392401805	497	497
ASPHD2	0.232415574573853	1.60372169383513e-07	5.4474375204283e-07	497	497
ASPH	0.212571986852186	1.73734518213498e-06	5.21255547613176e-06	497	497
ASPM	-0.105653618021585	0.0184701660239849	0.0305792501813989	497	497
ASPN	0.2855901778188	8.79431679648975e-11	4.32193250211804e-10	497	497
ASPRV1	0.171927851625395	0.000117185222900405	0.000276205584151407	497	497
ASPSCR1	0.123721895793612	0.00574718929148033	0.0103920004043171	497	497
ASRGL1	0.0934359718541894	0.0373126372986689	0.0581407903695686	497	497
ASS1	0.422759404776158	5.75784251501851e-23	8.01183207971104e-22	497	497
ASTE1	0.158984206036573	0.000373626177682683	0.000814479070310445	497	497
ASTL	0.229770772936284	2.23143097150006e-07	7.44218602953223e-07	497	362
ASTN1	0.146236740812561	0.00107733042849306	0.00219723665826211	497	479
ASTN2	-0.197073298218065	9.60554614560227e-06	2.62006265495131e-05	497	497
ASXL1	-0.0615374841821603	0.170771297545298	0.227155054204642	497	497
ASXL2	-0.18640362478692	2.89169674339408e-05	7.38993262831948e-05	497	497
ASXL3	0.25378511138519	9.59639906013984e-09	3.76477005585725e-08	497	494
ASZ1	0.0793071531269161	0.077334655010984	0.112015976856551	497	130
ATAD1	-0.0138653771471651	0.757820414574442	0.806788633993424	497	497
ATAD2B	-0.144503801007009	0.00123637229371025	0.00249803515328337	497	497
ATAD2	-0.202164190487864	5.55682803320205e-06	1.56247312990793e-05	497	497
ATAD3A	0.0581018322387991	0.195968156457773	0.256268017030901	497	497
ATAD3B	0.165985200076622	0.000201692476375618	0.000458655102098807	497	497
ATAD3C	0.455141274374337	8.75556138323328e-27	1.60034422329271e-25	497	497
ATAD5	-0.0843138686080034	0.0603451186337231	0.0895816964333147	497	497
ATCAY	0.359393259718319	1.34108398701749e-16	1.15358537210157e-15	497	496
ATE1	-0.265345214266595	1.87112231384015e-09	7.99954659164368e-09	497	497
ATF1	-0.204770361536322	4.17629503779369e-06	1.19252195674738e-05	497	497
ATF2	-0.218898082660315	8.32454350874409e-07	2.58703381732529e-06	497	497
ATF3	0.238444399010165	7.44159252422066e-08	2.63159385719838e-07	497	497
ATF4	0.0862524642221122	0.0546549027007389	0.0819169871469963	497	497
ATF5	-0.0765625211454706	0.0881847537594942	0.126137287603911	497	497
ATF6B	-0.163717059841409	0.000246956538986102	0.000553203615597176	497	497
ATF6	-0.174952714024994	8.82678188191786e-05	0.000211477839066	497	497
ATF7IP2	0.228937937957815	2.47400570601465e-07	8.20616847167905e-07	497	497
ATF7IP	-0.160303615568294	0.000333277026594769	0.000731531216228978	497	497
ATF7	-0.24070933563729	5.54695430772102e-08	1.98823705441749e-07	497	497
ATG10	-0.112906845890925	0.0117752448684246	0.0202005590569319	497	497
ATG12	0.0827912035152164	0.0651503470162961	0.0959548705761534	497	497
ATG16L1	-0.0819851435035423	0.0678188485938734	0.0994831906617715	497	497
ATG16L2	0.297746166879759	1.2409917535223e-11	6.69621249996655e-11	497	497
ATG2A	-0.0957640647408135	0.0328061467700108	0.0516932061992524	497	497
ATG2B	-0.262596587786132	2.78005155620299e-09	1.16543620642748e-08	497	497
ATG3	0.134292586277738	0.00270057248202659	0.00516001323014248	497	497
ATG4A	-0.116994583628326	0.00903778140781941	0.015818732255361	497	497
ATG4B	0.171967134181495	0.000116758299627191	0.000275261743499943	497	497
ATG4C	-0.267326580717235	1.4025809188397e-09	6.09517772077476e-09	497	497
ATG4D	0.0633052554502047	0.158789172598584	0.212982921919473	497	497
ATG5	0.0711271947535091	0.113264861379002	0.157746317671069	497	496
ATG7	0.243365804630814	3.91515469661352e-08	1.4255087492609e-07	497	497
ATG9A	0.0294406939550346	0.512580232100147	0.586562392069401	497	497
ATG9B	0.0607704649626924	0.176175399894173	0.233537811931645	497	497
ATHL1	0.437891219392284	1.06457798964986e-24	1.67156251139149e-23	497	497
ATIC	0.0986137577086179	0.0279298496409332	0.0446659287885111	497	497
ATL1	-0.104641724474949	0.0196289969865461	0.032305755444245	497	497
ATL2	-0.0177679482551803	0.692736997643766	0.750759614824492	497	497
ATL3	-0.118195183695697	0.00834949284154961	0.0147116642722292	497	497
ATMIN	-0.151771071417461	0.000687105863077621	0.00144460099198588	497	497
ATM	-0.148699460413622	0.00088358929643964	0.00182723277464018	497	497
ATN1	-0.113299140677785	0.0114839395785808	0.0197262462511886	497	497
ATOH1	-0.106541494718542	0.0175029900165604	0.0291005350598716	497	335
ATOH7	-0.0939320751745408	0.0363106123096768	0.0567072269975333	497	479
ATOH8	0.380027787520868	1.59931897008106e-18	1.60500223569046e-17	497	497
ATOX1	0.292087740465933	3.12373390365812e-11	1.61137094165806e-10	497	497
ATP10A	0.0643220614782568	0.152190768326711	0.205258431137344	497	497
ATP10B	0.160723824945128	0.000321305340464592	0.000706956368007849	497	367
ATP10D	0.235844672856857	1.03887991270513e-07	3.6208206378673e-07	497	497
ATP11A	-0.177983389100185	6.61344652763486e-05	0.000161242967321992	497	497
ATP11B	-0.389184867020111	2.01967024127832e-19	2.17488764811341e-18	497	497
ATP11C	-0.0807784886946288	0.0719804630816907	0.104983542255193	497	497
ATP12A	0.0834703282599839	0.0629696422479894	0.0930437948942105	497	434
ATP13A1	-0.0613205946247338	0.172286702170254	0.228882307375324	497	497
ATP13A2	-0.261942006631038	3.05290300740379e-09	1.27220551428273e-08	497	497
ATP13A3	-0.242411139565466	4.4394358847087e-08	1.60880406514177e-07	497	497
ATP13A4	0.185455683552945	3.1798578152737e-05	8.07591248309726e-05	497	404
ATP13A5	0.204105120143691	4.49370009318797e-06	1.27842197174393e-05	497	89
ATP1A1	-0.0544357048980888	0.225740298035186	0.290670351650624	497	497
ATP1A2	0.185751757290496	3.08705598800244e-05	7.85514715931942e-05	497	497
ATP1A3	0.266616159289245	1.55570542758514e-09	6.72272619148914e-09	497	488
ATP1A4	0.32176518216305	1.95828959462727e-13	1.27114485794339e-12	497	393
ATP1B1	0.403168737608056	7.54227006941628e-21	8.99108544363055e-20	497	497
ATP1B2	0.307856163930672	2.26612535631729e-12	1.32164280161483e-11	497	497
ATP1B3	0.128211644678897	0.00419765919421006	0.00776021247493139	497	497
ATP1B4	0.0189888530903657	0.672806005888955	0.732976540292281	497	188
ATP2A1	0.0857471930051956	0.0560931922734758	0.0839158843748014	497	497
ATP2A2	-0.0224583657375099	0.61744282099401	0.682827533161486	497	497
ATP2A3	0.285742789377681	8.58569717617844e-11	4.22665882837108e-10	497	497
ATP2B1	-0.224049957391944	4.49797354076421e-07	1.44440851162497e-06	497	497
ATP2B2	0.068015744574898	0.129963800736518	0.178340006061314	497	477
ATP2B3	0.0133827871690593	0.765999920441928	0.813251318690093	497	219
ATP2B4	0.377139031746291	3.03110500436386e-18	2.97341910188355e-17	497	497
ATP2C1	-0.330758781795566	3.75286212844362e-14	2.5885324574277e-13	497	497
ATP2C2	0.123699713804206	0.00575597891317052	0.0104050787223208	497	497
ATP4A	0.136835005993167	0.00223384078435276	0.00432928103296513	497	87
ATP4B	0.0865778889398323	0.0537448950834299	0.0806797103629448	497	191
ATP5A1	-0.21170628199436	1.91807989028597e-06	5.71632281214685e-06	497	497
ATP5B	-0.244992547686931	3.15659893387164e-08	1.16332416764404e-07	497	497
ATP5C1	-0.00959219299142049	0.831085195920968	0.868283100427852	497	497
ATP5D	0.13910373765547	0.00188087179199202	0.00369015267135342	497	497
ATP5EP2	0.163932369575223	0.000242282731771645	0.000543888384992528	497	497
ATP5E	0.257683950305542	5.57828097098693e-09	2.25549731295138e-08	497	497
ATP5F1	-0.0824756717173294	0.0661844624567981	0.0972992636352561	497	497
ATP5G1	0.0561560005457634	0.211391750321514	0.274148889832267	497	497
ATP5G2	-0.00468534610815355	0.917018325419493	0.937369905512853	497	497
ATP5G3	-0.00594822087234714	0.894767643720329	0.920475400145519	497	497
ATP5H	0.0489736055841404	0.275846315214121	0.345449657507859	497	497
ATP5I	0.106619204143979	0.0174204857820365	0.0289746011914774	497	497
ATP5J2	0.116085069502768	0.00959235659126707	0.0167089168631306	497	497
ATP5J	0.145777802659863	0.00111750369997725	0.00227552215783932	497	497
ATP5L2	0.0148960189772162	0.740443161792757	0.791018479253374	497	360
ATP5L	0.131900705186573	0.00321907214732283	0.00606232888381423	497	497
ATP5O	0.129304183729102	0.00388298299182652	0.00720771079143802	497	497
ATP5SL	0.0280317049557517	0.532973288374913	0.605177459648501	497	497
ATP5S	-0.332796622927097	2.56129547813236e-14	1.80451636092874e-13	497	497
ATP6AP1L	-0.0729902037340746	0.104103338888744	0.146174793281387	497	497
ATP6AP1	-0.106621892747796	0.0174176373815299	0.0289730419061769	497	497
ATP6AP2	0.0881299782506908	0.0495764645277916	0.0750232219054151	497	497
ATP6V0A1	0.0510216283624164	0.256238769139261	0.324379289097249	497	497
ATP6V0A2	-0.0382448418741241	0.394893981838288	0.470890230736813	497	497
ATP6V0A4	0.288573043463537	5.48610731208967e-11	2.7548694644305e-10	497	395
ATP6V0B	0.141996029389519	0.00150502599747503	0.00299734567693402	497	497
ATP6V0C	0.141598678251923	0.0015522111222917	0.00308457732537867	497	497
ATP6V0D1	0.180404614584468	5.2332538417287e-05	0.000129449756699361	497	497
ATP6V0D2	0.325845687809586	9.31709392188051e-14	6.22101399359394e-13	497	478
ATP6V0E1	0.223202607113405	4.98230260968203e-07	1.5907667138015e-06	497	497
ATP6V0E2	-0.0737266950756903	0.100647619558261	0.141839008979666	497	497
ATP6V1A	-0.30907526387278	1.83777008636392e-12	1.07840585313676e-11	497	497
ATP6V1B1	0.182229207048994	4.37810202331151e-05	0.000109470611253714	497	496
ATP6V1B2	0.0722756032379043	0.107545519438736	0.150544206245888	497	497
ATP6V1C1	-0.0883738715509001	0.0489466909339237	0.0741989944746431	497	497
ATP6V1C2	0.201759310197143	5.80701733854982e-06	1.62802719037e-05	497	497
ATP6V1D	-0.00126896354979784	0.977487951837635	0.983471871257786	497	497
ATP6V1E1	0.178637137806564	6.21027661241255e-05	0.000151874931522727	497	497
ATP6V1E2	-0.101112114641978	0.0241806604911569	0.0391573593529468	497	497
ATP6V1F	0.136456389450737	0.00229832102885213	0.00444265255466249	497	497
ATP6V1G1	-0.244384245532116	3.42193393001707e-08	1.25550223661065e-07	497	497
ATP6V1G2	0.0835372451128234	0.0627580634514539	0.0927653468680503	497	497
ATP6V1G3	0.220032794587787	7.27828376957135e-07	2.27670620692161e-06	497	181
ATP6V1H	0.0825541808453645	0.0659259070147118	0.096961810427051	497	497
ATP7A	-0.258573771301695	4.92244338527605e-09	2.002839129833e-08	497	497
ATP7B	-0.233600270802941	1.3813764354021e-07	4.73463979550723e-07	497	497
ATP8A1	-0.404882437334395	4.98679669162339e-21	6.05267920482692e-20	497	497
ATP8A2	-0.23886423021832	7.04868852906697e-08	2.49837818094965e-07	497	486
ATP8B1	-0.256862795129094	6.25817113271224e-09	2.5131702259566e-08	497	497
ATP8B2	0.0514244764315655	0.252498450841404	0.320331947979816	497	497
ATP8B3	0.438978684150993	7.92928756480054e-25	1.26082589184628e-23	497	497
ATP8B4	0.155709326973599	0.00049428181748007	0.00106077755777511	497	497
ATP8B5P	0.159986662356726	0.000342580876418636	0.000750966344492192	497	497
ATP9A	-0.149656052441777	0.00081743538774192	0.0017011309766075	497	497
ATP9B	-0.1717151886365	0.000119522040156405	0.000281217604690927	497	497
ATPAF1	-0.300569401937392	7.77005597373871e-12	4.27310456197024e-11	497	497
ATPAF2	-0.00870240617730362	0.846550007510142	0.881439022125883	497	497
ATPBD4	-0.257449268248803	5.76491235329602e-09	2.32392958576474e-08	497	497
ATPIF1	0.0245134765676603	0.585618051565415	0.654454773823328	497	497
ATRIP	0.00630130527862815	0.888560599785319	0.915828548694121	497	497
ATRNL1	0.129244439069274	0.00389962253615898	0.00723591814478287	497	497
ATRN	-0.306238812812196	2.98780742468957e-12	1.72497917283186e-11	497	497
ATRX	-0.231138912961654	1.88187249040322e-07	6.33962118700855e-07	497	497
ATR	-0.235538407489581	1.08025180006134e-07	3.75782943147638e-07	497	497
ATXN10	-0.167561390594845	0.000174948814552919	0.000401499219480436	497	497
ATXN1L	-0.0823109536878167	0.0667296385156268	0.0980360479100845	497	497
ATXN1	0.0357427429013628	0.426567913403524	0.502710311017637	497	497
ATXN2L	-0.158062401448974	0.000404469105559834	0.000877706713807385	497	497
ATXN2	-0.244246308105988	3.4850341778654e-08	1.2760851040975e-07	497	497
ATXN3L	-0.0259190095652541	0.564299405945658	0.634662743359681	497	3
ATXN3	-0.164435436694091	0.000231682981731704	0.000521260712152422	497	497
ATXN7L1	-0.064100041628191	0.153613473319527	0.20684331163319	497	497
ATXN7L2	0.0911856079740341	0.0421574837002403	0.0649630883548662	497	497
ATXN7L3B	-0.323973950191075	1.31178096939888e-13	8.65499184515198e-13	497	497
ATXN7L3	-0.0460445570413169	0.305621416020984	0.37741054459794	497	497
ATXN7	-0.144021271287496	0.00128435578072483	0.00258690283870553	497	497
ATXN8OS	0.0562035046128884	0.211005079812472	0.273718241270613	497	62
AUH	-0.133229568384808	0.00292081310939636	0.0055464744442188	497	497
AUP1	0.0740165579314445	0.0993127953214878	0.140174634590395	497	497
AURKAIP1	0.174277242679802	9.40726281290481e-05	0.000224687345636158	497	497
AURKAPS1	-0.0492258781663694	0.273377442296716	0.342764575756093	497	497
AURKA	-0.0923986575179246	0.0394837963621603	0.0612241590640844	497	497
AURKB	0.0669724734004549	0.135970566894099	0.185465703183237	497	497
AURKC	0.204683459298288	4.2165077349512e-06	1.20349034296806e-05	497	497
AUTS2	0.26089413510193	3.54463547969661e-09	1.4675508156803e-08	497	497
AVEN	-1.28839446869885e-05	0.999771402136993	0.999821266047323	497	497
AVIL	0.101835714281254	0.0231795074790703	0.0376455778764652	497	496
AVL9	-0.309722421890354	1.64367680813916e-12	9.71906920672319e-12	497	497
AVPI1	0.528997727083218	3.48842874770259e-37	1.27639570839753e-35	497	497
AVPR1A	-0.0320839704815514	0.475445737957403	0.551292573563292	497	484
AVPR1B	-0.0186268470731203	0.678692582744914	0.738186329081544	497	274
AVPR2	0.376508129335787	3.48237015282588e-18	3.40277796950837e-17	497	496
AVP	-0.0292395508318105	0.515466471177797	0.589394286814896	497	13
AWAT1	-0.054874999742672	0.222012002288853	0.286458343493809	497	63
AWAT2	0.123882182913595	0.00568403326814492	0.0102898655705646	497	111
AXIN1	-0.029937375643434	0.505489396392385	0.579871153216072	497	497
AXIN2	0.00888921475823146	0.843298107497501	0.878388070308177	497	497
AXL	0.568204466102251	7.79122284829687e-44	4.08957616050263e-42	497	497
AZGP1	0.103601025354946	0.0208863534601491	0.0341703878287736	497	497
AZI1	0.130961988619455	0.00344616067341528	0.00645603734118002	497	497
AZI2	-0.272805799155198	6.24323125552195e-10	2.8156327014051e-09	497	497
AZIN1	-0.213940969762508	1.48440849452634e-06	4.4899382315141e-06	497	497
AZU1	0.140748051317144	0.00165782100229106	0.0032827344377778	497	270
B2M	0.596791832822142	2.81508393358968e-49	2.09056473897803e-47	497	497
B3GALNT1	0.0750155319922761	0.0948201047058334	0.134543763318708	497	497
B3GALNT2	-0.0567931029388588	0.206248295285277	0.268154880609848	497	497
B3GALT1	0.00459445493660122	0.918622457787039	0.938516116914377	497	443
B3GALT2	0.283412960180935	1.23670155274766e-10	5.96514381384249e-10	497	495
B3GALT4	0.299390156337003	9.45430411023383e-12	5.15551405260535e-11	497	497
B3GALT5	0.121315506182211	0.00677421825102719	0.0120995768885931	497	419
B3GALT6	0.0662720559527812	0.140121710038905	0.190648056455865	497	497
B3GALTL	0.051252467072035	0.254090837067324	0.322066842027747	497	497
B3GAT1	-0.179903596529538	5.49435038481944e-05	0.000135590424081249	497	497
B3GAT2	-0.0861158698764249	0.0550406701470754	0.0824335581953249	497	486
B3GAT3	0.0755469377368197	0.0924972211399311	0.131610969420718	497	497
B3GNT1	-0.171514131129128	0.000121771555802541	0.000286073985400908	497	497
B3GNT2	0.151799439187247	0.000685496659549559	0.00144136886751554	497	497
B3GNT3	0.477086674702271	1.29490345640284e-29	2.83760756331513e-28	497	495
B3GNT4	0.132226313942895	0.00314353577965155	0.00593680285558946	497	494
B3GNT5	0.190904806996303	1.82996124114594e-05	4.8083544550147e-05	497	497
B3GNT6	-0.125313154964843	0.0051472710614258	0.00938253927751351	497	456
B3GNT7	0.511282240671741	1.87602311418163e-34	5.78709837883937e-33	497	497
B3GNT8	0.619625192821079	4.93627662892338e-54	5.07575808648937e-52	497	497
B3GNT9	0.448446339134698	5.82938594324561e-26	1.00762946162084e-24	497	497
B3GNTL1	0.00690997638983755	0.877876659673163	0.906704481025106	497	497
B4GALNT1	0.334764675844663	1.76628991215803e-14	1.26304846749931e-13	497	497
B4GALNT2	0.127556743140892	0.00439716654412046	0.00809917199854487	497	208
B4GALNT3	0.196969081378379	9.71235892020118e-06	2.64667720452506e-05	497	497
B4GALNT4	-0.0374364893782873	0.404968418615225	0.48067375609151	497	497
B4GALT1	0.226751102914177	3.23796186006707e-07	1.05981673614438e-06	497	497
B4GALT2	0.0965578716901264	0.031379764147833	0.0496289360252563	497	497
B4GALT3	-0.223730296789145	4.67511348065595e-07	1.49697701054986e-06	497	497
B4GALT4	0.134263093201418	0.00270647307954978	0.00516980963304302	497	497
B4GALT5	0.189103004430103	2.20061734681369e-05	5.71821778449858e-05	497	497
B4GALT6	-0.107703427131594	0.0163043329784423	0.0272818309731075	497	497
B4GALT7	0.180068750723337	5.40695330909087e-05	0.000133548682927545	497	497
B9D1	-0.0512499823359023	0.254113890587893	0.322074827365866	497	497
B9D2	0.176035811026226	7.96589199791312e-05	0.000192137736617534	497	497
BAALC	0.275074824784651	4.44139415702744e-10	2.03320534800359e-09	497	497
BAAT	0.0600311950165393	0.181503308290467	0.239728794844355	497	367
BACE1	0.104150577510191	0.0202139357343373	0.0331758717695995	497	497
BACE2	0.283569218752011	1.20692736543363e-10	5.83134954320715e-10	497	497
BACH1	-0.219437782047813	7.81007476722905e-07	2.43356346787428e-06	497	497
BACH2	0.350844189452777	7.66395440862232e-16	6.1668480127787e-15	497	496
BAD	0.163738716179686	0.00024648265093689	0.000552327183050467	497	497
BAG1	0.288341307103462	5.69209897090383e-11	2.854020416744e-10	497	497
BAG2	0.00864028317330332	0.847632003960236	0.882077502148988	497	496
BAG3	0.248054350018165	2.09590767951188e-08	7.90092966382643e-08	497	497
BAG4	-0.132989224768209	0.00297282081445939	0.00563509455007801	497	497
BAG5	-0.16046309571331	0.000328685296095657	0.000722005792289003	497	497
BAGE2	-0.241154197457226	5.23407090026167e-08	1.88045790398041e-07	497	422
BAGE	-0.0885134558990262	0.0485892824708699	0.0737240789121009	497	79
BAHCC1	-0.179192603423326	5.88606037912983e-05	0.00014459862369754	497	497
BAHD1	0.0024196472024223	0.957089212335375	0.968254281940562	497	497
BAI1	0.240233795909683	5.90138166534489e-08	2.10886836164374e-07	497	497
BAI2	0.228810836503471	2.51319061761878e-07	8.32787722258703e-07	497	497
BAI3	0.209419510079827	2.486232279764e-06	7.29996243103645e-06	497	482
BAIAP2L1	-0.0886657859878262	0.0482017341405743	0.073196983584721	497	497
BAIAP2L2	-0.0163730742472591	0.715769610636794	0.770985574154089	497	496
BAIAP2	-0.0798906977456765	0.0751736508490547	0.109185575746063	497	497
BAIAP3	-0.173699918582882	9.93169963961157e-05	0.000236172330969938	497	497
BAK1	0.220998962385437	6.4880857082749e-07	2.04419557725676e-06	497	497
BAMBI	-0.0751977385764235	0.0940184484263082	0.133529105354576	497	497
BANF1	0.176083195327473	7.93009832583895e-05	0.00019138810213747	497	497
BANF2	0.0469816806182648	0.295872360623014	0.367044052118425	497	23
BANK1	-0.0465215014070519	0.300633447797123	0.372144787120639	497	497
BANP	0.158707805803828	0.000382636192390585	0.000833033473791924	497	497
BAP1	-0.0036693557028892	0.934967135730789	0.951529085297841	497	497
BARD1	-0.163599252012485	0.00024954939064087	0.000558574997961609	497	489
BARHL1	0.0907793853711338	0.0430863090997851	0.0662061141665868	497	92
BARHL2	-0.142727906737067	0.001421548199706	0.00284352184280777	497	89
BARX1	0.101246318684944	0.0239922050398859	0.0388678761618124	497	414
BARX2	0.17334564190076	0.000102670176689691	0.000243626001515384	497	497
BASE	-0.0421289502639919	0.348628505667548	0.423298423588471	497	155
BASP1	0.152946689793014	0.000623269594754579	0.00131868509490599	497	497
BAT1	0.0855898169522108	0.0565475407447049	0.0845262218184044	497	497
BAT2L1	-0.245994721773994	2.76228079609243e-08	1.02776938657356e-07	497	497
BAT2L2	-0.104250852540211	0.0200932947653292	0.0329998183899249	497	497
BAT2	-0.357434787025831	2.00864228819774e-16	1.70153301734908e-15	497	497
BAT3	-0.147854971133367	0.000946067479095506	0.00194879792719786	497	497
BAT4	0.0853241457530278	0.0573214669917551	0.0855873657496225	497	497
BAT5	0.116538907975645	0.00931195699937906	0.01626429005179	497	497
BATF2	0.770674406170355	6.21273571683198e-99	1.77959376940283e-95	497	497
BATF3	0.592240837677265	2.25116586985769e-48	1.57825618379428e-46	497	497
BATF	0.674383318548291	3.33771871663345e-67	9.0438645928672e-65	497	497
BAX	0.154921517378307	0.000528276322045497	0.00112902030839206	497	497
BAZ1A	-0.263625714021978	2.3982932729066e-09	1.0128091494324e-08	497	497
BAZ1B	-0.151937829558907	0.000677696220354493	0.0014258643142002	497	497
BAZ2A	-0.230388919923267	2.06637488306098e-07	6.92394431488231e-07	497	497
BAZ2B	-0.111307509434359	0.0130315829617586	0.0221662936856313	497	497
BBC3	0.194015657595572	1.32549411228968e-05	3.54366432606939e-05	497	497
BBOX1	0.351013125131815	7.40824905940953e-16	5.97277048211582e-15	497	484
BBS10	-0.264321891474521	2.16945106841982e-09	9.19654616762914e-09	497	497
BBS12	-0.0134804839134712	0.764341906496592	0.812082716495581	497	497
BBS1	-0.218421507135282	8.80575945171166e-07	2.72981265872403e-06	497	497
BBS2	-0.0312651835510386	0.486788861780183	0.562020122505583	497	497
BBS4	-0.211453308087938	1.97420664514975e-06	5.8713760667306e-06	497	497
BBS5	0.154912230522627	0.000528689707964603	0.00112978336719581	497	497
BBS7	-0.143828586454872	0.00130399096429324	0.00262434234919639	497	497
BBS9	0.0230499107307436	0.608205046884517	0.674732731829228	497	497
BBX	-0.0688940408668389	0.125067890142113	0.172305638672496	497	497
BCAM	-0.168511371434285	0.000160475701285901	0.000370020502125528	497	497
BCAN	0.252775738690404	1.1027334108835e-08	4.29529225666981e-08	497	471
BCAP29	0.0196689641879057	0.661800844932159	0.723148160312518	497	497
BCAP31	0.171185059474522	0.000125539414997328	0.000294442719629362	497	497
BCAR1	0.149458081372209	0.000830738148555336	0.00172594867026039	497	497
BCAR3	0.149732414363359	0.000812357081339173	0.00169126485701711	497	497
BCAR4	0.0366364648272708	0.415088371492204	0.491115650958293	497	213
BCAS1	0.00271242200736143	0.951902987288715	0.964457139874989	497	497
BCAS2	-0.063984978256714	0.154354755300225	0.207729860965488	497	497
BCAS3	0.102796981320147	0.0219051538419692	0.0357380178751281	497	497
BCAS4	0.41578198311604	3.39133621130365e-22	4.45899556543276e-21	497	497
BCAT1	0.3151878766589	6.33386170755719e-13	3.92339391715259e-12	497	497
BCAT2	-0.0501079195190952	0.264863952514529	0.333592155268142	497	497
BCCIP	-0.120269882365072	0.00726960879580527	0.0129188093560836	497	497
BCDIN3D	-0.241193136813589	5.20751036680427e-08	1.87192166304755e-07	497	497
BCHE	0.149005907661579	0.000861876525754487	0.00178564643706377	497	497
BCKDHA	-0.179564093243504	5.67821815429959e-05	0.000139955688029331	497	497
BCKDHB	-0.289832655302855	4.48740504341398e-11	2.27214541731045e-10	497	496
BCKDK	-0.0128919738519647	0.774345560217247	0.82046093996597	497	497
BCL10	0.00171833779279621	0.969519189747136	0.977872312554736	497	497
BCL11A	0.3097492499641	1.63607921690337e-12	9.6769983416311e-12	497	497
BCL11B	0.532343465554509	1.02004171466257e-37	3.84452188359007e-36	497	496
BCL2A1	0.622062314940163	1.45353213016662e-54	1.5839550403245e-52	497	497
BCL2L10	-0.149084095635368	0.000856416194267749	0.00177543435807099	497	485
BCL2L11	-0.121078391432233	0.0068838266461161	0.0122798949422315	497	497
BCL2L12	0.117301294184551	0.0088573061023522	0.0155324335016848	497	497
BCL2L13	-0.369786450386358	1.49938799164832e-17	1.39573949027579e-16	497	497
BCL2L14	0.174923734489201	8.85097738360471e-05	0.000212032195362793	497	497
BCL2L15	0.191597816119847	1.70385790337016e-05	4.49527037111515e-05	497	496
BCL2L1	0.0308457787551273	0.492655090488788	0.567355534971609	497	497
BCL2L2	-0.294989049586738	1.95081907013868e-11	1.02882359745793e-10	497	497
BCL2	0.374052324765613	5.95994837382821e-18	5.73155514837552e-17	497	497
BCL3	0.318144800258571	3.75001549237267e-13	2.37122550102694e-12	497	497
BCL6B	0.3409835463495	5.36297838085598e-15	4.00048658908271e-14	497	497
BCL6	0.221564082737732	6.0648165465774e-07	1.91867523785774e-06	497	497
BCL7A	-0.0949127640810121	0.034396983480939	0.0539793312809195	497	497
BCL7B	0.387843405414361	2.74600193170008e-19	2.92872791130417e-18	497	497
BCL7C	0.346145255100629	1.95357081020398e-15	1.51473504699923e-14	497	497
BCL8	-0.14563451571279	0.00113032643570692	0.00229999749973203	497	493
BCL9L	0.0583441009845569	0.194106917560706	0.25416559811988	497	497
BCL9	-0.328322626087541	5.90301823108765e-14	4.00953314876485e-13	497	497
BCLAF1	-0.151317781618297	0.000713298900712579	0.00149559304174296	497	496
BCMO1	0.156973630040233	0.000443948524987099	0.000957368452841075	497	489
BCO2	0.282345838520177	1.46004954789277e-10	6.99031840611219e-10	497	497
BCORL1	0.000338487966526386	0.993994316158851	0.99538430970889	497	497
BCORL2	0.331260094606969	3.41715603145847e-14	2.37413013121184e-13	497	450
BCOR	-0.335006242226965	1.68721926929468e-14	1.20952569069101e-13	497	497
BCR	0.0224731507360302	0.617211188269162	0.682721991282891	497	497
BCS1L	-0.00218079015664188	0.961321687775507	0.971251696139609	497	497
BCYRN1	0.0275096036699009	0.540632498811951	0.612372739446301	497	11
BDH1	-0.256254216797386	6.81322246722698e-09	2.72352319956874e-08	497	497
BDH2	0.485474820896508	9.4463545707915e-31	2.23359499409128e-29	497	497
BDKRB1	0.385820754230709	4.35226816292892e-19	4.54517338202541e-18	497	482
BDKRB2	0.457265940245257	4.75513060828231e-27	8.82825220617302e-26	497	497
BDNFOS	-0.108225035454281	0.0157900479778876	0.0264853816299669	497	497
BDNF	0.357832428494344	1.85088158927014e-16	1.57387730052823e-15	497	495
BDP1	-0.248262844371817	2.03786504760689e-08	7.69080219641742e-08	497	497
BEAN	-0.152340043114687	0.000655489794013582	0.00138306070291133	497	497
BECN1	-0.0621997806912469	0.166205454002227	0.22168466428515	497	497
BEGAIN	0.39923280437524	1.93310656163272e-20	2.24699824158248e-19	497	497
BEND2	-0.0087238519760241	0.846176552858754	0.881157416846059	497	104
BEND3	-0.253345922012583	1.01954070924331e-08	3.99039835273035e-08	497	496
BEND4	-0.396953431694452	3.31503849777921e-20	3.79177620758534e-19	497	497
BEND5	0.480932642109807	3.93400651533458e-30	8.93326892853609e-29	497	497
BEND6	0.249992101616856	1.61283813719659e-08	6.16216034468919e-08	497	496
BEND7	0.180566184159097	5.15158528371281e-05	0.000127634296952583	497	497
BEST1	0.346712942047548	1.74620828541533e-15	1.36185228824826e-14	497	497
BEST2	-0.031404329131281	0.484850973983262	0.560234361743698	497	172
BEST3	-0.0641738717864217	0.15313925456486	0.206287886683239	497	497
BEST4	0.392359756981976	9.70643161314422e-20	1.07289779644517e-18	497	483
BET1L	0.0309751239621871	0.49084191561976	0.565950043133514	497	497
BET1	-0.134561021955728	0.00264740360296605	0.00506793803149561	497	497
BET3L	0.176165692881892	7.86814185432503e-05	0.000190031453048749	497	227
BEX1	0.281258141030028	1.72800476566876e-10	8.22216980456199e-10	497	496
BEX2	0.24528493733903	3.03625241139938e-08	1.12200326393234e-07	497	497
BEX4	0.174127316324408	9.54089032978993e-05	0.000227553695732863	497	497
BEX5	0.154613839033198	0.00054213306734805	0.00115593437275388	497	497
BEYLA	0.0295039262630007	0.511674638489217	0.585659788580163	497	3
BFAR	-0.0703031338410948	0.1175141155757	0.162985095898759	497	497
BFSP1	0.06339213148477	0.158217105619933	0.212351786517123	497	497
BFSP2	0.364694496707008	4.43033828516647e-17	3.97817792010179e-16	497	228
BGLAP	0.210456593604702	2.21103801418292e-06	6.54272774828539e-06	497	497
BGN	0.463205818290124	8.4338069642989e-28	1.63545709324137e-26	497	497
BHLHA15	-0.349366368498315	1.03037406884854e-15	8.23436845535355e-15	497	497
BHLHB9	-0.146874576025986	0.00102370655345735	0.00209644981139549	497	497
BHLHE22	0.465398640709555	4.41554068403333e-28	8.68000061328945e-27	497	493
BHLHE23	0.0905512175502056	0.0436155345605813	0.0669526170168593	497	3
BHLHE40	0.331687542316332	3.15431109768082e-14	2.20066429434928e-13	497	497
BHLHE41	0.203568985266668	4.76614261507975e-06	1.35209289155297e-05	497	497
BHMT2	0.401851944527224	1.03481036478904e-20	1.22340699436233e-19	497	496
BHMT	0.0846711360016426	0.0592611298165431	0.0881356559821617	497	447
BICC1	-0.176838113135147	7.37989345720569e-05	0.000178950591015154	497	493
BICD1	-0.370253775224915	1.35615770467317e-17	1.26889025368183e-16	497	497
BICD2	0.134308956299339	0.00269730243737252	0.00515474753829169	497	497
BID	0.134183597488786	0.00272243610325343	0.00519780608438514	497	497
BIK	-0.093592141461063	0.0369947065514567	0.057676763942404	497	497
BIN1	0.255987938946672	7.07082607940524e-09	2.8169507990891e-08	497	497
BIN2	0.602373740876008	2.09967912987436e-50	1.69078980855866e-48	497	497
BIN3	0.418162351255903	1.86065669855013e-22	2.49385210311688e-21	497	497
BIRC2	-0.0124078673187714	0.78260271068268	0.827329938941235	497	497
BIRC3	0.534627555413853	4.37134464899852e-38	1.66952060108703e-36	497	497
BIRC5	0.0340682522956397	0.448565905488762	0.524626398212504	497	497
BIRC6	-0.280202335385512	2.03363288266184e-10	9.62160758146591e-10	497	497
BIRC7	0.326342413158122	8.50505341489493e-14	5.69778904183288e-13	497	425
BIRC8	-0.0127953173478794	0.775992180241508	0.821988441334592	497	27
BIVM	-0.309805873673382	1.6201562133283e-12	9.59413828512871e-12	497	497
BLCAP	0.283545199201315	1.21145828806688e-10	5.85183091641266e-10	497	497
BLID	0.0997894539464768	0.0261074702911979	0.041975854928138	497	30
BLK	0.446063399719408	1.13318871412043e-25	1.92718972916274e-24	497	449
BLMH	0.204536310675484	4.2854433257684e-06	1.2219485797068e-05	497	497
BLM	-0.0887685016863449	0.0479418756309518	0.0728299528961447	497	497
BLNK	-0.070620608460865	0.115862526118848	0.160928201108965	497	497
BLOC1S1	0.231136660412085	1.88240209189416e-07	6.34034005452207e-07	497	497
BLOC1S2	0.191412447081303	1.73675489728958e-05	4.57604105723434e-05	497	497
BLOC1S3	0.0713169431915834	0.112303732104412	0.156538208719191	497	497
BLVRA	0.248486577986853	1.97731091716549e-08	7.47634569113432e-08	497	497
BLVRB	0.229998504926927	2.16919656809468e-07	7.2503017814413e-07	497	497
BLZF1	-0.123220897246996	0.00594867978730474	0.0107244181276072	497	497
BMF	-0.0254511702362934	0.571353960807129	0.641206699124907	497	497
BMI1	-0.130547823519557	0.00355089842182636	0.00663551391016219	497	497
BMP10	0.0725488886654592	0.106218659982965	0.148894868037074	497	21
BMP15	0.0841936417889308	0.0607135648195512	0.0900819659757897	497	20
BMP1	0.485277947364327	1.00533613551768e-30	2.37152880626646e-29	497	497
BMP2K	-0.0171756339105373	0.702484388227145	0.759122310339126	497	497
BMP2	0.291613344639064	3.37197963411234e-11	1.73008095300887e-10	497	497
BMP3	0.409035531388785	1.81147305413442e-21	2.26445425239709e-20	497	491
BMP4	0.284823628459694	9.91922917870796e-11	4.84271887660758e-10	497	497
BMP5	-0.0182994646548006	0.68403303894618	0.742906860790264	497	368
BMP6	0.0427518511012559	0.341541800326014	0.415928007187179	497	497
BMP7	0.225268416147375	3.88012916528402e-07	1.25727973324353e-06	497	496
BMP8A	0.0119376403449595	0.790646581513374	0.834030650564218	497	497
BMP8B	-0.173381068446852	0.000102330136063944	0.000242934117714675	497	497
BMPER	0.093706841570906	0.0367626670665141	0.057341753197252	497	496
BMPR1A	-0.145981980860609	0.00109946337276999	0.00223969725565489	497	497
BMPR1B	-0.360237568493266	1.12575834091116e-16	9.75900583381306e-16	497	497
BMPR2	-0.123309244629688	0.00591269397097054	0.0106652956829732	497	497
BMS1P4	-0.162125121659608	0.000284220634593728	0.000630843072133022	497	497
BMS1P5	-0.122539014277284	0.00623311193064967	0.0111989361399155	497	497
BMS1	-0.0672748558513102	0.134207974766229	0.183373363000863	497	497
BMX	0.0910357754236699	0.0424980897138789	0.0654326343279571	497	496
BNC1	0.36760224733694	2.39205798484906e-17	2.18810012108615e-16	497	459
BNC2	0.323796017246316	1.35497851111822e-13	8.92532001525341e-13	497	497
BNIP1	0.0244862848239463	0.586034137264798	0.654883268477761	497	497
BNIP2	0.247726547837545	2.19041308252513e-08	8.2447855674322e-08	497	497
BNIP3L	-0.00553761161217538	0.901994006796425	0.92600900262532	497	497
BNIP3	-0.317169815230875	4.46035964964262e-13	2.79308779934366e-12	497	497
BNIPL	0.355780894522705	2.81916856528908e-16	2.36713353863532e-15	497	497
BOC	0.358886619512725	1.48922009716206e-16	1.27662899393743e-15	497	497
BOD1L	-0.209339305648987	2.5088286325997e-06	7.35984241583855e-06	497	497
BOD1	0.136753960049032	0.0022475026398068	0.00435323371626411	497	497
BOK	0.241160054789748	5.23006726657646e-08	1.87935625021729e-07	497	497
BOLA1	0.126371128019894	0.00478026445966826	0.00875894020659857	497	497
BOLA2	0.111326422693907	0.0130160608355225	0.0221455270100179	497	497
BOLA3	-0.0814321929334505	0.0697007499155955	0.101963110927161	497	497
BOLL	0.0515303665719317	0.251521622249001	0.319234083283626	497	203
BOP1	-0.162488514407509	0.000275278611725146	0.000612201801652718	497	497
BPESC1	0.135912878203659	0.00239385742237732	0.00461486733737984	497	83
BPGM	0.00394698798655884	0.930058734207822	0.947591853638264	497	497
BPHL	-0.289592679651046	4.66288570605319e-11	2.35683189543918e-10	497	497
BPIL1	-0.0381312726753725	0.396300193466916	0.472314264099212	497	489
BPIL2	0.00699172321821667	0.876443410075554	0.905527222931155	497	46
BPIL3	-0.0295996271802031	0.510305624697382	0.58435968479767	497	21
BPI	0.254299665218414	8.93792839484624e-09	3.52506692063458e-08	497	402
BPNT1	-0.142169207502937	0.00148487643837607	0.00296074557138808	497	497
BPTF	-0.259293516497925	4.44727629086281e-09	1.81947228949378e-08	497	497
BPY2	-0.0245989427204586	0.584311147081263	0.653249111242063	497	4
BRAF	-0.269396869952707	1.03523112340929e-09	4.56407635344761e-09	497	497
BRAP	0.0284212654128391	0.527294311738969	0.599961482130828	497	497
BRCA1	-0.163079683339105	0.000261291286142607	0.000583099786137497	497	497
BRCA2	0.0560123187235429	0.21256439021625	0.275509281721139	497	495
BRCC3	-0.390425996080457	1.51807204667232e-19	1.6506975383854e-18	497	497
BRD1	-0.188317514603907	2.38358672728969e-05	6.15972386504517e-05	497	497
BRD2	-0.249574863022218	1.70675335130151e-08	6.50486817086989e-08	497	497
BRD3	-0.328145435954498	6.09976500811354e-14	4.1361646323194e-13	497	497
BRD4	-0.0786914920810239	0.0796690189908234	0.11504814546525	497	497
BRD7P3	-0.0362180249554718	0.420440263824293	0.496598004826867	497	262
BRD7	0.00886146723771948	0.843780959872527	0.878799710492626	497	497
BRD8	-0.151075832953249	0.000727655426467243	0.00152457878329098	497	497
BRD9	0.149131340557198	0.000853132319981672	0.00176972441009233	497	497
BRDT	0.180806866463886	5.03215748923695e-05	0.000124891434356591	497	81
BREA2	0.16372232844091	0.000246841172143035	0.0005530069656581	497	489
BRE	0.0441560830381579	0.325905781787978	0.399262957819439	497	497
BRF1	0.065176708761151	0.146807408562174	0.198773404624225	497	497
BRF2	0.0692675917866378	0.12302955698935	0.169777401733893	497	497
BRI3BP	-0.262166190920953	2.95665077005439e-09	1.23430781991173e-08	497	497
BRI3	0.162637303264499	0.000271693771925981	0.000604833109902058	497	497
BRIP1	-0.178909658708537	6.04915985741568e-05	0.000148314629861876	497	493
BRIX1	-0.0629440241124619	0.161184578461452	0.215863744505114	497	497
BRMS1L	-0.145974274304472	0.00110013938663618	0.00224084669254796	497	497
BRMS1	0.300079760666255	8.43043195321599e-12	4.61727918858055e-11	497	497
BRP44L	0.121823408218515	0.0065446821748236	0.0117230143190448	497	496
BRP44	-0.216842911166603	1.05978843404948e-06	3.26017457672999e-06	497	497
BRPF1	-0.0185231718167135	0.680382071014413	0.73976205045719	497	497
BRPF3	-0.278690030646833	2.5648382812143e-10	1.20214054176316e-09	497	496
BRS3	0.154525839173367	0.000546157916914009	0.00116363961237305	497	69
BRSK1	0.168093604516688	0.000166696300243875	0.000383525819413647	497	497
BRSK2	-0.0722853459292712	0.107497992680378	0.150498690911483	497	497
BRWD1	-0.0710777464967557	0.113516388978682	0.158041738328812	497	497
BRWD3	-0.193337534629739	1.42265900754386e-05	3.78878147964696e-05	497	497
BSCL2	0.108826340355833	0.0152148841627877	0.0256020176525727	497	497
BSDC1	-0.282053893002538	1.52770729942681e-10	7.30378136881427e-10	497	497
BSG	0.117413430658105	0.00879212812626935	0.0154275803850378	497	497
BSND	0.214033980890837	1.4685695831724e-06	4.44338142631504e-06	497	277
BSN	-0.137118585470003	0.00218663300826527	0.0042443541576696	497	497
BSPRY	-0.102148808192342	0.0227575657942352	0.0370202784147501	497	497
BST1	0.465658969849392	4.08774698985251e-28	8.05141600132933e-27	497	497
BST2	0.831156544306191	2.8923258870203e-128	1.4498506590161e-124	497	497
BSX	0.0177623275375492	0.692829259806228	0.750759614824492	497	10
BTAF1	-0.150056394504657	0.000791134290291384	0.0016498214929415	497	497
BTBD10	-0.0601868543280788	0.180371681108884	0.238422610449881	497	497
BTBD11	-0.102308134242138	0.0225454156589115	0.0367049471725263	497	497
BTBD12	-0.178718334479619	6.16185368141714e-05	0.000150782680212466	497	497
BTBD16	0.176543571713769	7.5901370783497e-05	0.000183781956959292	497	384
BTBD17	0.0410399807872242	0.36123960280864	0.436627601176445	497	136
BTBD18	-0.00311854115552916	0.944712383505952	0.959158843570704	497	430
BTBD19	0.185797256517471	3.07302413286912e-05	7.82738908640227e-05	497	485
BTBD1	-0.169387122254325	0.000148135622089954	0.000343701383768303	497	497
BTBD2	-0.0309674151326673	0.490949878530548	0.565976888082333	497	497
BTBD3	-0.0162031963718086	0.718592894026269	0.773089189400407	497	497
BTBD6	0.0488224104957889	0.277333235825147	0.346986691097593	497	497
BTBD7	-0.192368731431232	1.5732891740001e-05	4.16844048076893e-05	497	497
BTBD8	-0.162723617869087	0.00026963419594282	0.000600648290506553	497	471
BTBD9	-0.253304075148996	1.02543364316921e-08	4.01189658130455e-08	497	496
BTC	-0.117261257084375	0.00888068122505413	0.0155707012280133	497	497
BTD	-0.178358078387328	6.37945073112685e-05	0.000155765180966664	497	497
BTF3L1	-0.0401870419196765	0.371313879660581	0.44705263606787	497	123
BTF3L4	-0.327776145428639	6.53069564940868e-14	4.41344720142546e-13	497	497
BTF3	-0.151859022618638	0.000682128066862481	0.00143473721479698	497	497
BTG1	0.259797712729131	4.14124458479568e-09	1.70155932724873e-08	497	497
BTG2	0.249313222179326	1.7683236971109e-08	6.72801868136067e-08	497	497
BTG3	0.447453572155742	7.69427412376903e-26	1.32087234979189e-24	497	497
BTG4	0.0151249700330524	0.736600412391019	0.788168630247195	497	60
BTK	0.571365262619266	2.06983860614712e-44	1.12168469977989e-42	497	497
BTLA	0.416531679706702	2.80857783305644e-22	3.72206174029178e-21	497	492
BTN1A1	0.256835388993543	6.28219527886845e-09	2.52231272600303e-08	497	278
BTN2A1	0.400758159220663	1.34428663315524e-20	1.58182460571571e-19	497	497
BTN2A2	0.544097876248917	1.21459508581067e-39	5.01107943736414e-38	497	497
BTN2A3	0.313710183062109	8.21267154454469e-13	5.02509237533309e-12	497	497
BTN3A1	0.470976251126744	8.33510372101223e-29	1.71412476625658e-27	497	497
BTN3A2	0.573968023478859	6.87384603945682e-45	3.82854130380969e-43	497	497
BTN3A3	0.516749639662401	2.80270888204214e-35	9.04945503926358e-34	497	497
BTNL2	0.0828564244812188	0.0649382591860171	0.0956635834941466	497	256
BTNL3	-0.00468767770094309	0.916977179692703	0.937369905512853	497	156
BTNL8	0.164456667163457	0.000231245337183775	0.000520509682967206	497	317
BTNL9	0.0536550450127807	0.232475287271893	0.298117292471779	497	497
BTRC	-0.256113270519065	6.94842225989351e-09	2.77314519771347e-08	497	497
BUB1B	-0.206540712792635	3.43258544688076e-06	9.90598313117533e-06	497	497
BUB1	-0.0736755773512353	0.100884489512161	0.142132862507613	497	497
BUB3	-0.21152127814799	1.95897364696827e-06	5.82953110646495e-06	497	497
BUD13	0.207512191858571	3.08013410601207e-06	8.94291470600173e-06	497	497
BUD31	0.226897357239684	3.1804747812978e-07	1.04168082064362e-06	497	497
BVES	0.052752244136986	0.240439807222312	0.307034681863111	497	496
BYSL	-0.140822740361692	0.00164829058751806	0.00326450756324818	497	496
BZRAP1	0.00830272011502441	0.853516294830812	0.887095958306688	497	497
BZW1	0.0351499577477137	0.434282773479856	0.510392350451005	497	497
BZW2	-0.219612111347184	7.65052168802832e-07	2.38792980022814e-06	497	497
C10orf105	0.332522480985857	2.6968072580872e-14	1.89665669350777e-13	497	490
C10orf107	0.123502174684054	0.00583478847367608	0.0105359841727248	497	497
C10orf108	0.143587183738661	0.00132898036080527	0.00267141706411093	497	495
C10orf10	0.420996938044076	9.04666697353411e-23	1.24328114795293e-21	497	497
C10orf110	-0.0291359942869976	0.516955695779637	0.590726543345159	497	497
C10orf111	-0.0388094483261198	0.387947797342334	0.463765652209571	497	495
C10orf113	0.0537001861625481	0.232082010165395	0.297708168756083	497	76
C10orf114	0.32239010891157	1.74898948162053e-13	1.14045489743002e-12	497	497
C10orf116	0.294461873200227	2.1258848567711e-11	1.11615913231519e-10	497	497
C10orf118	-0.308528188217917	2.01918740696262e-12	1.18209421013161e-11	497	497
C10orf119	-0.174304652360376	9.38302421700803e-05	0.000224135118626672	497	497
C10orf11	0.0460258833747211	0.305817815247051	0.377583313640309	497	497
C10orf120	0.0683927704958859	0.12784426777294	0.175696052989391	497	37
C10orf122	-0.00561515175944354	0.900628729414596	0.925223212085873	497	47
C10orf125	0.371027450824197	1.14806376544582e-17	1.07972920079523e-16	497	497
C10orf128	0.314022454748638	7.7749211205182e-13	4.76742946139175e-12	497	483
C10orf129	0.0972337888966666	0.0302073560862671	0.0479410872950563	497	74
C10orf12	-0.206847757362531	3.31722081074102e-06	9.59792128083234e-06	497	497
C10orf131	-0.0172159217715653	0.701819822943793	0.758526804109853	497	331
C10orf137	-0.176833866924344	7.38288500319269e-05	0.000179001483916586	497	497
C10orf140	0.207052623521198	3.24231929720171e-06	9.39476072661727e-06	497	497
C10orf18	-0.251531111038378	1.30780636891738e-08	5.04867645420916e-08	497	497
C10orf25	0.0660888754389017	0.141223234194782	0.191951401087282	497	497
C10orf26	0.335371736422193	1.57414102202741e-14	1.13373209887469e-13	497	497
C10orf27	-0.106786562426424	0.0172439548930333	0.0287127171200973	497	195
C10orf28	0.21142733313834	1.98005788519789e-06	5.88703153263684e-06	497	497
C10orf2	-0.237465534974558	8.44153560285989e-08	2.96897439699954e-07	497	497
C10orf32	-0.161944457657962	0.000288766540156536	0.000640351459486696	497	497
C10orf35	0.0956710348330895	0.0329768794594352	0.0519499850755134	497	497
C10orf40	-0.0372919110178754	0.406786303539379	0.482460201837696	497	24
C10orf41	-0.108008772394705	0.0160015227563182	0.0268109411537509	497	497
C10orf46	-0.154765249002138	0.000535272445450926	0.00114238933515024	497	497
C10orf47	0.156102019497784	0.000478107009731375	0.00102738438025118	497	497
C10orf4	0.205561094880421	3.82684839300187e-06	1.09758456770248e-05	497	497
C10orf50	0.20290357824931	5.12624768840846e-06	1.44778065309118e-05	497	142
C10orf53	-0.164611103158164	0.00022808499727241	0.00051414640588073	497	94
C10orf54	0.650201172152001	4.73813540546214e-61	7.72393113942451e-59	497	497
C10orf55	0.514562018876014	6.02196735117926e-35	1.90151917099993e-33	497	474
C10orf57	-0.210066472389649	2.31094951074959e-06	6.81825318423192e-06	497	497
C10orf58	0.0889824511696997	0.047404376021505	0.0721062921868606	497	497
C10orf62	0.0994996194945606	0.026546936440519	0.0426311567010129	497	147
C10orf67	0.127565799802899	0.00439435010486921	0.00809547169723746	497	171
C10orf68	0.0579930136537859	0.196808389878267	0.257232581021389	497	493
C10orf71	0.0214384704918429	0.633511794021684	0.69717590460641	497	227
C10orf72	0.320758204242065	2.34821806193161e-13	1.51639679097555e-12	497	497
C10orf75	-0.0765534886495891	0.0882223834179147	0.126182110700664	497	497
C10orf76	0.0701102825925357	0.118526338884248	0.164252651943331	497	497
C10orf78	0.0054348329976477	0.903804111809684	0.927250114914857	497	497
C10orf79	-0.131476564080825	0.00331993880807859	0.00624114879437312	497	497
C10orf81	0.101480108117888	0.023666939228849	0.038384356424626	497	497
C10orf82	0.34682043673903	1.70945231442341e-15	1.33422453703791e-14	497	421
C10orf84	-0.00763523990669591	0.865175239642333	0.896332992149861	497	497
C10orf88	-0.306997223528674	2.62507602684612e-12	1.52169411431893e-11	497	497
C10orf90	0.13219991830197	0.00314959863218227	0.00594545303840018	497	288
C10orf91	0.0853408954072914	0.0572724155691932	0.0855204948300486	497	350
C10orf93	0.158325153640255	0.00039544425574815	0.000859238488513887	497	430
C10orf95	-0.137517316321838	0.00212179721246325	0.00412649426838997	497	497
C10orf96	0.0267888728294497	0.551294953341968	0.622480859863712	497	6
C10orf99	0.302522016000095	5.6038444424581e-12	3.13249748859011e-11	497	247
C11orf10	0.0184393418886857	0.681749331391464	0.741028668278324	497	497
C11orf16	0.11187795280998	0.0125705317375265	0.0214548631144998	497	292
C11orf17	0.34053429040378	5.8505108961175e-15	4.34628571756015e-14	497	497
C11orf1	-0.0696768709427793	0.120826064042117	0.167047053030993	497	497
C11orf20	-0.00523982877897646	0.907239828170206	0.929951691467544	497	462
C11orf21	0.460924209527816	1.64547836695207e-27	3.15124037590792e-26	497	485
C11orf24	0.14498672258106	0.00119000723553783	0.00241189073888295	497	497
C11orf2	-0.0216253288662386	0.630554519358472	0.694378771290462	497	497
C11orf30	-0.269475310415037	1.02333548375818e-09	4.51460941360513e-09	497	497
C11orf31	0.136049659192864	0.00236947918306205	0.0045713871932625	497	497
C11orf34	-0.011956078821265	0.790330741048383	0.833825947099236	497	163
C11orf35	0.135072658641365	0.00254869768040745	0.00488986098840778	497	497
C11orf36	0.0855764406449154	0.0565862988777352	0.0845715473164481	497	43
C11orf41	0.162373588973746	0.000278077763512563	0.00061801565464314	497	490
C11orf42	-0.0643534158074708	0.151990658015586	0.20504371148964	497	296
C11orf45	0.505684680225968	1.26826859106908e-33	3.68551500282988e-32	497	497
C11orf46	-0.10102568949747	0.0243026987413629	0.0393263991980524	497	497
C11orf48	0.098821132237229	0.0276006858435311	0.0441923941426688	497	497
C11orf49	0.14307136022967	0.00138385998775807	0.00277394547781036	497	497
C11orf51	0.113596027636053	0.0112677385333934	0.0193880910780976	497	497
C11orf52	0.0202257230563045	0.652845475406166	0.715038216385482	497	497
C11orf53	0.175861225461042	8.09909068652737e-05	0.000195256543652231	497	459
C11orf54	-0.260429789937317	3.78635682268486e-09	1.56310975193853e-08	497	497
C11orf57	-0.195326223537347	1.15531118686737e-05	3.11275794247213e-05	497	497
C11orf58	-0.152020947010793	0.000673050891158076	0.0014171315151329	497	497
C11orf59	0.0906766213698587	0.0433239923077833	0.0665458380391729	497	497
C11orf61	0.0910950029579421	0.0423631747346098	0.0652399398313104	497	497
C11orf63	0.0523495124153792	0.244053839883608	0.310996094280662	497	497
C11orf64	0.00241452526586544	0.957179959292896	0.968286936268697	497	6
C11orf65	-0.0482143634811137	0.283367942209391	0.353200960584322	497	494
C11orf66	0.199463390879751	7.44188748636293e-06	2.05902147080258e-05	497	497
C11orf67	0.196434871352318	1.02778714782863e-05	2.790543006244e-05	497	497
C11orf68	0.177685923511288	6.80495757143106e-05	0.000165590053719374	497	497
C11orf70	0.331182968292905	3.4668174644325e-14	2.40446755376465e-13	497	496
C11orf71	-0.0845565417632484	0.0596070526054942	0.0885844212713286	497	497
C11orf73	0.208641864814669	2.71378186727457e-06	7.93091972317774e-06	497	497
C11orf74	0.0585848083254551	0.192270518164563	0.252057284061305	497	497
C11orf75	-0.157363586856071	0.000429413639571456	0.00092872105350526	497	497
C11orf80	-0.0271889367208487	0.545363714609412	0.616930202630935	497	497
C11orf82	-0.0378234557674893	0.400126703190223	0.476138903600425	497	497
C11orf83	0.0801134349151975	0.0743618742519042	0.108139682377787	497	497
C11orf84	0.226383866910686	3.38675086898127e-07	1.10419092152754e-06	497	497
C11orf85	-0.067234592347606	0.134441649573537	0.183655097124881	497	414
C11orf86	0.0742227477851092	0.0983718875212096	0.138993356119215	497	34
C11orf87	0.132418133535501	0.00309979410457387	0.00586026509436268	497	262
C11orf88	0.373466161303122	6.77096505355045e-18	6.48350622200287e-17	497	382
C11orf90	0.010042514172901	0.823282842770588	0.861658016514931	497	383
C11orf92	-0.0800552342677707	0.0745732970218296	0.108407828506105	497	497
C11orf93	0.348852632706683	1.1416198346563e-15	9.05841682021905e-15	497	497
C11orf94	0.0441114907418494	0.326395066654999	0.399837944861888	497	110
C11orf95	0.280156777911943	2.04794214124954e-10	9.68473770617793e-10	497	497
C11orf9	0.11166314514698	0.0127424284870529	0.0217242099816255	497	496
C12orf10	0.0467790141265355	0.297962944193096	0.369317858318338	497	497
C12orf11	-0.28946022588439	4.76258993631524e-11	2.4041966468544e-10	497	497
C12orf12	0.0753017923261033	0.0935630782701722	0.132976558151065	497	12
C12orf23	-0.174219663052327	9.45837305205362e-05	0.000225765813864078	497	497
C12orf24	-0.0331145964701701	0.461375802239155	0.537382876020754	497	497
C12orf26	-0.250263020204274	1.55455824798177e-08	5.95310302335419e-08	497	497
C12orf27	-0.0542541875729186	0.227293773979048	0.292407767358776	497	228
C12orf29	-0.234151809173964	1.28830323006426e-07	4.44226449974521e-07	497	497
C12orf32	-0.0791628027904561	0.0778769317319197	0.112720014304246	497	497
C12orf34	-0.153729076314973	0.000583883478391059	0.00123927676778016	497	497
C12orf35	0.0288307880649382	0.521357689813442	0.594807569755296	497	497
C12orf36	0.0377532436709537	0.401002609838475	0.476954759157151	497	201
C12orf39	-0.0159395178303656	0.722982679345124	0.776793789708985	497	95
C12orf40	0.0555004912652754	0.216779647207393	0.280392769072083	497	28
C12orf41	-0.0341495625449548	0.447483105969806	0.523634885194081	497	497
C12orf42	0.353585076339614	4.40808609244127e-16	3.6283470541683e-15	497	322
C12orf43	-0.0562674565906488	0.210485333444098	0.273167729507288	497	497
C12orf44	0.231549676390318	1.78766026006154e-07	6.04050823634882e-07	497	497
C12orf45	0.164038763980286	0.000240003852926567	0.000539014029461312	497	497
C12orf47	0.070013708406864	0.11903578512459	0.164890260969475	497	497
C12orf48	0.0365425787711374	0.416285679139256	0.492328898927759	497	497
C12orf49	0.0499374608961957	0.266494861440052	0.335351353504109	497	497
C12orf4	-0.028890100431254	0.520500723481356	0.593931254639464	497	497
C12orf50	-0.0729254632006711	0.104411549778443	0.146556246734866	497	141
C12orf51	-0.352365273790747	5.64207723635328e-16	4.5987516530943e-15	497	497
C12orf52	-0.12706093794589	0.00455386341100095	0.00837087598588009	497	497
C12orf53	0.370884755484162	1.18392367826962e-17	1.11084949335443e-16	497	497
C12orf54	0.422593259838416	6.00907174799286e-23	8.35561009840533e-22	497	365
C12orf56	0.0228787031555645	0.610872369181278	0.676980151133246	497	424
C12orf57	0.0633273685730878	0.15864341279756	0.212815887469316	497	497
C12orf59	0.34044749686681	5.94959074856723e-15	4.41180636462728e-14	497	488
C12orf5	0.158313707338121	0.000395833466246224	0.000859990988373933	497	497
C12orf60	-0.201765647285623	5.80301991676066e-06	1.62713400015338e-05	497	497
C12orf61	-0.00147698666309648	0.973798747387368	0.980842853461804	497	497
C12orf62	0.273159771539065	5.9214503793802e-10	2.68015804868967e-09	497	497
C12orf63	0.085380861481768	0.0571555153598098	0.0853650084528527	497	462
C12orf65	0.0941919349175804	0.0357949379770472	0.055967272409371	497	497
C12orf66	-0.23351896981108	1.39563305414255e-07	4.78029353751492e-07	497	497
C12orf68	0.320538972390394	2.4426906175809e-13	1.57233995419309e-12	497	497
C12orf69	-0.0549123878446049	0.221696731836401	0.286088374955057	497	497
C12orf70	0.368411543797668	2.01274453790258e-17	1.85211292930173e-16	497	212
C12orf71	0.0920247828777989	0.0402921184153778	0.0623618113737352	497	278
C12orf72	-0.331341334424678	3.36560021433898e-14	2.34155620741537e-13	497	497
C12orf73	-0.0685928038907129	0.126730670499468	0.174332922213558	497	497
C12orf74	0.192145418265397	1.61009892682834e-05	4.25967721095595e-05	497	396
C12orf75	0.401085603750917	1.24313561681432e-20	1.46537990903845e-19	497	497
C12orf76	-0.123897326333316	0.00567809887294885	0.010280050609616	497	497
C12orf77	0.095832798941533	0.0326804878784339	0.0515235463477337	497	29
C13orf15	0.472167261868993	5.81519075804016e-29	1.21206226496323e-27	497	497
C13orf16	0.131211758541895	0.00338435978283395	0.00634975184856401	497	445
C13orf18	0.582739239107124	1.5557764504615e-46	9.68784894664708e-45	497	497
C13orf1	-0.0463171752715303	0.302763666181313	0.374319538204557	497	497
C13orf23	-0.131028056286939	0.00342971462180315	0.00642943230009115	497	497
C13orf26	0.0887997304408001	0.0478631036416181	0.072726818059873	497	283
C13orf27	-0.0400967523814521	0.372390390624311	0.448113809836018	497	497
C13orf29	0.331040233294445	3.5605975305018e-14	2.46354524099695e-13	497	497
C13orf30	0.0537393801852948	0.231740927480151	0.297289656871689	497	339
C13orf31	0.163485597808081	0.000252074930468165	0.000563913246771972	497	497
C13orf33	0.302589763095984	5.54041505750092e-12	3.0987688233738e-11	497	497
C13orf34	0.0778353812699068	0.0830096555930139	0.11941645891057	497	497
C13orf35	0.0296044686160027	0.510236418128303	0.584313805465224	497	110
C13orf36	0.0568062468019874	0.206143144771002	0.268052930985951	497	397
C13orf37	-0.22108189395391	6.42424056855467e-07	2.02567145211652e-06	497	497
C13orf38	-0.0152447031107419	0.734593399467295	0.78644520544176	497	465
C13orf39	0.0472385529073241	0.293236722366436	0.364112553887132	497	218
C14orf101	-0.177708580924992	6.7901884171196e-05	0.000165250719688876	497	497
C14orf102	-0.206217368793887	3.55821657960501e-06	1.02420041110623e-05	497	497
C14orf104	-0.419318648552405	1.38762603006685e-22	1.87614899048351e-21	497	497
C14orf105	-0.0348782826192633	0.437845200190805	0.513976588550192	497	68
C14orf106	-0.185768307857971	3.08194482219808e-05	7.84518494164201e-05	497	497
C14orf109	-0.144057123444835	0.00128073249594727	0.00258038256393073	497	497
C14orf115	-0.0286005549072035	0.524691026610204	0.59767058811575	497	188
C14orf118	-0.187111894763568	2.6927371911951e-05	6.9149684196533e-05	497	497
C14orf119	0.259386870516302	4.389005184489e-09	1.79636544099181e-08	497	497
C14orf126	-0.413162795256159	6.52881701251125e-22	8.40239473157016e-21	497	497
C14orf128	0.283925479775166	1.14163181961246e-10	5.53454052588234e-10	497	497
C14orf129	-0.0137971928657868	0.75897446759959	0.807713067087034	497	497
C14orf132	0.206911253454935	3.29383074158807e-06	9.53437277314602e-06	497	497
C14orf135	-0.290902889382044	3.78012572212858e-11	1.93027793482185e-10	497	497
C14orf138	0.220423095676276	6.94853312845151e-07	2.18001936721297e-06	497	497
C14orf139	0.476788771722134	1.41919355038063e-29	3.09643633065093e-28	497	497
C14orf142	-0.102616735319737	0.0221393693846395	0.0360937064421015	497	497
C14orf143	-0.189245543229079	2.16887709963414e-05	5.64341483581159e-05	497	497
C14orf145	-0.161772770912922	0.000293149408354143	0.000649209055324599	497	496
C14orf147	-0.034243001673551	0.446240618905979	0.522455369011081	497	497
C14orf148	-0.127922988220787	0.00428456334787966	0.00790716739641101	497	495
C14orf149	-0.014940169259281	0.739701630625297	0.790478995665289	497	497
C14orf153	0.138188063076025	0.00201668336528043	0.00393849402524963	497	497
C14orf156	0.110461732638524	0.0137426106875826	0.0232848645341152	497	497
C14orf159	0.349316991088273	1.04058632837394e-15	8.30604955024913e-15	497	497
C14orf162	-0.0995247350707381	0.0265086040554286	0.042573009204277	497	327
C14orf165	-0.0436637557775988	0.331334156965489	0.405022324045297	497	21
C14orf166B	0.162717185552138	0.000269787174632012	0.000600922310436178	497	83
C14orf166	0.0440517970782724	0.327050794409629	0.400543334883183	497	497
C14orf167	-0.346804883897085	1.71472295124443e-15	1.33781750565767e-14	497	497
C14orf169	0.192630332823008	1.53118538262166e-05	4.06269658686607e-05	497	497
C14orf174	-0.165699119805951	0.000206939476233777	0.000469967543092475	497	496
C14orf176	0.315402881074365	6.098199232342e-13	3.78677586892814e-12	497	496
C14orf177	-0.0412195024909909	0.359141198964833	0.434405512483795	497	6
C14orf178	0.0519584298278385	0.247599571240141	0.314902986770109	497	380
C14orf179	0.202520493058819	5.34519686084568e-06	1.50634634233052e-05	497	497
C14orf180	0.199332522399529	7.54721241310646e-06	2.08557271355013e-05	497	338
C14orf181	0.107747007620732	0.0162608094981513	0.0272147810538066	497	497
C14orf182	0.0505469806862364	0.26069474150541	0.328919598661274	497	469
C14orf183	0.0196385284683587	0.662291806317888	0.723386072232565	497	89
C14orf184	-0.0524624438845726	0.243036600125103	0.309896780229472	497	443
C14orf19	-0.0434685262887293	0.333502794673869	0.407375238258042	497	493
C14orf1	-0.0542177581877471	0.22760646010414	0.292756394752949	497	497
C14orf21	-0.236655771070483	9.36564826519069e-08	3.27564211015714e-07	497	497
C14orf23	0.0122475089563915	0.78534330244112	0.829614802025546	497	65
C14orf28	0.272257053966469	6.7759575041625e-10	3.04152057121026e-09	497	497
C14orf2	0.119530104603901	0.007639421870866	0.0135376091853941	497	497
C14orf33	-0.195026919818229	1.19223926864728e-05	3.20536197045409e-05	497	497
C14orf34	0.173014294721872	0.000105902489797161	0.000250867717621228	497	150
C14orf37	0.228153590851631	2.72554390040972e-07	8.99290451655675e-07	497	496
C14orf39	-0.0714515445643903	0.111625834111816	0.155669049921827	497	494
C14orf43	-0.171069731052948	0.000126885650820784	0.000297363594487371	497	497
C14orf45	0.0281108977653871	0.531816329897501	0.604092977043666	497	497
C14orf48	0.0314181724880388	0.484658404982057	0.560076403567243	497	31
C14orf49	0.221554311031467	6.07190466255495e-07	1.9206146141172e-06	497	493
C14orf4	-0.168043464202949	0.000167457912671473	0.000385101342697065	497	497
C14orf50	0.154023373337344	0.000569675812336201	0.00121014617153863	497	484
C14orf53	0.0221530071215957	0.622235251032472	0.686915103146622	497	26
C14orf64	0.512220276103477	1.35719234618283e-34	4.21907964857548e-33	497	474
C14orf68	0.103849239547576	0.0205802752593358	0.0337116057113463	497	300
C14orf70	0.0483540127912267	0.281974175789924	0.351666791767003	497	5
C14orf72	0.538295359744046	1.10602185760433e-38	4.34840083663224e-37	497	395
C14orf73	0.570479133175004	3.00575742708465e-44	1.61577592950333e-42	497	491
C14orf79	0.0509740830773755	0.256682730445753	0.324797767775324	497	497
C14orf80	0.245671497957768	2.88393972588275e-08	1.06827776544753e-07	497	497
C14orf86	0.0926862015482513	0.038871496890709	0.060349390952815	497	62
C14orf93	0.17927646351889	5.83852376006619e-05	0.00014355394226007	497	497
C15orf17	-0.188740298187947	2.28338376703072e-05	5.91832056783001e-05	497	497
C15orf21	-0.060561320049785	0.177670772455209	0.235271209780702	497	497
C15orf23	-0.379809915002305	1.6787020643787e-18	1.68130145318968e-17	497	497
C15orf24	-0.0427312262067157	0.341774967020085	0.416136134546984	497	497
C15orf26	0.077377959692683	0.0848404195471004	0.121831644513279	497	354
C15orf27	0.0388361706778118	0.387620890525095	0.463457750502008	497	497
C15orf28	-0.1273784301168	0.00445295153611561	0.00819665209314735	497	456
C15orf29	-0.196440452616034	1.02718043330133e-05	2.78927341117618e-05	497	497
C15orf2	0.157773614605382	0.000414609245034933	0.00089834989974016	497	204
C15orf32	0.0130702862231509	0.771310527038306	0.81785020505791	497	30
C15orf33	-0.290586956883762	3.97674692311314e-11	2.02482865808384e-10	497	496
C15orf34	0.00425358327643747	0.924641368794565	0.943030726637834	497	493
C15orf37	-0.299802899760404	8.8277740635525e-12	4.82830599422507e-11	497	497
C15orf38	-0.185956388550235	3.02442194085649e-05	7.71339154618589e-05	497	497
C15orf39	0.332661779105032	2.62709451494131e-14	1.84827621470485e-13	497	497
C15orf40	-0.00518214502723576	0.908256474217406	0.930626381064987	497	497
C15orf41	0.325106856680647	1.06672532407871e-13	7.08946286811473e-13	497	497
C15orf42	0.0391877262867989	0.383335753953813	0.459073356180368	497	497
C15orf43	-0.0183317339243183	0.683505937632213	0.742455038488732	497	182
C15orf44	-0.263046808190141	2.60628704415118e-09	1.09556942394707e-08	497	497
C15orf48	0.154341438704862	0.000554682006427418	0.00118029596846823	497	497
C15orf50	-0.238533953381054	7.35604700918153e-08	2.60317858420577e-07	497	469
C15orf51	0.297408627297689	1.31199471405455e-11	7.05844003528516e-11	497	458
C15orf52	0.0941195288047528	0.0359379934357575	0.0561764761300651	497	497
C15orf53	0.323966841567641	1.31348059058501e-13	8.6633550400724e-13	497	181
C15orf54	0.0307989123373394	0.493312951276647	0.567982657826474	497	210
C15orf55	0.0648391288845872	0.148916185741792	0.201356695684718	497	176
C15orf56	0.0436481193697511	0.331507512827827	0.40520953058466	497	495
C15orf57	0.16283773963558	0.000266933498772007	0.000594764260904269	497	497
C15orf58	-0.249504666341589	1.72306548808255e-08	6.56329523205609e-08	497	497
C15orf59	0.354495378125623	3.66399658567772e-16	3.03832901321026e-15	497	497
C15orf5	0.149800310657275	0.000807866292453039	0.00168296384727022	497	91
C15orf60	0.0388451330883823	0.387511286735512	0.463354333015311	497	46
C15orf61	-0.164880035642219	0.000222677898603416	0.000502975616187575	497	497
C15orf62	0.2071716389215	3.19955135832732e-06	9.27754219606958e-06	497	497
C15orf63	-0.0291106011535775	0.517321207929728	0.591009488929347	497	497
C16orf11	0.153553074060731	0.000592536709811732	0.00125657890729086	497	69
C16orf13	0.0913637661224406	0.0417554863116513	0.0644030196949938	497	497
C16orf3	-0.10342012958801	0.021111904425222	0.0345168620050658	497	442
C16orf42	0.184070328441745	3.65030565909288e-05	9.22397968121881e-05	497	497
C16orf45	0.401356500426564	1.16515481228315e-20	1.37426583182879e-19	497	497
C16orf46	-0.135507774431171	0.0024674073758601	0.00474570602334493	497	497
C16orf48	0.222702555309627	5.29124770624758e-07	1.68244224164241e-06	497	497
C16orf52	-0.0534095474107276	0.234622357177159	0.300524650808688	497	497
C16orf53	-0.0776548302718221	0.0837284359225994	0.120403212135109	497	497
C16orf54	0.344217427710059	2.85486009291322e-15	2.17736020247253e-14	497	497
C16orf55	0.136984672616027	0.00220881083350554	0.0042840845446527	497	497
C16orf57	0.289965532756385	4.39302764701672e-11	2.22660761755137e-10	497	497
C16orf58	-0.178874439318939	6.06975758556615e-05	0.000148710544169339	497	497
C16orf59	-0.101543705960944	0.0235791197049859	0.0382481133569025	497	497
C16orf5	0.383230578561174	7.81325410157703e-19	8.03402861490877e-18	497	497
C16orf61	-0.0230440016573153	0.60829702082228	0.674797430954774	497	497
C16orf62	0.0902351683926784	0.0443576306131957	0.0679980773260847	497	497
C16orf63	-0.195494951129581	1.13497604376632e-05	3.06084796954385e-05	497	497
C16orf68	0.152024742892279	0.000672839450487984	0.00141683509995112	497	497
C16orf70	-0.30273791064663	5.40414402874674e-12	3.02592828596484e-11	497	497
C16orf71	-0.144514271785173	0.00123534960342951	0.002496220386815	497	497
C16orf72	0.0264288907755693	0.556658834410352	0.627575453853701	497	497
C16orf73	0.0123645940049842	0.783342006374275	0.827936881018954	497	248
C16orf74	0.525009805994609	1.48392031542155e-36	5.13001486974439e-35	497	497
C16orf75	0.217045876463224	1.03492467576344e-06	3.1861315328931e-06	497	497
C16orf78	0.0831846814460677	0.0638794259209725	0.0942422462763166	497	6
C16orf79	0.205410854319441	3.89101725016241e-06	1.1150319691726e-05	497	497
C16orf7	0.195802508274647	1.09878239591483e-05	2.97003044223352e-05	497	497
C16orf80	0.0184169156536455	0.682115278692478	0.74130587821479	497	497
C16orf81	0.205248864029815	3.96135607094676e-06	1.13437804310988e-05	497	322
C16orf82	0.0872614938615655	0.0518743166700678	0.0781416736814208	497	110
C16orf86	0.35214180522003	5.90236117951946e-16	4.79530972490051e-15	497	497
C16orf87	-0.260293332221365	3.8603824525197e-09	1.59039508024394e-08	497	497
C16orf88	-0.208910639931377	2.63296971250828e-06	7.70373204516321e-06	497	497
C16orf89	0.518215572480512	1.67356936090964e-35	5.48312732934628e-34	497	496
C16orf90	0.0870369033110818	0.0524827913705602	0.0789683663343166	497	82
C16orf91	0.0932556662068767	0.0376825852672839	0.0586670950535219	497	497
C16orf92	-0.0657417642912895	0.143328709447237	0.194523077915699	497	60
C16orf93	0.123459926618817	0.00585176898806027	0.0105620505877754	497	497
C17orf100	-0.131915682901499	0.00321556167894904	0.00605742457953844	497	497
C17orf101	-0.0320411754203871	0.476034999839425	0.551732819756087	497	497
C17orf102	0.132256661234603	0.00313657837544618	0.00592533757358878	497	218
C17orf103	-0.0183198311199016	0.683700345711961	0.742585755477521	497	497
C17orf104	-0.0881007820457284	0.0496523061735463	0.0751153408318715	497	495
C17orf105	-0.0270130798033646	0.547967029092826	0.619385923690189	497	17
C17orf106	0.0574992311730421	0.200654143035465	0.261662085197978	497	497
C17orf107	0.0322896450254993	0.472619298565054	0.54839681902697	497	497
C17orf108	0.178042433824341	6.57604289076765e-05	0.000160428563088919	497	497
C17orf28	-0.256716324976828	6.38760877066279e-09	2.56275809364725e-08	497	497
C17orf37	0.0605009371458049	0.178104254141472	0.235782939376116	497	497
C17orf39	-0.11753378145213	0.00872265131444117	0.0153177335352829	497	497
C17orf42	-0.135576554422425	0.00245477628035346	0.00472367746615809	497	497
C17orf44	-0.0281361569471356	0.531447575763679	0.603879368788254	497	497
C17orf46	-0.0957733697695508	0.0327891113464496	0.0516770864583893	497	482
C17orf47	-0.0287062196380299	0.52315985299442	0.596388550366202	497	483
C17orf48	-0.0813555479886148	0.0699649428816919	0.102339296011147	497	497
C17orf49	0.270596946550388	8.67099914924537e-10	3.85332898806558e-09	497	497
C17orf50	-0.0525103881342509	0.242605637999331	0.309475624811985	497	437
C17orf51	0.137591598323978	0.00210991456006352	0.00410657123314247	497	497
C17orf53	0.204484382951208	4.31002621494991e-06	1.22808491737901e-05	497	497
C17orf54	0.102556405331298	0.0222182470382602	0.0362075805725093	497	26
C17orf55	0.102247958288072	0.022625340515477	0.0368231089834277	497	480
C17orf56	0.220698670526055	6.72440542406667e-07	2.11499691228174e-06	497	497
C17orf57	-0.102071978031722	0.0228604853161448	0.0371786512348138	497	497
C17orf58	-0.144540376487438	0.00123280332420322	0.00249207979167242	497	497
C17orf59	0.284421549906356	1.05641510620727e-10	5.14630206379057e-10	497	497
C17orf60	0.610503653421858	4.36399558816048e-52	3.95938803340298e-50	497	490
C17orf61	-0.0097806594404199	0.82781772227576	0.865455610269111	497	497
C17orf62	0.153443028216737	0.000598007475602656	0.0012675103481299	497	497
C17orf63	-0.301035075406346	7.18903312672579e-12	3.97100008881484e-11	497	497
C17orf64	0.150243139026521	0.000779135592687933	0.00162615257301819	497	190
C17orf65	0.140340181851702	0.00171076326237811	0.00338022410070393	497	497
C17orf66	0.283587736229617	1.20344560174187e-10	5.8169422993642e-10	497	184
[truncated: 18,052 more rows]
