# Supplementary material for: Integrated bioinformatics analysis of IFITM1 as a prognostic biomarker and investigation of its immunological role in prostate adenocarcinoma
Source: Front Oncol. 2022 Dec 14;12:1037535. doi: 10.3389/fonc.2022.1037535 (PMC9795034; doi:10.3389/fonc.2022.1037535)
Supplement: Supplementary file 2 [file DataSheet_2.zip › raw data 2/fig 10/100 ╧α╣╪╨╘╗∙╥≥ string_interactions_short.tsv]

#node1	node2	node1_string_id	node2_string_id	neighborhood_on_chromosome	gene_fusion	phylogenetic_cooccurrence	homology	coexpression	experimentally_determined_interaction	database_annotated	automated_textmining	combined_score
ABI3	SPI1	9606.ENSP00000225941	9606.ENSP00000227163	0	0	0	0	0.327	0	0	0.318	0.521
ABI3	WAS	9606.ENSP00000225941	9606.ENSP00000365891	0	0	0	0	0.182	0.361	0	0.311	0.609
ABI3	WASF3	9606.ENSP00000225941	9606.ENSP00000335055	0	0	0	0	0.112	0.359	0	0.523	0.705
ACACA	ACLY	9606.ENSP00000483300	9606.ENSP00000253792	0	0	0	0	0.659	0	0.800	0.832	0.987
ACACA	ALDH6A1	9606.ENSP00000483300	9606.ENSP00000450436	0	0	0	0	0.064	0	0.900	0.200	0.918
ACLY	L2HGDH	9606.ENSP00000253792	9606.ENSP00000267436	0.044	0	0	0	0.094	0	0	0.365	0.402
ACLY	PAICS	9606.ENSP00000253792	9606.ENSP00000382595	0	0	0	0	0.122	0.244	0	0.187	0.413
AIF1	CD74	9606.ENSP00000365227	9606.ENSP00000009530	0	0	0	0	0.336	0	0	0.369	0.563
AIF1	SPI1	9606.ENSP00000365227	9606.ENSP00000227163	0	0	0	0	0.524	0	0	0.345	0.674
AIF1	C1QA	9606.ENSP00000365227	9606.ENSP00000363773	0	0	0	0	0.312	0	0	0.391	0.563
AIF1	CCL5	9606.ENSP00000365227	9606.ENSP00000474412	0	0	0	0	0.096	0	0	0.467	0.497
AIF1	CASP1	9606.ENSP00000365227	9606.ENSP00000433138	0	0	0	0	0.152	0.057	0	0.505	0.569
BST2	FLT3LG	9606.ENSP00000252593	9606.ENSP00000469613	0	0	0	0	0	0	0	0.422	0.422
BST2	LGALS3BP	9606.ENSP00000252593	9606.ENSP00000262776	0	0	0	0	0.310	0	0	0.299	0.496
BST2	RTP4	9606.ENSP00000252593	9606.ENSP00000259030	0	0	0	0	0.369	0	0	0.283	0.528
BST2	IFI44	9606.ENSP00000252593	9606.ENSP00000359783	0	0	0	0	0.328	0	0	0.403	0.582
BST2	IFI44L	9606.ENSP00000252593	9606.ENSP00000359787	0	0	0	0	0.273	0	0	0.457	0.588
BST2	HLA-F	9606.ENSP00000252593	9606.ENSP00000259951	0	0	0	0	0.089	0	0.900	0.167	0.917
BST2	HLA-E	9606.ENSP00000252593	9606.ENSP00000365817	0	0	0	0	0.116	0	0.900	0.139	0.917
BST2	GBP2	9606.ENSP00000252593	9606.ENSP00000359497	0	0	0	0	0.131	0	0.900	0.253	0.929
BST2	XAF1	9606.ENSP00000252593	9606.ENSP00000354822	0	0	0	0	0.230	0	0.900	0.276	0.939
BST2	OASL	9606.ENSP00000252593	9606.ENSP00000257570	0	0	0	0	0.271	0	0.900	0.392	0.951
BST2	IFI27	9606.ENSP00000252593	9606.ENSP00000483430	0	0	0	0	0.220	0	0.900	0.423	0.951
BST2	IFITM3	9606.ENSP00000252593	9606.ENSP00000382707	0	0	0	0	0.123	0	0.900	0.601	0.961
BST2	IFIT3	9606.ENSP00000252593	9606.ENSP00000360883	0	0	0	0	0.317	0	0.900	0.507	0.963
BST2	IFIT1	9606.ENSP00000252593	9606.ENSP00000360869	0	0	0	0	0.227	0	0.900	0.560	0.963
BST2	IFITM1	9606.ENSP00000252593	9606.ENSP00000386187	0	0	0	0	0.340	0	0.900	0.529	0.966
BST2	IFI35	9606.ENSP00000252593	9606.ENSP00000395590	0	0	0	0	0.587	0	0.900	0.325	0.969
BST2	RSAD2	9606.ENSP00000252593	9606.ENSP00000371471	0	0	0	0	0.317	0	0.900	0.681	0.976
BST2	MX1	9606.ENSP00000252593	9606.ENSP00000381601	0	0	0	0	0.422	0	0.900	0.642	0.977
C1QA	CD74	9606.ENSP00000363773	9606.ENSP00000009530	0	0	0	0	0.597	0	0	0.356	0.729
C1QA	SPI1	9606.ENSP00000363773	9606.ENSP00000227163	0	0	0	0	0.624	0	0	0.192	0.683
CARD16	CASP1	9606.ENSP00000364858	9606.ENSP00000433138	0	0	0	0.948	0.524	0.462	0.800	0.628	0.946
CASKIN1	SHANK2	9606.ENSP00000345436	9606.ENSP00000469689	0	0	0	0.541	0.101	0.247	0	0.447	0.431
CASP1	SPI1	9606.ENSP00000433138	9606.ENSP00000227163	0	0	0	0	0.308	0	0	0.464	0.614
CASP1	RTP4	9606.ENSP00000433138	9606.ENSP00000259030	0	0	0	0	0.353	0	0	0.112	0.400
CASP1	GBP2	9606.ENSP00000433138	9606.ENSP00000359497	0	0	0	0	0.553	0	0	0.357	0.700
CASP1	ZBP1	9606.ENSP00000433138	9606.ENSP00000360215	0	0	0	0	0.092	0	0	0.427	0.458
CASP1	LGALS9	9606.ENSP00000433138	9606.ENSP00000378856	0	0	0	0	0.291	0.058	0	0.269	0.469
CASP1	MX1	9606.ENSP00000433138	9606.ENSP00000381601	0	0	0	0	0.134	0.109	0	0.365	0.467
CASP1	IL18BP	9606.ENSP00000433138	9606.ENSP00000384212	0	0	0	0	0.084	0	0	0.615	0.632
CASP1	CCL5	9606.ENSP00000433138	9606.ENSP00000474412	0	0	0	0	0.129	0	0	0.548	0.589
CCL5	CD74	9606.ENSP00000474412	9606.ENSP00000009530	0	0	0	0	0.168	0	0	0.391	0.472
CCL5	OASL	9606.ENSP00000474412	9606.ENSP00000257570	0	0	0	0	0.266	0	0	0.331	0.488
CCL5	IFIT1	9606.ENSP00000474412	9606.ENSP00000360869	0	0	0	0	0.100	0	0	0.568	0.594
CCL5	IFIT3	9606.ENSP00000474412	9606.ENSP00000360883	0	0	0	0	0.159	0	0	0.422	0.493
CCL5	PSMB9	9606.ENSP00000474412	9606.ENSP00000363993	0	0	0	0	0.240	0	0	0.270	0.421
CCL5	HLA-E	9606.ENSP00000474412	9606.ENSP00000365817	0	0	0	0	0.097	0	0	0.364	0.401
CCL5	RSAD2	9606.ENSP00000474412	9606.ENSP00000371471	0	0	0	0	0.164	0	0	0.470	0.538
CCL5	MX1	9606.ENSP00000474412	9606.ENSP00000381601	0	0	0	0	0.159	0	0	0.560	0.614
CCL5	FLT3LG	9606.ENSP00000474412	9606.ENSP00000469613	0	0	0	0	0.098	0	0	0.451	0.483
CD7	FLT3LG	9606.ENSP00000312027	9606.ENSP00000469613	0	0	0	0	0.090	0	0	0.384	0.415
CD7	IFITM1	9606.ENSP00000312027	9606.ENSP00000386187	0	0	0	0	0.076	0	0	0.477	0.496
CD74	IFITM1	9606.ENSP00000009530	9606.ENSP00000386187	0	0	0	0	0.102	0	0	0.391	0.430
CD74	PSMB9	9606.ENSP00000009530	9606.ENSP00000363993	0	0	0	0	0.227	0	0	0.301	0.437
CD74	HLA-E	9606.ENSP00000009530	9606.ENSP00000365817	0	0	0	0	0.195	0	0.360	0.207	0.556
CD74	SPI1	9606.ENSP00000009530	9606.ENSP00000227163	0	0	0	0	0.442	0	0	0.249	0.563
CD74	HLA-F	9606.ENSP00000009530	9606.ENSP00000259951	0	0	0	0	0.144	0	0.360	0.286	0.574
CLEC2B	GALNT7	9606.ENSP00000228438	9606.ENSP00000265000	0	0	0	0	0	0.078	0	0.385	0.409
CLEC2B	HLA-E	9606.ENSP00000228438	9606.ENSP00000365817	0	0	0	0	0.098	0.056	0	0.484	0.522
CMTM4	TOM1L1	9606.ENSP00000333833	9606.ENSP00000460823	0	0	0	0	0.064	0	0	0.397	0.412
FLT3LG	SPI1	9606.ENSP00000469613	9606.ENSP00000227163	0	0	0	0	0	0	0	0.516	0.516
FNBP1L	WASF3	9606.ENSP00000271234	9606.ENSP00000335055	0	0	0	0	0.070	0.302	0	0.377	0.560
FNBP1L	WAS	9606.ENSP00000271234	9606.ENSP00000365891	0	0	0	0	0.062	0.631	0	0.871	0.951
GBP2	OASL	9606.ENSP00000359497	9606.ENSP00000257570	0	0	0	0	0.235	0	0.900	0.482	0.956
GBP2	RTP4	9606.ENSP00000359497	9606.ENSP00000259030	0	0	0	0	0.268	0	0	0.218	0.403
GBP2	HLA-F	9606.ENSP00000359497	9606.ENSP00000259951	0	0	0	0	0.128	0	0.900	0.095	0.914
GBP2	XAF1	9606.ENSP00000359497	9606.ENSP00000354822	0	0	0	0	0.187	0	0.900	0.326	0.940
GBP2	IFI44L	9606.ENSP00000359497	9606.ENSP00000359787	0	0	0	0	0.177	0	0	0.390	0.476
GBP2	PSMB9	9606.ENSP00000359497	9606.ENSP00000363993	0	0	0	0	0.246	0	0	0.342	0.482
GBP2	IFI44	9606.ENSP00000359497	9606.ENSP00000359783	0	0	0	0	0.232	0	0	0.505	0.604
GBP2	HLA-E	9606.ENSP00000359497	9606.ENSP00000365817	0	0	0	0	0.213	0	0.900	0.088	0.921
GBP2	IFI27	9606.ENSP00000359497	9606.ENSP00000483430	0	0	0	0	0.101	0	0.900	0.323	0.933
GBP2	IFITM1	9606.ENSP00000359497	9606.ENSP00000386187	0	0	0	0	0.138	0	0.900	0.392	0.943
GBP2	IFITM3	9606.ENSP00000359497	9606.ENSP00000382707	0	0	0	0	0.101	0	0.900	0.456	0.946
GBP2	IFI35	9606.ENSP00000359497	9606.ENSP00000395590	0	0	0	0	0.174	0	0.900	0.459	0.951
GBP2	RSAD2	9606.ENSP00000359497	9606.ENSP00000371471	0	0	0	0	0.122	0	0.900	0.515	0.953
GBP2	IFIT3	9606.ENSP00000359497	9606.ENSP00000360883	0	0	0	0	0.216	0	0.900	0.530	0.959
GBP2	IFIT1	9606.ENSP00000359497	9606.ENSP00000360869	0	0	0	0	0.141	0	0.900	0.577	0.960
GBP2	MX1	9606.ENSP00000359497	9606.ENSP00000381601	0	0	0	0	0.247	0	0.900	0.528	0.961
GFPT1	GNPNAT1	9606.ENSP00000349860	9606.ENSP00000216410	0.074	0	0	0	0.136	0.061	0.900	0.846	0.986
GFPT1	UAP1	9606.ENSP00000349860	9606.ENSP00000356903	0	0	0	0	0.143	0.056	0	0.796	0.820
GMFG	HCLS1	9606.ENSP00000472249	9606.ENSP00000320176	0	0	0	0	0.680	0	0	0.244	0.748
GMFG	WAS	9606.ENSP00000472249	9606.ENSP00000365891	0	0	0	0	0.306	0	0	0.415	0.577
GNPNAT1	UAP1	9606.ENSP00000216410	9606.ENSP00000356903	0	0	0	0	0.105	0.216	0	0.878	0.907
GPHN	VPS54	9606.ENSP00000417901	9606.ENSP00000272322	0	0	0	0	0.062	0	0	0.455	0.467
GPHN	SHANK2	9606.ENSP00000417901	9606.ENSP00000469689	0	0	0	0	0.062	0	0	0.457	0.468
GPSM3	SPI1	9606.ENSP00000364180	9606.ENSP00000227163	0	0	0	0	0.474	0	0	0.061	0.485
HCLS1	HCST	9606.ENSP00000320176	9606.ENSP00000246551	0	0	0	0	0.432	0	0	0	0.432
HCLS1	WAS	9606.ENSP00000320176	9606.ENSP00000365891	0	0	0	0	0.420	0.497	0.800	0.432	0.962
HCST	JAK3	9606.ENSP00000246551	9606.ENSP00000391676	0	0	0	0	0.098	0	0	0.391	0.428
HCST	HLA-E	9606.ENSP00000246551	9606.ENSP00000365817	0	0	0	0	0.140	0	0	0.496	0.548
HLA-E	OASL	9606.ENSP00000365817	9606.ENSP00000257570	0	0	0	0	0.108	0	0.900	0	0.907
HLA-E	HLA-F	9606.ENSP00000365817	9606.ENSP00000259951	0	0	0	0.972	0.141	0.746	0.900	0.866	0.976
HLA-E	XAF1	9606.ENSP00000365817	9606.ENSP00000354822	0	0	0	0	0.076	0	0.900	0.043	0.903
HLA-E	IFIT1	9606.ENSP00000365817	9606.ENSP00000360869	0	0	0	0	0	0	0.900	0.050	0.900
HLA-E	IFIT3	9606.ENSP00000365817	9606.ENSP00000360883	0	0	0	0	0.098	0	0.900	0.074	0.909
HLA-E	PSMB9	9606.ENSP00000365817	9606.ENSP00000363993	0	0	0	0	0.158	0	0	0.374	0.451
HLA-E	IFITM3	9606.ENSP00000365817	9606.ENSP00000382707	0	0	0	0	0.071	0	0.900	0	0.903
HLA-E	IFI27	9606.ENSP00000365817	9606.ENSP00000483430	0	0	0	0	0.069	0	0.900	0.057	0.904
HLA-E	RSAD2	9606.ENSP00000365817	9606.ENSP00000371471	0	0	0	0	0.096	0	0.900	0	0.905
HLA-E	IFITM1	9606.ENSP00000365817	9606.ENSP00000386187	0	0	0	0	0.088	0	0.900	0.081	0.908
HLA-E	MX1	9606.ENSP00000365817	9606.ENSP00000381601	0	0	0	0	0.106	0	0.900	0.071	0.909
HLA-E	IFI35	9606.ENSP00000365817	9606.ENSP00000395590	0	0	0	0	0.102	0	0.900	0.107	0.912
HLA-F	OASL	9606.ENSP00000259951	9606.ENSP00000257570	0	0	0	0	0.107	0	0.900	0.125	0.915
HLA-F	PSMB9	9606.ENSP00000259951	9606.ENSP00000363993	0	0	0	0	0.164	0	0	0.491	0.556
HLA-F	XAF1	9606.ENSP00000259951	9606.ENSP00000354822	0	0	0	0	0.089	0	0.900	0.067	0.907
HLA-F	RSAD2	9606.ENSP00000259951	9606.ENSP00000371471	0	0	0	0	0.106	0	0.900	0.060	0.908
HLA-F	IFITM3	9606.ENSP00000259951	9606.ENSP00000382707	0	0	0	0	0	0	0.900	0.131	0.909
HLA-F	IFIT1	9606.ENSP00000259951	9606.ENSP00000360869	0	0	0	0	0	0	0.900	0.173	0.913
HLA-F	MX1	9606.ENSP00000259951	9606.ENSP00000381601	0	0	0	0	0.117	0	0.900	0.133	0.916
HLA-F	IFITM1	9606.ENSP00000259951	9606.ENSP00000386187	0	0	0	0	0.069	0	0.900	0.189	0.917
HLA-F	IFIT3	9606.ENSP00000259951	9606.ENSP00000360883	0	0	0	0	0.077	0	0.900	0.190	0.918
HLA-F	IFI35	9606.ENSP00000259951	9606.ENSP00000395590	0	0	0	0	0.084	0	0.900	0.232	0.923
HLA-F	IFI27	9606.ENSP00000259951	9606.ENSP00000483430	0	0	0	0	0.069	0	0.900	0.270	0.926
IFI27	OASL	9606.ENSP00000483430	9606.ENSP00000257570	0	0	0	0	0.117	0	0.900	0.670	0.968
IFI27	RTP4	9606.ENSP00000483430	9606.ENSP00000259030	0	0	0	0	0.573	0	0	0.414	0.739
IFI27	XAF1	9606.ENSP00000483430	9606.ENSP00000354822	0	0	0	0	0.243	0	0.900	0.493	0.958
IFI27	IFI44	9606.ENSP00000483430	9606.ENSP00000359783	0	0	0	0	0.398	0	0	0.751	0.843
IFI27	IFI44L	9606.ENSP00000483430	9606.ENSP00000359787	0	0	0	0	0.154	0	0	0.759	0.787
IFI27	IFIT1	9606.ENSP00000483430	9606.ENSP00000360869	0	0	0	0	0.229	0	0.900	0.715	0.976
IFI27	IFIT3	9606.ENSP00000483430	9606.ENSP00000360883	0	0	0	0	0.225	0	0.900	0.608	0.966
IFI27	RSAD2	9606.ENSP00000483430	9606.ENSP00000371471	0	0	0	0	0.510	0	0.900	0.706	0.984
IFI27	MX1	9606.ENSP00000483430	9606.ENSP00000381601	0	0	0	0	0.657	0	0.900	0.687	0.988
IFI27	IFITM3	9606.ENSP00000483430	9606.ENSP00000382707	0	0	0	0	0.132	0	0.900	0.557	0.958
IFI27	IFITM1	9606.ENSP00000483430	9606.ENSP00000386187	0	0	0	0	0.135	0	0.900	0.663	0.968
IFI27	IFI35	9606.ENSP00000483430	9606.ENSP00000395590	0	0	0	0	0.113	0	0.900	0.618	0.963
IFI35	OASL	9606.ENSP00000395590	9606.ENSP00000257570	0	0	0	0	0.724	0	0.900	0.561	0.986
IFI35	RTP4	9606.ENSP00000395590	9606.ENSP00000259030	0	0	0	0	0.600	0	0	0.343	0.726
IFI35	LGALS3BP	9606.ENSP00000395590	9606.ENSP00000262776	0	0	0	0	0.302	0	0	0.235	0.443
IFI35	XAF1	9606.ENSP00000395590	9606.ENSP00000354822	0	0	0	0	0.680	0	0.900	0.421	0.979
IFI35	IFI44	9606.ENSP00000395590	9606.ENSP00000359783	0	0	0	0	0.681	0	0	0.681	0.894
IFI35	IFI44L	9606.ENSP00000395590	9606.ENSP00000359787	0	0	0	0	0.728	0	0	0.610	0.889
IFI35	ZBP1	9606.ENSP00000395590	9606.ENSP00000360215	0	0	0	0	0.240	0	0	0.574	0.663
IFI35	IFIT1	9606.ENSP00000395590	9606.ENSP00000360869	0	0	0	0	0.681	0	0.900	0.694	0.989
IFI35	IFIT3	9606.ENSP00000395590	9606.ENSP00000360883	0	0	0	0	0.792	0	0.900	0.682	0.992
IFI35	PSMB9	9606.ENSP00000395590	9606.ENSP00000363993	0	0	0	0	0.308	0	0	0.453	0.606
IFI35	RSAD2	9606.ENSP00000395590	9606.ENSP00000371471	0	0	0	0	0.578	0	0.900	0.513	0.977
IFI35	MX1	9606.ENSP00000395590	9606.ENSP00000381601	0	0	0	0	0.775	0	0.900	0.601	0.990
IFI35	IFITM3	9606.ENSP00000395590	9606.ENSP00000382707	0	0	0	0	0.338	0	0.900	0.570	0.969
IFI35	IFITM1	9606.ENSP00000395590	9606.ENSP00000386187	0	0	0	0	0.562	0	0.900	0.671	0.984
IFI44	OASL	9606.ENSP00000359783	9606.ENSP00000257570	0	0	0	0	0.787	0	0	0.686	0.930
IFI44	RTP4	9606.ENSP00000359783	9606.ENSP00000259030	0	0	0	0	0.731	0	0	0.560	0.876
IFI44	XAF1	9606.ENSP00000359783	9606.ENSP00000354822	0	0	0	0	0.803	0	0	0.517	0.901
IFI44	IFITM3	9606.ENSP00000359783	9606.ENSP00000382707	0	0	0	0	0.188	0	0	0.562	0.629
IFI44	IFITM1	9606.ENSP00000359783	9606.ENSP00000386187	0	0	0	0	0.293	0	0	0.637	0.733
IFI44	IFI44L	9606.ENSP00000359783	9606.ENSP00000359787	0	0	0	0.912	0.888	0	0	0.805	0.896
IFI44	RSAD2	9606.ENSP00000359783	9606.ENSP00000371471	0	0	0	0	0.813	0	0	0.710	0.943
IFI44	IFIT3	9606.ENSP00000359783	9606.ENSP00000360883	0	0	0	0	0.821	0	0	0.740	0.951
IFI44	MX1	9606.ENSP00000359783	9606.ENSP00000381601	0	0	0	0	0.824	0	0	0.739	0.952
IFI44	IFIT1	9606.ENSP00000359783	9606.ENSP00000360869	0	0	0	0	0.840	0	0	0.809	0.968
IFI44L	OASL	9606.ENSP00000359787	9606.ENSP00000257570	0	0	0	0	0.781	0	0	0.654	0.921
IFI44L	RTP4	9606.ENSP00000359787	9606.ENSP00000259030	0	0	0	0	0.768	0	0	0.445	0.866
IFI44L	XAF1	9606.ENSP00000359787	9606.ENSP00000354822	0	0	0	0	0.826	0	0	0.510	0.911
IFI44L	IFITM3	9606.ENSP00000359787	9606.ENSP00000382707	0	0	0	0	0.202	0	0	0.553	0.628
IFI44L	ZBP1	9606.ENSP00000359787	9606.ENSP00000360215	0	0	0	0	0.673	0	0	0	0.673
IFI44L	IFITM1	9606.ENSP00000359787	9606.ENSP00000386187	0	0	0	0	0.553	0	0	0.677	0.850
IFI44L	IFIT3	9606.ENSP00000359787	9606.ENSP00000360883	0	0	0	0	0.835	0	0	0.716	0.951
IFI44L	MX1	9606.ENSP00000359787	9606.ENSP00000381601	0	0	0	0	0.833	0	0	0.726	0.952
IFI44L	RSAD2	9606.ENSP00000359787	9606.ENSP00000371471	0	0	0	0	0.840	0	0	0.741	0.956
IFI44L	IFIT1	9606.ENSP00000359787	9606.ENSP00000360869	0	0	0	0	0.841	0	0	0.772	0.962
IFIT1	OASL	9606.ENSP00000360869	9606.ENSP00000257570	0	0	0	0	0.896	0.160	0.900	0.782	0.997
IFIT1	RTP4	9606.ENSP00000360869	9606.ENSP00000259030	0	0	0	0	0.670	0	0	0.556	0.847
IFIT1	LGALS3BP	9606.ENSP00000360869	9606.ENSP00000262776	0	0	0	0	0.149	0.154	0	0.235	0.402
IFIT1	LEO1	9606.ENSP00000360869	9606.ENSP00000299601	0	0	0	0	0.049	0.368	0	0.137	0.436
IFIT1	XAF1	9606.ENSP00000360869	9606.ENSP00000354822	0	0	0	0	0.768	0	0.900	0.521	0.987
IFIT1	ZBP1	9606.ENSP00000360869	9606.ENSP00000360215	0	0	0	0	0.199	0	0	0.431	0.524
IFIT1	IFITM3	9606.ENSP00000360869	9606.ENSP00000382707	0	0	0	0	0.162	0	0.900	0.674	0.970
IFIT1	IFITM1	9606.ENSP00000360869	9606.ENSP00000386187	0	0	0	0	0.330	0	0.900	0.728	0.980
IFIT1	MX1	9606.ENSP00000360869	9606.ENSP00000381601	0	0	0	0	0.914	0	0.500	0.883	0.994
IFIT1	RSAD2	9606.ENSP00000360869	9606.ENSP00000371471	0	0	0	0	0.885	0.154	0.900	0.833	0.998
IFIT1	IFIT3	9606.ENSP00000360869	9606.ENSP00000360883	0	0	0	0.898	0.999	0.974	0.900	0.965	0.999
IFIT3	OASL	9606.ENSP00000360883	9606.ENSP00000257570	0	0	0	0	0.847	0.160	0.900	0.712	0.995
IFIT3	RTP4	9606.ENSP00000360883	9606.ENSP00000259030	0	0	0	0	0.777	0	0	0.556	0.897
IFIT3	LGALS3BP	9606.ENSP00000360883	9606.ENSP00000262776	0	0	0	0	0.339	0.397	0	0.301	0.697
IFIT3	LEO1	9606.ENSP00000360883	9606.ENSP00000299601	0	0	0	0	0.049	0.368	0	0.140	0.438
IFIT3	XAF1	9606.ENSP00000360883	9606.ENSP00000354822	0	0	0	0	0.798	0	0.900	0.464	0.988
IFIT3	ZBP1	9606.ENSP00000360883	9606.ENSP00000360215	0	0	0	0	0.539	0	0	0.074	0.555
IFIT3	LGALS9	9606.ENSP00000360883	9606.ENSP00000378856	0	0	0	0	0.187	0.346	0	0.137	0.501
IFIT3	IFITM3	9606.ENSP00000360883	9606.ENSP00000382707	0	0	0	0	0.234	0	0.900	0.625	0.968
IFIT3	IFITM1	9606.ENSP00000360883	9606.ENSP00000386187	0	0	0	0	0.341	0	0.900	0.683	0.977
IFIT3	MX1	9606.ENSP00000360883	9606.ENSP00000381601	0	0	0	0	0.838	0	0.900	0.763	0.995
IFIT3	RSAD2	9606.ENSP00000360883	9606.ENSP00000371471	0	0	0	0	0.823	0.398	0.900	0.716	0.996
IFITM1	OASL	9606.ENSP00000386187	9606.ENSP00000257570	0	0	0	0	0.329	0	0.900	0.625	0.972
IFITM1	RTP4	9606.ENSP00000386187	9606.ENSP00000259030	0	0	0	0	0.198	0	0	0.386	0.487
IFITM1	LGALS3BP	9606.ENSP00000386187	9606.ENSP00000262776	0	0	0	0	0.119	0	0	0.363	0.415
IFITM1	XAF1	9606.ENSP00000386187	9606.ENSP00000354822	0	0	0	0	0.325	0	0.900	0.330	0.950
IFITM1	RSAD2	9606.ENSP00000386187	9606.ENSP00000371471	0	0	0	0	0.217	0	0.900	0.679	0.972
IFITM1	MX1	9606.ENSP00000386187	9606.ENSP00000381601	0	0	0	0	0.746	0	0.900	0.732	0.992
IFITM1	IFITM3	9606.ENSP00000386187	9606.ENSP00000382707	0	0	0	0.964	0.740	0	0.900	0.804	0.973
IFITM3	OASL	9606.ENSP00000382707	9606.ENSP00000257570	0	0	0	0	0.134	0	0.900	0.591	0.961
IFITM3	RTP4	9606.ENSP00000382707	9606.ENSP00000259030	0	0	0	0	0.098	0	0	0.380	0.417
IFITM3	XAF1	9606.ENSP00000382707	9606.ENSP00000354822	0	0	0	0	0.148	0	0.900	0.260	0.931
IFITM3	RSAD2	9606.ENSP00000382707	9606.ENSP00000371471	0	0	0	0	0.164	0	0.900	0.722	0.974
IFITM3	MX1	9606.ENSP00000382707	9606.ENSP00000381601	0	0	0	0	0.299	0	0.900	0.716	0.978
LARS	NARS2	9606.ENSP00000377954	9606.ENSP00000281038	0.135	0	0	0	0.167	0.369	0	0.756	0.874
LEO1	TMTC4	9606.ENSP00000299601	9606.ENSP00000343871	0	0	0	0	0.049	0.368	0	0.137	0.436
LEO1	LONRF2	9606.ENSP00000299601	9606.ENSP00000377086	0	0	0	0	0.062	0.404	0	0.137	0.475
LGALS3BP	RTP4	9606.ENSP00000262776	9606.ENSP00000259030	0	0	0	0	0.264	0	0	0.321	0.480
LGALS3BP	MX1	9606.ENSP00000262776	9606.ENSP00000381601	0	0	0	0	0.235	0.065	0	0.261	0.425
LGALS3BP	MVP	9606.ENSP00000262776	9606.ENSP00000378760	0	0	0	0	0.097	0.129	0	0.356	0.450
LGALS3BP	RSAD2	9606.ENSP00000262776	9606.ENSP00000371471	0	0	0	0	0.170	0.339	0	0.212	0.530
LGALS3BP	LGALS9	9606.ENSP00000262776	9606.ENSP00000378856	0	0	0	0	0.215	0.346	0	0.434	0.684
LGALS9	RSAD2	9606.ENSP00000378856	9606.ENSP00000371471	0	0	0	0	0.270	0.349	0	0.209	0.592
LGALS9	MX1	9606.ENSP00000378856	9606.ENSP00000381601	0	0	0	0	0.257	0	0	0.252	0.421
MAML3	WWC1	9606.ENSP00000421180	9606.ENSP00000427772	0	0	0	0	0	0	0.900	0	0.900
MX1	OASL	9606.ENSP00000381601	9606.ENSP00000257570	0	0	0	0	0.962	0.149	0.900	0.794	0.999
MX1	RTP4	9606.ENSP00000381601	9606.ENSP00000259030	0	0	0	0	0.665	0	0	0.489	0.821
MX1	XAF1	9606.ENSP00000381601	9606.ENSP00000354822	0	0	0	0	0.795	0	0.900	0.517	0.989
MX1	ZBP1	9606.ENSP00000381601	9606.ENSP00000360215	0	0	0	0	0.478	0	0	0.151	0.538
MX1	PSMB9	9606.ENSP00000381601	9606.ENSP00000363993	0	0	0	0	0.145	0	0	0.362	0.431
MX1	RSAD2	9606.ENSP00000381601	9606.ENSP00000371471	0	0	0	0	0.871	0	0.900	0.831	0.997
OASL	ZBP1	9606.ENSP00000257570	9606.ENSP00000360215	0	0	0	0	0.411	0	0	0.117	0.458
OASL	PSMB9	9606.ENSP00000257570	9606.ENSP00000363993	0	0	0	0	0.142	0.251	0	0.281	0.497
OASL	RTP4	9606.ENSP00000257570	9606.ENSP00000259030	0	0	0	0	0.648	0	0	0.489	0.813
OASL	XAF1	9606.ENSP00000257570	9606.ENSP00000354822	0	0	0	0	0.751	0	0.900	0.458	0.985
OASL	RSAD2	9606.ENSP00000257570	9606.ENSP00000371471	0	0	0	0	0.801	0	0.900	0.715	0.993
PSMB9	RTP4	9606.ENSP00000363993	9606.ENSP00000259030	0	0	0	0	0.231	0	0	0.268	0.413
RSAD2	RTP4	9606.ENSP00000371471	9606.ENSP00000259030	0	0	0	0	0.779	0	0	0.504	0.886
RSAD2	XAF1	9606.ENSP00000371471	9606.ENSP00000354822	0	0	0	0	0.800	0	0.900	0.517	0.989
RTP4	XAF1	9606.ENSP00000259030	9606.ENSP00000354822	0	0	0	0	0.617	0	0	0.451	0.781
RTP4	ZBP1	9606.ENSP00000259030	9606.ENSP00000360215	0	0	0	0	0.807	0	0	0	0.807
SPI1	WAS	9606.ENSP00000227163	9606.ENSP00000365891	0	0	0	0	0.523	0	0	0.119	0.562
WAS	WASF3	9606.ENSP00000365891	9606.ENSP00000335055	0	0	0	0	0	0.228	0.600	0.802	0.933
