# Supplementary material for: Integrated bioinformatics analysis of IFITM1 as a prognostic biomarker and investigation of its immunological role in prostate adenocarcinoma
Source: Front Oncol. 2022 Dec 14;12:1037535. doi: 10.3389/fonc.2022.1037535 (PMC9795034; doi:10.3389/fonc.2022.1037535)
Supplement: Supplementary file 2 [file DataSheet_2.zip › raw data 2/fig 10/Cluster 1 .csv]

MCODE::Clusters (1)	MCODE::Node Status (1)	MCODE::Score (1)	name	selected	shared name
Cluster 0	Clustered	14.0	IFITM1	false	IFITM1
Cluster 0	Clustered	14.0	IFIT1	false	IFIT1
Cluster 0	Clustered	14.0	IFIT3	false	IFIT3
Cluster 0	Clustered	14.0	IFITM3	false	IFITM3
Cluster 0	Clustered	14.0	IFI27	false	IFI27
Cluster 0	Clustered	14.0	OASL	false	OASL
Cluster 0	Clustered	14.0	XAF1	false	XAF1
Cluster 0	Clustered	14.0	GBP2	false	GBP2
Cluster 0	Clustered	13.0	HLA-E	false	HLA-E
Cluster 0	Clustered	13.0	HLA-F	false	HLA-F
Cluster 0	Clustered	14.0	IFI44L	false	IFI44L
Cluster 0	Clustered	14.0	IFI44	false	IFI44
Cluster 0	Clustered	14.0	RTP4	false	RTP4
Cluster 0	Seed	14.0	MX1	false	MX1
Cluster 0	Clustered	14.0	RSAD2	false	RSAD2
Cluster 0	Clustered	14.0	BST2	false	BST2
Cluster 0	Clustered	14.0	IFI35	false	IFI35
