# Supplementary material for: Integrated bioinformatics analysis of IFITM1 as a prognostic biomarker and investigation of its immunological role in prostate adenocarcinoma
Source: Front Oncol. 2022 Dec 14;12:1037535. doi: 10.3389/fonc.2022.1037535 (PMC9795034; doi:10.3389/fonc.2022.1037535)
Supplement: Supplementary file 2 [file DataSheet_2.zip › raw data 2/fig 12/fig 12c.xlsx]

## Sheet: Sheet 1
变量
