# Supplementary material for: Integrated bioinformatics analysis of IFITM1 as a prognostic biomarker and investigation of its immunological role in prostate adenocarcinoma
Source: Front Oncol. 2022 Dec 14;12:1037535. doi: 10.3389/fonc.2022.1037535 (PMC9795034; doi:10.3389/fonc.2022.1037535)
Supplement: Supplementary file 2 [file DataSheet_2.zip › raw data 2/fig 14/PCR.xlsx]

## Sheet: Sheet1
	sample	RWPE-1	DU145	22RV1	LNCaP	VCaP	PC3
	1	1.1	0.55	0.5	0.81	0.92	0.47
	2	1.3	0.59	0.46	0.75	0.9	0.42
	3	0.93	0.58	0.55	0.63	0.88	0.39
	4	0.96	0.63	0.41	0.59	0.79	0.33
	5	1.12	0.74	0.3	0.48	0.6	0.54
	6	1.09	0.7	0.38	0.41	0.63	0.59
